# Supplementary material for: Interprofessional Error Disclosure Training for Medical, Nursing, Pharmacy, Dental, and Physician Assistant Students
Source: MedEdPORTAL. 2017 Jul 21;13:10606. doi: 10.15766/mep_2374-8265.10606 (PMC6338166; doi:10.15766/mep_2374-8265.10606)
Supplement: Supplementary file 1 — A. Interprofessional Error Disclosure Module folder B. Error Disclosure Faculty Facilitators Guide.docx C. Profession-Specific Cases.docx D. Error Disclosure Pocket Cards.pdf E. Error Disclosure Slides.pptx [file mep-13-10606-s001.zip]

Archive with 93 entries (93 files):
- _Educational Summary Report_10606.pdf
- A. Interprofessional Error Disclosure Module folder/meta.xml
- A. Interprofessional Error Disclosure Module folder/mobile/5YUnOI01J0K_80_P_0_0_1478_583_DX1456_DY1456_CX614_CY250.png
- A. Interprofessional Error Disclosure Module folder/mobile/6JNSZCaa14A_80_DX1296_DY1296_CX648_CY223.png
- A. Interprofessional Error Disclosure Module folder/mobile/6MRb0fdVdG6_80_P_0_0_1400_532_DX1430_DY1430_CX622_CY204.png
- A. Interprofessional Error Disclosure Module folder/mobile/data.js
- A. Interprofessional Error Disclosure Module folder/mobile/fonts.js
- A. Interprofessional Error Disclosure Module folder/mobile/masks.js
- A. Interprofessional Error Disclosure Module folder/mobile/player.css
- A. Interprofessional Error Disclosure Module folder/mobile/player_compiled.js
- A. Interprofessional Error Disclosure Module folder/mobile/slides/5bEaeT6WGSD.js
- A. Interprofessional Error Disclosure Module folder/mobile/slides/5fbtrLq9tdh.js
- A. Interprofessional Error Disclosure Module folder/mobile/slides/5mbPjromr6T.js
- A. Interprofessional Error Disclosure Module folder/mobile/slides/5pZaYU5cjST.js
- A. Interprofessional Error Disclosure Module folder/mobile/slides/5qxCmqfB6af.js
- A. Interprofessional Error Disclosure Module folder/mobile/slides/5wwMJcOECfC.js
- A. Interprofessional Error Disclosure Module folder/mobile/slides/632JBRIrRs8.js
- A. Interprofessional Error Disclosure Module folder/mobile/slides/63Z9WHfMPCt.js
- A. Interprofessional Error Disclosure Module folder/mobile/slides/65lsqhsuuJf.js
- A. Interprofessional Error Disclosure Module folder/mobile/slides/690kO8faCzM.js
- A. Interprofessional Error Disclosure Module folder/mobile/slides/6b2Lm6tg4go.js
- A. Interprofessional Error Disclosure Module folder/mobile/slides/6FLA5CBdQu1.js
- A. Interprofessional Error Disclosure Module folder/mobile/slides/6GmC1zncSl3.js
- A. Interprofessional Error Disclosure Module folder/mobile/slides/6h8XhYOh3sz.js
- A. Interprofessional Error Disclosure Module folder/mobile/slides/6jNwNn9JVBo.js
- A. Interprofessional Error Disclosure Module folder/mobile/slides/6Mx5EgKDciZ.js
- A. Interprofessional Error Disclosure Module folder/mobile/slides/6n3uFNepxGm.js
- A. Interprofessional Error Disclosure Module folder/mobile/slides/6X1N0JdRQbp.js
- A. Interprofessional Error Disclosure Module folder/mobile/txt__default_5ipA6tuLHJj.png
- A. Interprofessional Error Disclosure Module folder/story.html
- A. Interprofessional Error Disclosure Module folder/story.swf
- A. Interprofessional Error Disclosure Module folder/story_content/5mlrGZk5ZU7_22050_48.mp3
- A. Interprofessional Error Disclosure Module folder/story_content/5sCCQU5YX3a_22050_48.mp3
- A. Interprofessional Error Disclosure Module folder/story_content/5sYxZGoaPep_22050_48.mp3
- A. Interprofessional Error Disclosure Module folder/story_content/5v9Rg62ZaOM_22050_48.mp3
- A. Interprofessional Error Disclosure Module folder/story_content/5vlOUBdDOVs_22050_48.mp3
- A. Interprofessional Error Disclosure Module folder/story_content/5YUnOI01J0K_80_P_0_0_1478_583_DX1456_DY1456.swf
- A. Interprofessional Error Disclosure Module folder/story_content/5zUKMuJ46DC_22050_48.mp3
- A. Interprofessional Error Disclosure Module folder/story_content/67ar8Ax7q5g_22050_48.mp3
- A. Interprofessional Error Disclosure Module folder/story_content/68sco4bo8GB_22050_48.mp3
- A. Interprofessional Error Disclosure Module folder/story_content/6aJ9dfIhoDJ_22050_48.mp3
- A. Interprofessional Error Disclosure Module folder/story_content/6BbTgjEae1s_22050_48.mp3
- A. Interprofessional Error Disclosure Module folder/story_content/6C87G7IoVDF_22050_48.mp3
- A. Interprofessional Error Disclosure Module folder/story_content/6cmU0OeUOgC_22050_48.mp3
- A. Interprofessional Error Disclosure Module folder/story_content/6cUfL38BahT_22050_48.mp3
- A. Interprofessional Error Disclosure Module folder/story_content/6d8tdYVleGC_22050_48.mp3
- A. Interprofessional Error Disclosure Module folder/story_content/6fh8PRAG5OM_22050_48.mp3
- A. Interprofessional Error Disclosure Module folder/story_content/6FZDYHs0XaI_22050_48.mp3
- A. Interprofessional Error Disclosure Module folder/story_content/6GDsVkajEth_22050_48.mp3
- A. Interprofessional Error Disclosure Module folder/story_content/6gKKzAxcs0q_22050_48.mp3
- A. Interprofessional Error Disclosure Module folder/story_content/6i1b7iCqxpa_22050_48.mp3
- A. Interprofessional Error Disclosure Module folder/story_content/6JNSZCaa14A_80_DX1296_DY1296.swf
- A. Interprofessional Error Disclosure Module folder/story_content/6MRb0fdVdG6_80_P_0_0_1400_532_DX1430_DY1430.swf
- A. Interprofessional Error Disclosure Module folder/story_content/6RadbhFL2li_22050_48.mp3
- A. Interprofessional Error Disclosure Module folder/story_content/6RiP1qq46Q8_22050_48.mp3
- A. Interprofessional Error Disclosure Module folder/story_content/6W7u7rwcRL2_22050_48.mp3
- A. Interprofessional Error Disclosure Module folder/story_content/6WifOi8mEQJ_22050_48.mp3
- A. Interprofessional Error Disclosure Module folder/story_content/6Yn3aT1xcyX_22050_48.mp3
- A. Interprofessional Error Disclosure Module folder/story_content/blank.html
- A. Interprofessional Error Disclosure Module folder/story_content/data.swf
- A. Interprofessional Error Disclosure Module folder/story_content/FontFactory.swf
- A. Interprofessional Error Disclosure Module folder/story_content/fonts.swf
- A. Interprofessional Error Disclosure Module folder/story_content/frame.js
- A. Interprofessional Error Disclosure Module folder/story_content/frame.swf
- A. Interprofessional Error Disclosure Module folder/story_content/frame.xml
- A. Interprofessional Error Disclosure Module folder/story_content/slides/5bEaeT6WGSD.swf
- A. Interprofessional Error Disclosure Module folder/story_content/slides/5fbtrLq9tdh.swf
- A. Interprofessional Error Disclosure Module folder/story_content/slides/5mbPjromr6T.swf
- A. Interprofessional Error Disclosure Module folder/story_content/slides/5pZaYU5cjST.swf
- A. Interprofessional Error Disclosure Module folder/story_content/slides/5qxCmqfB6af.swf
- A. Interprofessional Error Disclosure Module folder/story_content/slides/5wwMJcOECfC.swf
- A. Interprofessional Error Disclosure Module folder/story_content/slides/632JBRIrRs8.swf
- A. Interprofessional Error Disclosure Module folder/story_content/slides/63Z9WHfMPCt.swf
- A. Interprofessional Error Disclosure Module folder/story_content/slides/65lsqhsuuJf.swf
- A. Interprofessional Error Disclosure Module folder/story_content/slides/690kO8faCzM.swf
- A. Interprofessional Error Disclosure Module folder/story_content/slides/6b2Lm6tg4go.swf
- A. Interprofessional Error Disclosure Module folder/story_content/slides/6FLA5CBdQu1.swf
- A. Interprofessional Error Disclosure Module folder/story_content/slides/6GmC1zncSl3.swf
- A. Interprofessional Error Disclosure Module folder/story_content/slides/6h8XhYOh3sz.swf
- A. Interprofessional Error Disclosure Module folder/story_content/slides/6jNwNn9JVBo.swf
- A. Interprofessional Error Disclosure Module folder/story_content/slides/6Mx5EgKDciZ.swf
- A. Interprofessional Error Disclosure Module folder/story_content/slides/6n3uFNepxGm.swf
- A. Interprofessional Error Disclosure Module folder/story_content/slides/6X1N0JdRQbp.swf
- A. Interprofessional Error Disclosure Module folder/story_content/story.js
- A. Interprofessional Error Disclosure Module folder/story_content/thumbnail.jpg
- A. Interprofessional Error Disclosure Module folder/story_content/txt__default_5ipA6tuLHJj.swf
- A. Interprofessional Error Disclosure Module folder/story_content/user.js
- A. Interprofessional Error Disclosure Module folder/story_html5.html
- A. Interprofessional Error Disclosure Module folder/story_unsupported.html
- B. Error Disclosure Faculty Facilitators Guide.docx
- C. Profession-Specific Cases.docx
- D. Error Disclosure Pocket Cards.pdf
- E. Error Disclosure Slides.pptx
