# Supplementary material for: Interprofessional Error Disclosure Training for Medical, Nursing, Pharmacy, Dental, and Physician Assistant Students
Source: MedEdPORTAL. 2017 Jul 21;13:10606. doi: 10.15766/mep_2374-8265.10606 (PMC6338166; doi:10.15766/mep_2374-8265.10606)
Supplement: Supplementary file 1 — A. Interprofessional Error Disclosure Module folder B. Error Disclosure Faculty Facilitators Guide.docx C. Profession-Specific Cases.docx D. Error Disclosure Pocket Cards.pdf E. Error Disclosure Slides.pptx [file mep-13-10606-s001.zip › A. Interprofessional Error Disclosure Module folder/meta.xml]

<?xml version="1.0" encoding="utf-8"?><meta xmlns:xsi="http://www.w3.org/2001/XMLSchema-instance" xmlns:xsd="http://www.w3.org/2001/XMLSchema"><project id="6Zu2v8GWAmt" courseid="5iRrfXpP7Bm_course_id" thumburl="story_content/thumbnail.jpg" title="Interprofessional Error Disclosure MedEd Portal" datepublished="2017-02-24T15:53:07" version="1.0.0.0" flashdata="story_content/data.swf" html5data="mobile/data.js" mobiledata="mobile/data.gz" enabledownload="true" duration="About 12 minutes" totalaudio="723885" totalvideo="0"><description /><keywords /><slidemeta moniker="slide" monikerplural="slides" viewslides="18" slidecountdescription="18 slides" /><author name="Karen McDonough" email="" website="" /><application name="Articulate Storyline" version="2.11.1609.3020" xmlversion="3.5" /></project></meta>
