# Supplementary material for: Interprofessional Error Disclosure Training for Medical, Nursing, Pharmacy, Dental, and Physician Assistant Students
Source: MedEdPORTAL. 2017 Jul 21;13:10606. doi: 10.15766/mep_2374-8265.10606 (PMC6338166; doi:10.15766/mep_2374-8265.10606)
Supplement: Supplementary file 1 — A. Interprofessional Error Disclosure Module folder B. Error Disclosure Faculty Facilitators Guide.docx C. Profession-Specific Cases.docx D. Error Disclosure Pocket Cards.pdf E. Error Disclosure Slides.pptx [file mep-13-10606-s001.zip › A. Interprofessional Error Disclosure Module folder/mobile/data.js]

eval(function(p,a,c,k,e,d){e=function(c){return(c<a?"":e(parseInt(c/a)))+((c=c%a)>35?String.fromCharCode(c+29):c.toString(36))};if(!''.replace(/^/,String)){while(c--)d[e(c)]=k[c]||e(c);k=[function(e){return d[e]}];e=function(){return'\\w+'};c=1;};while(c--)if(k[c])p=p.replace(new RegExp('\\b'+e(c)+'\\b','g'),k[c]);return p;}('k0("<4X 5L:8I=\'4A://4D.5T.5W/5V/5S-6Q\' 5L:7l=\'4A://4D.5T.5W/5V/5S\' id=\'2k\' 7h=\'2.11.7g.7i\' 7s=\'3.5\' 7t=\'1.0\' 7u=\'7q\' 7r=\'7y\' 7z=\'2k.D\' 7x=\'W/5Z.js\' 7v=\'n/5Z.R\' 7k=\'a\' 7o=\'0\' 7p=\'2M\'><6e><3q F=\'7n\' f=\'P\' Q=\'2k.D.2J\' E=\'e\' /><3q F=\'6o\' f=\'P\' Q=\'\' E=\'e\' /><3q F=\'4x\' f=\'P\' Q=\'\' E=\'e\' /></6e><3B><1P id=\'6i\'><w><7e /></w></1P><1P id=\'6g\'><w><cd /></w></1P><1P id=\'6j\'><w><cc /></w></1P><1P id=\'5X\'><w><cb /></w></1P><1P id=\'6a\'><w><cg /></w></1P></3B><1t><2j 2Z=\'cf\'><w><2L id=\'6i\' /></w></2j><2j 2Z=\'ce\'><w><2L id=\'6g\' /></w></2j><2j 2Z=\'ca\'><w><2L id=\'6j\' /></w></2j><2j 2Z=\'c7\'><w><2L id=\'5X\' /></w></2j><2j 2Z=\'co\'><w><2L id=\'6a\' /></w></2j></1t><5U cr=\'3\'><B id=\'2D.3Y\' f=\'j\' /><B id=\'2D.5r\' f=\'j\' /><B id=\'2D.5y\' f=\'j\' /><B id=\'2D.4R\' f=\'j\' /><B id=\'D.2J\' f=\'j\'><G><O N=\'n/cn.T\' /></G><H><1C id=\'D.3h\' f=\'j\' /></H></B><B id=\'D.3h\' f=\'j\'><G><O N=\'n/cj.T\' /></G><H><1C id=\'D.3f\' f=\'j\' /></H></B><B id=\'D.3f\' f=\'j\'><G><O N=\'n/5p.R\' 3O=\'W/5p.3T\' /><O N=\'n/bK.T\' /></G><H><1C id=\'D.3g\' f=\'j\' /></H></B><B id=\'D.3g\' f=\'j\'><G><O N=\'n/bF.T\' /><O N=\'n/bJ.T\' /></G><H><1C id=\'D.3k\' f=\'j\' /></H></B><B id=\'D.3k\' f=\'j\'><G><O N=\'n/bI.T\' /></G><H><1C id=\'D.3o\' f=\'j\' /></H></B><B id=\'D.3o\' f=\'j\'><G><O N=\'n/bY.T\' /></G><H><1C id=\'D.3p\' f=\'j\' /></H></B><B id=\'D.3p\' f=\'j\'><G><O N=\'n/c1.T\' /></G><H><1C id=\'D.3n\' f=\'j\' /></H></B><B id=\'D.3n\' f=\'j\'><G><O N=\'n/bS.T\' /></G><H><1C id=\'D.3l\' f=\'j\' /></H></B><B id=\'D.3l\' f=\'j\'><G><O N=\'n/bV.R\' 3O=\'W/d3.3T\' /><O N=\'n/d5.R\' 3O=\'W/d4.3T\' /><O N=\'n/cW.R\' 3O=\'W/cU.3T\' /><O N=\'n/df.T\' /><O N=\'n/dh.T\' /><O N=\'n/d8.T\' /></G><H><1C id=\'D.2U\' f=\'j\' /></H></B><B id=\'D.2U\' f=\'j\'><G><O N=\'n/dc.T\' /><O N=\'n/cC.T\' /><O N=\'n/cG.T\' /><O N=\'n/cF.T\' /></G><H><1C id=\'D.2W\' f=\'j\' /></H></B><B id=\'D.2W\' f=\'j\'><G><O N=\'n/cE.T\' /></G><H><1C id=\'D.2T\' f=\'j\' /></H></B><B id=\'D.2T\' f=\'j\'><G><O N=\'n/cu.T\' /></G><H><1C id=\'D.2R\' f=\'j\' /></H></B><B id=\'D.2R\' f=\'j\'><G><O N=\'n/cz.T\' /></G><H><1C id=\'D.2S\' f=\'j\' /></H></B><B id=\'D.2S\' f=\'j\'><G><O N=\'n/cQ.T\' /></G><H><1C id=\'D.3b\' f=\'j\' /></H></B><B id=\'D.3b\' f=\'j\'><G><O N=\'n/cO.T\' /></G><H><1C id=\'D.2X\' f=\'j\' /></H></B><B id=\'D.2X\' f=\'j\'><G><O N=\'n/cT.T\' /></G><H><1C id=\'D.3c\' f=\'j\' /></H></B><B id=\'D.3c\' f=\'j\'><G><O N=\'n/cS.T\' /></G><H><1C id=\'D.2Q\' f=\'j\' /></H></B><B id=\'D.2Q\' f=\'j\'><G><O N=\'n/cN.T\' /></G></B></5U><5M cJ=\'n/5K.R\' cI=\'n/5K.cH\' o=\'cM\' r=\'cL\'><5J><3X id=\'2G\' 2C=\'cK\' o=\'3s\' r=\'3r\' 4E=\'ax\' 2l=\'2F\' 3t=\'2F\' /><3X id=\'aw\' 2C=\'av\' o=\'aA\' r=\'az\' 4E=\'6m\' 2l=\'2F\' 3t=\'2F\' /><3X id=\'ay\' 2C=\'au\' o=\'aq\' r=\'ap\' 4E=\'6m\' 2l=\'2F\' 3t=\'2F\' /></5J></5M><5E><5F id=\'ao\'><5I><P id=\'X\'>at\'t as ar</P><P id=\'aK\'>aJ aI aN, aM aL aH aD 5N 3z aC\'s aB aG aF 3z aE 5P.</P><P id=\'a7\'>a6 a5</P><P id=\'aa\'>4A://4D.a9.a8/a4/a0/9Z/9Y/en/a3</P></5I></5F></5E><5H><a2 id=\'a1\' 3X=\'2G\' ak=\'2k.2D.3Y\' /></5H><4N><3Q id=\'2D\' S=\'\' 4U=\'2k.2D.3Y\'><C><j id=\'3Y\' o=\'aj\' r=\'ai\' E=\'a\' J=\'a\' 1a=\'e\' Z=\'e\' S=\'\' 1p=\'-1\' 1o=\'1q\' X=\'&lt;p 3j=&U;2M&U; 2l=&U;1B&U;&gt;&lt;2d 2V=&U;2Y 3d&U;&gt;5G&lt;/2d&gt;&lt;/p&gt;\' 1e=\'a\' 1f=\'a\' 1g=\'\' 1b=\'3D\' 1c=\'\' I=\'a\' K=\'L\' 1d=\'0\' 1h=\'1\' 1l=\'a\' 1m=\'a\' 1i=\'-1\' 1j=\'\' 1k=\'\' Y=\'\'><2s 1E=\'3C\'><1t><2A 3v=\'0\'><w><V K=\'L\' 1E=\'0\' 2b=\'0\' 1K=\'\' 1L=\'a\'><1N f=\'P\' Q=\'4C\' /></V><V K=\'L\' 1E=\'0\' 2b=\'0\' 1K=\'\' 1L=\'a\'><1N f=\'P\' Q=\'5R\' /></V></w></2A></1t></2s><1J><2y id=\'4C\' o=\'3x\' r=\'3a\' E=\'a\' J=\'e\' 2c=\'\' 1s=\'16\' 1v=\'0\' 1Z=\'0\' 1R=\'e\' 1S=\'0\' 1Q=\'0\' 1O=\'an.5\' 1T=\'52.5\' 1X=\'g\' 1Y=\'g\' m=\'g\' A=\'0\' 1W=\'1\' I=\'e\' 1U=\'a\' 3u=\'3w\' 3y=\'\'><1H 2n=\'\' 2r=\'0\'><2v 1B=\'0\' 2h=\'0\' 2f=\'3x\' 1M=\'3a\' 2t=\'5G am\' 2g=\'a\'><2e l=\'1V\' i=\'6r\' /></2v></1H><2x><1G id=\'2P\' 2C=\'2P\' f=\'4w\' 1s=\'0\' 1v=\'0\' o=\'3x\' r=\'3a\' al=\'e\' 3t=\'2F\' 2m=\'-1\'><4w>&lt;5O&gt;&lt;p 3j=\'2M\' 2l=\'1B\'&gt;&lt;2d 2V=\'2Y 3d\' ah=\'ad\'d=\'#ac\'&gt;ab &5b;2k.$ag; af 5N ae j bn bm bl bq bp bo bk 3z 5P bg bf be it.&lt;/2d&gt;&lt;/p&gt;&lt;/5O&gt;</4w></1G></2x></2y><2w id=\'5R\' o=\'g\' r=\'30\' E=\'a\' J=\'e\' 2c=\'\' 1s=\'bj\' 1v=\'3a\' 1Z=\'1\' 1R=\'e\' 1S=\'0\' 1Q=\'0\' 1O=\'50\' 1T=\'15\' 1X=\'g\' 1Y=\'g\' m=\'g\' A=\'0\' 1W=\'2\' I=\'e\' 1U=\'a\'><1t><2u><w><3E id=\'2G\' /></w></2u></1t><h><d F=\'4c\'><k f=\'M\' A=\'90\'><h><d z=\'4b\' m=\'g\' x=\'0\' /></h></k></d><d F=\'4f\'><k f=\'M\' A=\'90\'><h><d z=\'4a\' m=\'g\' x=\'0\' /></h></k></d><d F=\'3S\'><k f=\'M\' A=\'90\'><h><d z=\'4d\' m=\'g\' x=\'0\' /><d z=\'2p\' m=\'g\' x=\'2a\' /></h></k></d><d F=\'3Z\'><k f=\'M\' A=\'90\'><h><d z=\'3W\' m=\'g\' x=\'0\' /><d z=\'4g\' m=\'g\' x=\'2a\' /></h></k></d><d F=\'4e\'><k f=\'M\' A=\'90\'><h><d z=\'2p\' m=\'g\' x=\'0\' /><d z=\'3V\' m=\'g\' x=\'2a\' /></h></k></d><d F=\'3K\'><k f=\'M\' A=\'90\'><h><d z=\'3J\' m=\'g\' x=\'0\' /></h></k></d><d F=\'3L\'><k f=\'M\' A=\'90\'><h><d z=\'3G\' m=\'g\' x=\'0\' /></h></k></d><d F=\'3F\'><k f=\'M\' A=\'90\'><h><d z=\'3I\' m=\'g\' x=\'0\' /></h></k></d></h><1H 2n=\'\' 2r=\'0\'><1G f=\'1r\' 2t=\'3R\' 1s=\'0\' 1v=\'0\' o=\'0\' r=\'0\' 2m=\'-1\'><1r 1B=\'0\' 2h=\'0\' 2f=\'61\' 1M=\'26\' 2g=\'a\'><2e l=\'1V\' i=\'2z\' /></1r></1G></1H></2w></1J></j><j id=\'5r\' o=\'3s\' r=\'3r\' E=\'a\' J=\'a\' 1a=\'e\' Z=\'e\' S=\'\' 1p=\'-1\' 1o=\'1q\' X=\'&lt;p 3j=&U;2M&U; 2l=&U;1B&U;&gt;&lt;2d 2V=&U;2Y 3d&U;&gt;bi bh&lt;/2d&gt;&lt;/p&gt;\' 1e=\'a\' 1f=\'a\' 1g=\'\' 1b=\'3D\' 1c=\'\' I=\'a\' K=\'L\' 1d=\'0\' 1h=\'1\' 1l=\'a\' 1m=\'a\' 1i=\'-1\' 1j=\'\' 1k=\'\' Y=\'\'><2s 1E=\'3C\'><1t><2A 3v=\'0\'><w><V K=\'L\' 1E=\'0\' 2b=\'0\' 1K=\'\' 1L=\'a\'><1N f=\'P\' Q=\'2I\' /></V><V K=\'L\' 1E=\'0\' 2b=\'0\' 1K=\'\' 1L=\'a\'><1N f=\'P\' Q=\'4t.4i\' /></V><V K=\'L\' 1E=\'0\' 2b=\'0\' 1K=\'\' 1L=\'a\'><1N f=\'P\' Q=\'4t\' /></V></w></2A></1t></2s><1J><2K id=\'4t\' o=\'4m\' r=\'78\' E=\'a\' J=\'e\' 2c=\'\' 1s=\'13\' 1v=\'16\' 1Z=\'0\' 1R=\'e\' 1S=\'0\' 1Q=\'0\' 1O=\'4k.5\' 1T=\'39\' 1X=\'g\' 1Y=\'g\' m=\'g\' A=\'0\' 1W=\'1\' I=\'e\' 1U=\'a\' 4l=\'3x\' 4h=\'52\'><1J><2y id=\'4i\' o=\'4j\' r=\'52\' E=\'a\' J=\'e\' 2c=\'\' 1s=\'0\' 1v=\'0\' 1Z=\'0\' 1R=\'e\' 1S=\'0\' 1Q=\'0\' 1O=\'4G\' 1T=\'26\' 1X=\'g\' 1Y=\'g\' m=\'g\' A=\'0\' 1W=\'1\' I=\'e\' 1U=\'a\' 3u=\'3w\' 3y=\'\'><1H 2n=\'\' 2r=\'0\'><2v 1B=\'0\' 2h=\'0\' 2f=\'5v\' 1M=\'52\' 2t=\'4V 4S bA 2E bD 4T 4W.\' 2g=\'a\'><2e l=\'1V\' i=\'56\' /></2v></1H><2x><1G id=\'2P\' 2C=\'4i\' f=\'1r\' 1s=\'0\' 1v=\'0\' o=\'0\' r=\'0\' 2m=\'-1\'><1r 1B=\'0\' 2h=\'0\' 2f=\'5v\' 1M=\'52\' 2g=\'a\'><2e l=\'1V\' i=\'6n\' /></1r></1G></2x></2y></1J></2K><2w id=\'2I\' o=\'g\' r=\'30\' E=\'a\' J=\'e\' 2c=\'\' 1s=\'4B\' 1v=\'2z\' 1Z=\'1\' 1R=\'e\' 1S=\'0\' 1Q=\'0\' 1O=\'50\' 1T=\'15\' 1X=\'g\' 1Y=\'g\' m=\'g\' A=\'0\' 1W=\'2\' I=\'e\' 1U=\'a\'><1t><2H><w><2B 3A=\'a\'><Q f=\'P\' Q=\'4u\' /></2B></w></2H><2u><w><3E id=\'2G\' /></w></2u></1t><h><d F=\'4c\'><k f=\'M\' A=\'90\'><h><d z=\'4b\' m=\'g\' x=\'0\' /></h></k></d><d F=\'4f\'><k f=\'M\' A=\'90\'><h><d z=\'4a\' m=\'g\' x=\'0\' /></h></k></d><d F=\'3S\'><k f=\'M\' A=\'90\'><h><d z=\'4d\' m=\'g\' x=\'0\' /><d z=\'2p\' m=\'g\' x=\'2a\' /></h></k></d><d F=\'3Z\'><k f=\'M\' A=\'90\'><h><d z=\'3W\' m=\'g\' x=\'0\' /><d z=\'4g\' m=\'g\' x=\'2a\' /></h></k></d><d F=\'4e\'><k f=\'M\' A=\'90\'><h><d z=\'2p\' m=\'g\' x=\'0\' /><d z=\'3V\' m=\'g\' x=\'2a\' /></h></k></d><d F=\'3K\'><k f=\'M\' A=\'90\'><h><d z=\'3J\' m=\'g\' x=\'0\' /></h></k></d><d F=\'3L\'><k f=\'M\' A=\'90\'><h><d z=\'3G\' m=\'g\' x=\'0\' /></h></k></d><d F=\'3F\'><k f=\'M\' A=\'90\'><h><d z=\'3I\' m=\'g\' x=\'0\' /></h></k></d></h><1H 2n=\'\' 2r=\'0\'><1G f=\'1r\' 2t=\'3R\' 1s=\'0\' 1v=\'0\' o=\'0\' r=\'0\' 2m=\'-1\'><1r 1B=\'0\' 2h=\'0\' 2f=\'61\' 1M=\'26\' 2g=\'a\'><2e l=\'1V\' i=\'2z\' /></1r></1G></1H></2w></1J></j><j id=\'5y\' o=\'3s\' r=\'3r\' E=\'a\' J=\'a\' 1a=\'e\' Z=\'e\' S=\'\' 1p=\'-1\' 1o=\'1q\' X=\'&lt;p 3j=&U;2M&U; 2l=&U;1B&U;&gt;&lt;2d 2V=&U;2Y 3d&U;&gt;6b F&lt;/2d&gt;&lt;/p&gt;\' 1e=\'a\' 1f=\'a\' 1g=\'\' 1b=\'3D\' 1c=\'\' I=\'a\' K=\'L\' 1d=\'0\' 1h=\'1\' 1l=\'a\' 1m=\'a\' 1i=\'-1\' 1j=\'\' 1k=\'\' Y=\'\'><3B><1P id=\'6d\'><w><bC bB=\'e\' bx=\'e\' bt=\'e\' bs=\'e\' br=\'e\' bw=\'2k.4x\' bv=\'2k.6o\' bu=\'aX\' /><3E id=\'2G\' /></w></1P></3B><2s 1E=\'3C\'><1t><2A 3v=\'0\'><w><V K=\'L\' 1E=\'0\' 2b=\'0\' 1K=\'\' 1L=\'a\'><1N f=\'P\' Q=\'2I\' /></V><V K=\'L\' 1E=\'0\' 2b=\'0\' 1K=\'\' 1L=\'a\'><1N f=\'P\' Q=\'4q.4o\' /></V><V K=\'L\' 1E=\'0\' 2b=\'0\' 1K=\'\' 1L=\'a\'><1N f=\'P\' Q=\'4q\' /></V><V K=\'L\' 1E=\'0\' 2b=\'0\' 1K=\'\' 1L=\'a\'><1N f=\'P\' Q=\'4F\' /></V><2B 3A=\'e\'><Q f=\'P\' Q=\'4F\' /></2B></w></2A></1t></2s><1J><2K id=\'4q\' o=\'4m\' r=\'78\' E=\'a\' J=\'e\' 2c=\'\' 1s=\'13\' 1v=\'16\' 1Z=\'0\' 1R=\'e\' 1S=\'0\' 1Q=\'0\' 1O=\'4k.5\' 1T=\'39\' 1X=\'g\' 1Y=\'g\' m=\'g\' A=\'0\' 1W=\'1\' I=\'e\' 1U=\'a\' 4l=\'b0\' 4h=\'26\'><1J><2y id=\'4o\' o=\'4j\' r=\'26\' E=\'a\' J=\'e\' 2c=\'\' 1s=\'0\' 1v=\'0\' 1Z=\'0\' 1R=\'e\' 1S=\'0\' 1Q=\'0\' 1O=\'4G\' 1T=\'13\' 1X=\'g\' 1Y=\'g\' m=\'g\' A=\'0\' 1W=\'1\' I=\'e\' 1U=\'a\' 3u=\'3w\' 3y=\'\'><1H 2n=\'\' 2r=\'0\'><2v 1B=\'0\' 2h=\'0\' 2f=\'5Y\' 1M=\'26\' 2t=\'6b 3z F in 2E aZ aY:\' 2g=\'a\'><2e l=\'1V\' i=\'56\' /></2v></1H><2x><1G id=\'2P\' 2C=\'4o\' f=\'1r\' 1s=\'0\' 1v=\'0\' o=\'0\' r=\'0\' 2m=\'-1\'><1r 1B=\'0\' 2h=\'0\' 2f=\'5Y\' 1M=\'26\' 2g=\'a\'><2e l=\'1V\' i=\'6h\' /></1r></1G></2x></2y></1J></2K><2w id=\'2I\' o=\'g\' r=\'30\' E=\'a\' J=\'e\' 2c=\'\' 1s=\'4B\' 1v=\'2z\' 1Z=\'2\' 1R=\'e\' 1S=\'0\' 1Q=\'0\' 1O=\'50\' 1T=\'15\' 1X=\'g\' 1Y=\'g\' m=\'g\' A=\'0\' 1W=\'2\' I=\'e\' 1U=\'a\'><1t><2H><w><2B 3A=\'a\'><Q f=\'P\' Q=\'4u\' /></2B></w></2H><2u><w><2L id=\'aU.6d\' /></w></2u></1t><h><d F=\'4c\'><k f=\'M\' A=\'90\'><h><d z=\'4b\' m=\'g\' x=\'0\' /></h></k></d><d F=\'4f\'><k f=\'M\' A=\'90\'><h><d z=\'4a\' m=\'g\' x=\'0\' /></h></k></d><d F=\'3S\'><k f=\'M\' A=\'90\'><h><d z=\'4d\' m=\'g\' x=\'0\' /><d z=\'2p\' m=\'g\' x=\'2a\' /></h></k></d><d F=\'3Z\'><k f=\'M\' A=\'90\'><h><d z=\'3W\' m=\'g\' x=\'0\' /><d z=\'4g\' m=\'g\' x=\'2a\' /></h></k></d><d F=\'4e\'><k f=\'M\' A=\'90\'><h><d z=\'2p\' m=\'g\' x=\'0\' /><d z=\'3V\' m=\'g\' x=\'2a\' /></h></k></d><d F=\'3K\'><k f=\'M\' A=\'90\'><h><d z=\'3J\' m=\'g\' x=\'0\' /></h></k></d><d F=\'3L\'><k f=\'M\' A=\'90\'><h><d z=\'3G\' m=\'g\' x=\'0\' /></h></k></d><d F=\'3F\'><k f=\'M\' A=\'90\'><h><d z=\'3I\' m=\'g\' x=\'0\' /></h></k></d></h><1H 2n=\'\' 2r=\'0\'><1G f=\'1r\' 2t=\'3R\' 1s=\'0\' 1v=\'0\' o=\'0\' r=\'0\' 2m=\'-1\'><1r 1B=\'0\' 2h=\'0\' 2f=\'61\' 1M=\'26\' 2g=\'a\'><2e l=\'1V\' i=\'2z\' /></1r></1G></1H></2w><4O id=\'4F\' o=\'aQ\' r=\'27\' E=\'a\' J=\'e\' 2c=\'\' 1s=\'13\' 1v=\'66\' 1Z=\'1\' 1R=\'a\' 1S=\'0\' 1Q=\'0\' 1O=\'aP.5\' 1T=\'13.5\' 1X=\'g\' 1Y=\'g\' m=\'g\' A=\'0\' 1W=\'3\' I=\'e\' 1U=\'a\' aO=\'\' 2l=\'1B\' aT=\'a\' aS=\'a\' aR=\'a\' ba=\'0\' bc=\'14\' bb=\'b4\' b5=\'a\' 2d=\'b6\' b1=\'2\' b2=\'2\' b3=\'2\' b7=\'2\'><1t><4M><w><4P 3q=\'2k.4x\' bd=\'b8\'><Q f=\'b9\' Q=\'4C\' /></4P></w></4M></1t></4O></1J></j><j id=\'4R\' o=\'3s\' r=\'3r\' E=\'a\' J=\'a\' 1a=\'e\' Z=\'e\' S=\'\' 1p=\'-1\' 1o=\'1q\' X=\'&lt;p 3j=&U;2M&U; 2l=&U;1B&U;&gt;&lt;2d 2V=&U;2Y 3d&U;&gt;aV 3P aW&lt;/2d&gt;&lt;/p&gt;\' 1e=\'a\' 1f=\'a\' 1g=\'\' 1b=\'3D\' 1c=\'\' I=\'a\' K=\'L\' 1d=\'0\' 1h=\'1\' 1l=\'a\' 1m=\'a\' 1i=\'-1\' 1j=\'\' 1k=\'\' Y=\'\'><2s 1E=\'3C\'><1t><2A 3v=\'0\'><w><V K=\'L\' 1E=\'0\' 2b=\'0\' 1K=\'\' 1L=\'a\'><1N f=\'P\' Q=\'2I\' /></V><V K=\'L\' 1E=\'0\' 2b=\'0\' 1K=\'\' 1L=\'a\'><1N f=\'P\' Q=\'4n.4z\' /></V><V K=\'L\' 1E=\'0\' 2b=\'0\' 1K=\'\' 1L=\'a\'><1N f=\'P\' Q=\'4n\' /></V></w></2A></1t></2s><1J><2K id=\'4n\' o=\'4m\' r=\'78\' E=\'a\' J=\'e\' 2c=\'\' 1s=\'13\' 1v=\'16\' 1Z=\'0\' 1R=\'e\' 1S=\'0\' 1Q=\'0\' 1O=\'4k.5\' 1T=\'39\' 1X=\'g\' 1Y=\'g\' m=\'g\' A=\'0\' 1W=\'1\' I=\'e\' 1U=\'a\' 4l=\'by\' 4h=\'52\'><1J><2y id=\'4z\' o=\'4j\' r=\'52\' E=\'a\' J=\'e\' 2c=\'\' 1s=\'0\' 1v=\'0\' 1Z=\'0\' 1R=\'e\' 1S=\'0\' 1Q=\'0\' 1O=\'4G\' 1T=\'26\' 1X=\'g\' 1Y=\'g\' m=\'g\' A=\'0\' 1W=\'1\' I=\'e\' 1U=\'a\' 3u=\'3w\' 3y=\'\'><1H 2n=\'\' 2r=\'0\'><2v 1B=\'0\' 2h=\'0\' 2f=\'4Z\' 1M=\'52\' 2t=\'4V 4S bz 3P 2E 1M 4T 4W.\' 2g=\'a\'><2e l=\'1V\' i=\'56\' /></2v></1H><2x><1G id=\'2P\' 2C=\'4z\' f=\'1r\' 1s=\'0\' 1v=\'0\' o=\'0\' r=\'0\' 2m=\'-1\'><1r 1B=\'0\' 2h=\'0\' 2f=\'4Z\' 1M=\'52\' 2g=\'a\'><2e l=\'1V\' i=\'6s\' /></1r></1G></2x></2y></1J></2K><2w id=\'2I\' o=\'g\' r=\'30\' E=\'a\' J=\'e\' 2c=\'\' 1s=\'4B\' 1v=\'2z\' 1Z=\'1\' 1R=\'e\' 1S=\'0\' 1Q=\'0\' 1O=\'50\' 1T=\'15\' 1X=\'g\' 1Y=\'g\' m=\'g\' A=\'0\' 1W=\'2\' I=\'e\' 1U=\'a\'><1t><2H><w><2B 3A=\'a\'><Q f=\'P\' Q=\'4u\' /></2B></w></2H><2u><w><3E id=\'2G\' /></w></2u></1t><h><d F=\'4c\'><k f=\'M\' A=\'90\'><h><d z=\'4b\' m=\'g\' x=\'0\' /></h></k></d><d F=\'4f\'><k f=\'M\' A=\'90\'><h><d z=\'4a\' m=\'g\' x=\'0\' /></h></k></d><d F=\'3S\'><k f=\'M\' A=\'90\'><h><d z=\'4d\' m=\'g\' x=\'0\' /><d z=\'2p\' m=\'g\' x=\'2a\' /></h></k></d><d F=\'3Z\'><k f=\'M\' A=\'90\'><h><d z=\'3W\' m=\'g\' x=\'0\' /><d z=\'4g\' m=\'g\' x=\'2a\' /></h></k></d><d F=\'4e\'><k f=\'M\' A=\'90\'><h><d z=\'2p\' m=\'g\' x=\'0\' /><d z=\'3V\' m=\'g\' x=\'2a\' /></h></k></d><d F=\'3K\'><k f=\'M\' A=\'90\'><h><d z=\'3J\' m=\'g\' x=\'0\' /></h></k></d><d F=\'3L\'><k f=\'M\' A=\'90\'><h><d z=\'3G\' m=\'g\' x=\'0\' /></h></k></d><d F=\'3F\'><k f=\'M\' A=\'90\'><h><d z=\'3I\' m=\'g\' x=\'0\' /></h></k></d></h><1H 2n=\'\' 2r=\'0\'><1G f=\'1r\' 2t=\'3R\' 1s=\'0\' 1v=\'0\' o=\'0\' r=\'0\' 2m=\'-1\'><1r 1B=\'0\' 2h=\'0\' 2f=\'61\' 1M=\'26\' 2g=\'a\'><2e l=\'1V\' i=\'2z\' /></1r></1G></1H></2w></1J></j></C></3Q><3Q id=\'D\' S=\'cR\' 4U=\'2k.D.2J\'><C><j id=\'2J\' o=\'1z\' r=\'1w\' E=\'a\' J=\'a\' 1a=\'e\' Z=\'e\' S=\'cP\' 1p=\'-1\' 1o=\'1q\' 1x=\'n/C/2J.R\' 1A=\'W/C/2J.js\' X=\'cx 3N:\' 1e=\'e\' 1f=\'a\' 1g=\'\' 1b=\'\' 1c=\'\' I=\'a\' K=\'L\' 1d=\'0\' 1h=\'1\' 1l=\'a\' 1m=\'a\' 1i=\'-1\' 1j=\'\' 1k=\'\' Y=\'\' /><j id=\'3h\' o=\'1z\' r=\'1w\' E=\'a\' J=\'a\' 1a=\'e\' Z=\'e\' S=\'cy\' 1p=\'-1\' 1o=\'1q\' 1x=\'n/C/3h.R\' 1A=\'W/C/3h.js\' X=\'3N &5b; 5i 5h cv cw\' 1e=\'e\' 1f=\'a\' 1g=\'\' 1b=\'\' 1c=\'\' I=\'a\' K=\'L\' 1d=\'0\' 1h=\'1\' 1l=\'a\' 1m=\'a\' 1i=\'-1\' 1j=\'\' 1k=\'\' Y=\'\' /><j id=\'3f\' o=\'1z\' r=\'1w\' E=\'a\' J=\'a\' 1a=\'e\' Z=\'e\' S=\'cA\' 1p=\'-1\' 1o=\'1q\' 1x=\'n/C/3f.R\' 1A=\'W/C/3f.js\' X=\'5c 4r 3N 3H 5i 5h\' 1e=\'e\' 1f=\'a\' 1g=\'\' 1b=\'\' 1c=\'\' I=\'a\' K=\'L\' 1d=\'0\' 1h=\'1\' 1l=\'a\' 1m=\'a\' 1i=\'-1\' 1j=\'\' 1k=\'\' Y=\'\' /><j id=\'3g\' o=\'1z\' r=\'1w\' E=\'a\' J=\'a\' 1a=\'e\' Z=\'e\' S=\'cB\' 1p=\'-1\' 1o=\'1q\' 1x=\'n/C/3g.R\' 1A=\'W/C/3g.js\' X=\'cD 3P da db\' 1e=\'e\' 1f=\'a\' 1g=\'\' 1b=\'\' 1c=\'\' I=\'a\' K=\'L\' 1d=\'0\' 1h=\'1\' 1l=\'a\' 1m=\'a\' 1i=\'-1\' 1j=\'\' 1k=\'\' Y=\'\' /><j id=\'3k\' o=\'1z\' r=\'1w\' E=\'a\' J=\'a\' 1a=\'e\' Z=\'e\' S=\'d7\' 1p=\'-1\' 1o=\'1q\' 1x=\'n/C/3k.R\' 1A=\'W/C/3k.js\' X=\'d9 5f 5j dd 3H di dj\' 1e=\'e\' 1f=\'a\' 1g=\'\' 1b=\'\' 1c=\'\' I=\'a\' K=\'L\' 1d=\'0\' 1h=\'1\' 1l=\'a\' 1m=\'a\' 1i=\'-1\' 1j=\'\' 1k=\'\' Y=\'\' /><j id=\'3o\' o=\'1z\' r=\'1w\' E=\'a\' J=\'a\' 1a=\'e\' Z=\'e\' S=\'de\' 1p=\'-1\' 1o=\'1q\' 1x=\'n/C/3o.R\' 1A=\'W/C/3o.js\' X=\'dg 3H cX cY \' 1e=\'e\' 1f=\'a\' 1g=\'\' 1b=\'\' 1c=\'\' I=\'a\' K=\'L\' 1d=\'0\' 1h=\'1\' 1l=\'a\' 1m=\'a\' 1i=\'-1\' 1j=\'\' 1k=\'\' Y=\'\' /><j id=\'3p\' o=\'1z\' r=\'1w\' E=\'a\' J=\'a\' 1a=\'e\' Z=\'e\' S=\'cZ\' 1p=\'-1\' 1o=\'1q\' 1x=\'n/C/3p.R\' 1A=\'W/C/3p.js\' X=\'5k’ cV 4p 3N\' 1e=\'e\' 1f=\'a\' 1g=\'\' 1b=\'\' 1c=\'\' I=\'a\' K=\'L\' 1d=\'0\' 1h=\'1\' 1l=\'a\' 1m=\'a\' 1i=\'-1\' 1j=\'\' 1k=\'\' Y=\'\' /><j id=\'3n\' o=\'1z\' r=\'1w\' E=\'a\' J=\'a\' 1a=\'e\' Z=\'e\' S=\'d0\' 1p=\'-1\' 1o=\'1q\' 1x=\'n/C/3n.R\' 1A=\'W/C/3n.js\' X=\'5k’ d6 d1 \' 1e=\'e\' 1f=\'a\' 1g=\'\' 1b=\'\' 1c=\'\' I=\'a\' K=\'L\' 1d=\'0\' 1h=\'1\' 1l=\'a\' 1m=\'a\' 1i=\'-1\' 1j=\'\' 1k=\'\' Y=\'\' /><j id=\'3l\' o=\'1z\' r=\'1w\' E=\'a\' J=\'a\' 1a=\'e\' Z=\'e\' S=\'d2\' 1p=\'-1\' 1o=\'1q\' 1x=\'n/C/3l.R\' 1A=\'W/C/3l.js\' X=\'bU 4r 5j bW?\' 1e=\'e\' 1f=\'a\' 1g=\'\' 1b=\'\' 1c=\'\' I=\'a\' K=\'L\' 1d=\'0\' 1h=\'1\' 1l=\'a\' 1m=\'a\' 1i=\'-1\' 1j=\'\' 1k=\'\' Y=\'\' /><j id=\'2U\' o=\'1z\' r=\'1w\' E=\'a\' J=\'a\' 1a=\'e\' Z=\'e\' S=\'bR\' 1p=\'-1\' 1o=\'1q\' 1x=\'n/C/2U.R\' 1A=\'W/C/2U.js\' X=\'4K bT in bX 5e 4r c2\' 1e=\'e\' 1f=\'a\' 1g=\'\' 1b=\'\' 1c=\'\' I=\'a\' K=\'L\' 1d=\'0\' 1h=\'1\' 1l=\'a\' 1m=\'a\' 1i=\'-1\' 1j=\'\' 1k=\'\' Y=\'\' /><j id=\'2W\' o=\'1z\' r=\'1w\' E=\'a\' J=\'a\' 1a=\'e\' Z=\'e\' S=\'c3\' 1p=\'-1\' 1o=\'1q\' 1x=\'n/C/2W.R\' 1A=\'W/C/2W.js\' X=\'5g 2E bZ c0 5d\' 1e=\'e\' 1f=\'a\' 1g=\'\' 1b=\'\' 1c=\'\' I=\'a\' K=\'L\' 1d=\'0\' 1h=\'1\' 1l=\'a\' 1m=\'a\' 1i=\'-1\' 1j=\'\' 1k=\'\' Y=\'\' /><j id=\'2T\' o=\'1z\' r=\'1w\' E=\'a\' J=\'a\' 1a=\'e\' Z=\'e\' S=\'bH\' 1p=\'-1\' 1o=\'1q\' 1x=\'n/C/2T.R\' 1A=\'W/C/2T.js\' X=\'5g 2E bE 5d\' 1e=\'e\' 1f=\'a\' 1g=\'\' 1b=\'\' 1c=\'\' I=\'a\' K=\'L\' 1d=\'0\' 1h=\'1\' 1l=\'a\' 1m=\'a\' 1i=\'-1\' 1j=\'\' 1k=\'\' Y=\'\' /><j id=\'2R\' o=\'1z\' r=\'1w\' E=\'a\' J=\'a\' 1a=\'e\' Z=\'e\' S=\'bG\' 1p=\'-1\' 1o=\'1q\' 1x=\'n/C/2R.R\' 1A=\'W/C/2R.js\' X=\'bO: bP bQ bL 5x\' 1e=\'e\' 1f=\'a\' 1g=\'\' 1b=\'\' 1c=\'\' I=\'a\' K=\'L\' 1d=\'0\' 1h=\'1\' 1l=\'a\' 1m=\'a\' 1i=\'-1\' 1j=\'\' 1k=\'\' Y=\'\' /><j id=\'2S\' o=\'1z\' r=\'1w\' E=\'a\' J=\'a\' 1a=\'e\' Z=\'e\' S=\'bM\' 1p=\'-1\' 1o=\'1q\' 1x=\'n/C/2S.R\' 1A=\'W/C/2S.js\' X=\'bN ck cl\' 1e=\'e\' 1f=\'a\' 1g=\'\' 1b=\'\' 1c=\'\' I=\'a\' K=\'L\' 1d=\'0\' 1h=\'1\' 1l=\'a\' 1m=\'a\' 1i=\'-1\' 1j=\'\' 1k=\'\' Y=\'\' /><j id=\'3b\' o=\'1z\' r=\'1w\' E=\'a\' J=\'a\' 1a=\'e\' Z=\'e\' S=\'cm\' 1p=\'-1\' 1o=\'1q\' 1x=\'n/C/3b.R\' 1A=\'W/C/3b.js\' X=\'4J ch ci 4p 2E 5c 5f 5e 3H cs\' 1e=\'e\' 1f=\'a\' 1g=\'\' 1b=\'\' 1c=\'\' I=\'a\' K=\'L\' 1d=\'0\' 1h=\'1\' 1l=\'a\' 1m=\'a\' 1i=\'-1\' 1j=\'\' 1k=\'\' Y=\'\' /><j id=\'2X\' o=\'1z\' r=\'1w\' E=\'a\' J=\'a\' 1a=\'e\' Z=\'e\' S=\'ct\' 1p=\'-1\' 1o=\'1q\' 1x=\'n/C/2X.R\' 1A=\'W/C/2X.js\' X=\'4J if 2E cp cq 4p c8 c9?\' 1e=\'e\' 1f=\'a\' 1g=\'\' 1b=\'\' 1c=\'\' I=\'a\' K=\'L\' 1d=\'0\' 1h=\'1\' 1l=\'a\' 1m=\'a\' 1i=\'-1\' 1j=\'\' 1k=\'\' Y=\'\' /><j id=\'3c\' o=\'1z\' r=\'1w\' E=\'a\' J=\'a\' 1a=\'e\' Z=\'e\' S=\'c4\' 1p=\'-1\' 1o=\'1q\' 1x=\'n/C/3c.R\' 1A=\'W/C/3c.js\' X=\'c5 c6\' 1e=\'e\' 1f=\'a\' 1g=\'\' 1b=\'\' 1c=\'\' I=\'a\' K=\'L\' 1d=\'0\' 1h=\'1\' 1l=\'a\' 1m=\'a\' 1i=\'-1\' 1j=\'\' 1k=\'\' Y=\'\' /><j id=\'2Q\' o=\'1z\' r=\'1w\' E=\'a\' J=\'a\' 1a=\'e\' Z=\'e\' S=\'6Z\' 1p=\'-1\' 1o=\'1q\' 1x=\'n/C/2Q.R\' 1A=\'W/C/2Q.js\' X=\'4K 7j 3P 7w. . .\' 1e=\'e\' 1f=\'a\' 1g=\'\' 1b=\'\' 1c=\'\' I=\'a\' K=\'L\' 1d=\'0\' 1h=\'1\' 1l=\'a\' 1m=\'a\' 1i=\'-1\' 1j=\'\' 1k=\'\' Y=\'\' /></C></3Q></4N><7d /><5Q><5q id=\'1V\'><c i=\'0\' p=\'6$v$v$v$v$v$v$v$v$v$v$v$v$u$b$7m$b$b$y\' /><c i=\'1\' p=\'6$v$v$v$v$v$v$v$v$v$v$v$v$u$b$7N$b$b$y\' /><c i=\'2\' p=\'6$v$v$v$v$v$v$v$v$v$v$v$v$u$b$7O$b$b$y\' /><c i=\'3\' p=\'6$v$v$v$v$v$v$v$v$v$v$v$v$u$b$7M$b$b$y\' /><c i=\'4\' p=\'6$v$v$v$v$v$v$v$v$v$v$v$v$u$b$7K$b$b$y\' /><c i=\'5\' p=\'6$v$v$v$v$v$v$v$v$v$v$v$v$u$b$7L$b$b$y\' /><c i=\'6\' p=\'6$v$v$v$v$v$v$v$v$v$v$v$v$u$b$7S$b$b$y\' /><c i=\'7\' p=\'6$v$v$v$v$v$v$v$v$v$v$v$v$u$b$7T$b$b$y\' /><c i=\'8\' p=\'6$v$v$v$v$v$v$v$v$v$v$v$v$1u$7R\' /><c i=\'9\' p=\'6$v$v$v$v$v$v$v$v$v$v$v$v$1u$7P$7Q$7D\' /><c i=\'10\' p=\'6$v$v$v$v$v$v$v$v$v$v$v$v$1u$7E\' /><c i=\'11\' p=\'6$v$v$v$v$v$v$v$v$v$v$v$v$u$b$7C$b$b$y\' /><c i=\'12\' p=\'6$v$v$v$v$v$v$v$v$v$v$v$v$u$b$7A$b$b$y\' /><c i=\'13\' p=\'6$v$v$v$v$v$v$v$v$v$v$v$v$u$b$7B$b$b$y\' /><c i=\'14\' p=\'6$v$v$v$v$v$v$v$v$v$v$v$v$7I$7J$7H$7F$7G$7f$6z$6H\' /><c i=\'15\' p=\'6$v$v$v$v$v$v$v$v$v$v$v$v$4L$$$$6c$b$6A$b$b$y\' /><c i=\'16\' p=\'6$v$v$v$v$v$v$v$v$v$v$v$v$u$b$b$6C$b$b$y\' /><c i=\'17\' p=\'6$v$v$v$v$v$v$v$v$v$v$v$v$4L$$$$6D$b$6B$6E\' /><c i=\'18\' p=\'6$v$v$v$v$v$v$v$v$v$v$v$v$6I$6k$6l$6F$6G$6u$6v$b$b$y\' /><c i=\'19\' p=\'6$v$v$v$v$v$v$v$v$v$v$v$v$u$b$6y$b$b$y\' /><c i=\'20\' p=\'6$v$v$v$v$v$v$v$v$v$v$v$v$1u$6x$6t$6w\' /><c i=\'21\' p=\'6$v$v$v$v$v$v$v$v$v$v$v$v$1u$6X$6Y$6W\' /><c i=\'22\' p=\'6$v$v$v$v$v$v$v$v$v$v$v$v$u$b$6U$b$b$y\' /><c i=\'23\' p=\'6$v$v$v$v$v$v$v$v$v$v$v$v$1u$6V\' /><c i=\'24\' p=\'6$v$v$v$v$v$v$v$v$v$v$v$v$1u$7c$7a$7b\' /><c i=\'25\' p=\'6$v$v$v$v$v$v$v$v$v$v$v$v$u$b$6M$b$b$y\' /><c i=\'26\' p=\'6$v$v$v$v$v$v$v$v$v$v$v$v$1I$q$3i$q$2O$6N$6L$6J$6K$6O$q$6S$q$6T$6R$6P$1y$7U$1y$9n$9o$9p$1y$9k$1y$9l$9m$9q$1y$9u$1y$9v$9w$9r\' /><c i=\'27\' p=\'6$v$v$v$v$v$v$v$v$v$v$v$v$u$b$9s$b$b$v$v$9t\' /><c i=\'28\' p=\'6$v$v$v$v$v$v$v$v$v$v$v$v$u$b$9a$b$b$y\' /><c i=\'29\' p=\'6$v$v$v$v$v$v$v$v$v$v$v$v$1u$9c$8X$8Y\' /><c i=\'30\' p=\'6$v$v$v$v$v$v$v$v$v$v$v$v$1u$8Z$9d$9h$9i\' /><c i=\'31\' p=\'6$v$v$v$v$v$v$v$v$v$v$v$v$u$b$9j\' /><c i=\'32\' p=\'6$v$v$v$v$v$v$v$v$v$v$v$v$1u$9e\' /><c i=\'33\' p=\'6$v$v$v$v$v$v$v$v$v$v$v$v$u$b$9f$b$b$y\' /><c i=\'34\' p=\'6$v$v$v$v$v$v$v$v$v$v$v$v$1I$q$4I$q$4Q$9g$9x$9O$9P$9Q$q$9L$q$9M$9N$q$9R$q$9V$9W$9X$9S$9T$9U$9B$9C\' /><c i=\'35\' p=\'6$v$v$v$v$v$v$v$v$v$v$v$v$u$b$9D$b$b$y\' /><c i=\'36\' p=\'6$v$v$v$v$v$v$v$v$v$v$v$v$3m$9y$9z$9A$9E$9I$9J$9K$9F$9G$9H$8W$8l$8m$8n$8i$8j$8k$8o$8s$8t\' /><c i=\'37\' p=\'6$v$v$v$v$v$v$v$v$v$v$v$v$u$b$8u$b$b$y\' /><c i=\'38\' p=\'6$v$v$v$v$v$v$v$v$v$v$v$v$3m$8p$8q$8r$7Y\' /><c i=\'39\' p=\'6$v$v$v$v$v$v$v$v$v$v$v$v$2q$7Z\' /><c i=\'40\' p=\'6$v$v$v$v$v$v$v$v$v$v$v$v$8a$b$7V\' /><c i=\'41\' p=\'6$v$v$v$v$v$v$v$v$v$v$v$v$u$b$7W$b$b$y\' /><c i=\'42\' p=\'6$v$v$v$v$v$v$v$v$v$v$v$v$7X$q$8b$q$8f$8g$q$8h$q$8c$8d$q$8e$q$8v$8M$8N$8O\' /><c i=\'43\' p=\'6$v$v$v$v$v$v$v$v$v$v$v$v$3e$8J$8K$8L$8P$8T$8U$8V$8Q$8R$8S$8z$8A$8B$8w$8x$8y$8C$8G\' /><c i=\'44\' p=\'6$v$v$v$v$v$v$v$v$v$v$v$v$u$b$8H\' /><c i=\'45\' p=\'8D$8E$v$8F$u$b$9b$b$b$y\' /><c i=\'46\' p=\'6$v$v$v$v$v$v$v$v$v$v$v$v$dk$jX\' /><c i=\'47\' p=\'6$v$v$v$v$v$v$v$v$v$v$v$v$u$b$jZ$b$b$y\' /><c i=\'48\' p=\'6$v$v$v$v$v$v$v$v$v$v$v$v$1I$q$4I$q$4Q$jT$jV$jU$2o$k7$2o$k6$k9$4y$k8$k5$k2$k1$2o$k4$2o$k3$jR$2o$jF$2o$jE$jH$jG$jD\' /><c i=\'49\' p=\'6$v$v$v$v$v$v$v$v$v$v$v$v$u$b$jC$b$b$y\' /><c i=\'50\' p=\'6$v$v$v$v$v$v$v$v$v$v$v$v$1I$q$jB$q$jO$jN$jQ$jP$jM$2o$jJ$2o$jI$jL$4y$jK$ky\' /><c i=\'51\' p=\'6$v$v$v$v$v$v$v$v$v$v$v$v$u$b$kA$b$b$y\' /><c i=\'52\' p=\'6$v$v$v$v$v$v$v$v$v$v$v$v$kt$kw\' /><c i=\'53\' p=\'6$v$v$v$v$v$v$v$v$v$v$v$v$1u$kI$kK$kG$kD$kC$kF$kE$ks$kg$kf$ki$kh$ke$kb$ka$kd$kc$kp$ko$kr$kq$kn$kk$kj$km$kl$iL\' /><c i=\'54\' p=\'6$v$v$v$v$v$v$v$v$v$v$v$v$1u$iK\' /><c i=\'55\' p=\'6$v$v$v$v$v$v$v$v$v$v$v$v$u$b$iN$b$b$y\' /><c i=\'56\' p=\'6$v$v$v$v$v$v$v$v$v$v$v$v$iJ$b$b$6f\' /><c i=\'57\' p=\'6$v$v$v$v$v$v$v$v$v$v$v$v$1I$q$iF$q$iI$iH$iU\' /><c i=\'58\' p=\'6$v$v$v$v$v$v$v$v$v$v$v$v$u$b$iW$b$b$y\' /><c i=\'59\' p=\'6$v$v$v$v$v$v$v$v$v$v$v$v$1I$q$iO$q$iQ$ir$iq$iu\' /><c i=\'60\' p=\'6$v$v$v$v$v$v$v$v$v$v$v$v$1I$1n$il$1n$ik$io$iB$iD$1F$4H$iC$1F$3M$iw$iv$iy$ix$jm$jl$jo$1F$jn$1F$jk$jh$jg$jj$1F$4H$ji$1F$3M$jw$jv$jy$jx$ju$jq$jp$1n$jt$1n$jf$j2$j5$j4$1F$iY$1F$j0$jc$jb$je$ja$j7$j6$j8$mN$mL$mS$mQ$mW$mb\' /><c i=\'61\' p=\'6$v$v$v$v$v$v$v$v$v$v$v$v$1u$m6$ml$mo$mq$mk$mj\' /><c i=\'62\' p=\'6$v$v$v$v$v$v$v$v$v$v$v$v$u$b$my$b$b$y\' /><c i=\'63\' p=\'6$v$v$v$v$v$v$v$v$v$v$v$v$2q$2i$5w$2i$5z$2i$5D$2i$5A$2i$5B$5u$5n$5o$5l$5m\' /><c i=\'64\' p=\'6$v$v$v$v$v$v$v$v$v$v$v$v$u$b$mz$mw$b$b$y\' /><c i=\'65\' p=\'6$v$v$v$v$v$v$v$v$v$v$v$v$1I$1n$3i$1n$2O$mu$m5$m7$m1$m0$1F$m3$1F$mf$mh$ma$1F$m9$1F$mB$mY$n0$mU$n2$n7$1F$na$1F$n9$n4$n3$1F$n6$1F$n5$mT$mH$1n$mG$1n$mJ$mI$1n$mD$1n$mC$mF$mE$mK\' /><c i=\'66\' p=\'6$v$v$v$v$v$v$v$v$v$v$v$v$u$b$mR$b$b$y\' /><c i=\'67\' p=\'6$v$v$v$v$v$v$v$v$v$v$v$v$1I$1n$mO$1n$lb$la$1y$ld$1y$lc$l9$l6$1y$5a$l5$1y$3M$l7$lk$lj$lm$ll$li$lf$1y$le$1y$lh$lg$1y$l4$1y$kS$kR$1n$kU$1n$kT$kQ$kN$q$kM$q$kP$kO\' /><c i=\'68\' p=\'6$v$v$v$v$v$v$v$v$v$v$v$v$3e$l0$l3$l2$kZ$kW$kV$kY$kX$ln$lN$lQ$lP$lM$lJ$lI$lL$lK$lX\' /><c i=\'69\' p=\'6$v$v$v$v$v$v$v$v$v$v$v$v$u$b$lZ$b$b$y\' /><c i=\'70\' p=\'6$v$v$v$v$v$v$v$v$v$v$v$v$u$b$lV$b$b$y\' /><c i=\'71\' p=\'6$v$v$v$v$v$v$v$v$v$v$v$v$1I$1D$lR$1D$lU$lT$lH$lv$lu$1D$lx$1D$lw$ls$lp$lo$lr$1D$lq$1D$lE$lD$lG$lF$lC$lz$ly$lB$eZ$1D$eY$1D$f1$f0$eX$1D$eU$1D$eT$eW$eV$4s$f2$f9$f8$1D$fb$1D$fa$f7$f4$4s$f3$f6$f5$eG$1D$eF$1D$eI$eH$eE$4s$eB$eA$eD$1D$eC$1D$eJ$eQ$eP$eS$eR$eO$eL$eK$eN$eM$fB$fA$fD$fC$fz$fw$fv$fy$fx$fE$fL\' /><c i=\'72\' p=\'6$v$v$v$v$v$v$v$v$v$v$v$v$1I$1n$3i$1n$2O$fN$1n$fM$1n$jY$fG$1n$fI$1n$fH$fi$fh$fk$4v$fj$fg$fd$4v$fc$ff$1n$fe$1n$fl$fs$fr$fu$ft$4v$fq$fn$q$fm$q$fp$fo$dK$dJ\' /><c i=\'73\' p=\'6$v$v$v$v$v$v$v$v$v$v$v$v$3e$dL$1y$5a$dI$1y$3M$dF$dE$dH$4y$dG$dN$1y$dU$1y$dT$dW$dV$4Y$dS$dP$dO$dR$dQ$4Y$dr$dq$dt$ds\' /><c i=\'74\' p=\'6$v$v$v$v$v$v$v$v$v$v$v$v$1I$q$3i$q$2O$dm$dl$do$dn$du$dB$dA$q$dD$q$dC$dz$q$dw$q$dv$dy$dx$em$el$ep\' /><c i=\'75\' p=\'6$v$v$v$v$v$v$v$v$v$v$v$v$u$b$ek$b$b$y\' /><c i=\'76\' p=\'6$v$v$v$v$v$v$v$v$v$v$v$v$1u$eg$ej$ei\' /><c i=\'77\' p=\'6$v$v$v$v$v$v$v$v$v$v$v$v$1u$2N$ex$2N$ew$2N$ez$2N$ey$2N$ev\' /><c i=\'78\' p=\'6$v$v$v$v$v$v$v$v$v$v$v$v$u$b$er$b$b$y\' /><c i=\'79\' p=\'6$v$v$v$v$v$v$v$v$v$v$v$v$3e$et$e3$e2$e5$e4$e1$dY$dX$e0$dZ$e6$ed$ec$ef\' /><c i=\'80\' p=\'6$v$v$v$v$v$v$v$v$v$v$v$v$2q$ee$eb$e8$e7$ea$e9$fO$ht$hs$hr$ho$hn$hq$hp$hw$hD\' /><c i=\'81\' p=\'6$v$v$v$v$v$v$v$v$v$v$v$v$u$b$hF$b$b$y\' /><c i=\'82\' p=\'6$v$v$v$v$v$v$v$v$v$v$v$v$1u$hB$hy$hx$hA$hz$ha$h9$hc$hb$h8$h5$h4$h7$h6$hd$hk$hj$hm\' /><c i=\'83\' p=\'6$v$v$v$v$v$v$v$v$v$v$v$v$u$b$hi$b$b$y\' /><c i=\'84\' p=\'6$v$v$v$v$v$v$v$v$v$v$v$v$1u$he$hh$hg$i5$i4$i7$i6$i3$i0$hZ$i2$i1$i8$ih$ig$ij$ii$ie$ia$i9$ic$ib$hM$hL$hO$hN$hK$hH$hG$hJ\' /><c i=\'85\' p=\'6$v$v$v$v$v$v$v$v$v$v$v$v$6p$hI$hP$hW$hV$hY$2i$5w$2i$5z$2i$5D$2i$5A$2i$5B$5u$5n$5o$5l$5m\' /><c i=\'86\' p=\'6$v$v$v$v$v$v$v$v$v$v$v$v$u$b$hU$b$b$y\' /><c i=\'87\' p=\'6$v$v$v$v$v$v$v$v$v$v$v$v$1u$hR\' /><c i=\'88\' p=\'6$v$v$v$v$v$v$v$v$v$v$v$v$u$b$hT$b$b$y\' /><c i=\'89\' p=\'6$v$v$v$v$v$v$v$v$v$v$v$v$2q$ge$gd$gg$gc$g9$g8$gb$ga$gh$go$gn$gq$gp$gm$gj$gi$gl$gk$fV$fU$fX$fW$fT$fQ$fP$fS$fR$fY$g5$g4\' /><c i=\'90\' p=\'6$v$v$v$v$v$v$v$v$v$v$v$v$u$b$g7$b$b$y\' /><c i=\'91\' p=\'6$v$v$v$v$v$v$v$v$v$v$v$v$1I$q$g3$q$g0$fZ$g2$g1\' /><c i=\'92\' p=\'6$v$v$v$v$v$v$v$v$v$v$v$v$1I$q$gQ$q$gT$gP$gM$gL$gO$gN$gU$h1$q$h0$q$h3$h2$gZ$gW$gV$gY$gX$gy$gx$q$gA$q$gz$gw$gs$gr$gv$gu$q$gB$q$gI$gH$gJ$gG\' /><c i=\'93\' p=\'6$v$v$v$v$v$v$v$v$v$v$v$v$u$b$gC$b$b$y\' /><c i=\'94\' p=\'6$v$v$v$v$v$v$v$v$v$v$v$v$1I$q$3i$q$2O$gE\' /><c i=\'95\' p=\'6$v$v$v$v$v$v$v$v$v$v$v$v$1u$gF$gD$gK\' /><c i=\'96\' p=\'6$v$v$v$v$v$v$v$v$v$v$v$v$u$b$gS$b$b$gR$g6\' /><c i=\'97\' p=\'6$v$v$v$v$v$v$v$v$v$v$v$v$u$b$gf$b$b$hS$hQ\' /><c i=\'98\' p=\'6$v$v$v$v$v$v$v$v$v$v$v$v$u$b$hX$b$b$y\' /><c i=\'99\' p=\'6$v$v$v$v$v$v$v$v$v$v$v$v$2q$hf$hl\' /><c i=\'g\' p=\'6$v$v$v$v$v$v$v$v$v$v$v$v$u$b$hE$b$b$y\' /><c i=\'hC\' p=\'6$v$v$v$v$v$v$v$v$v$v$v$v$hu$hv$eu$3U$es$3U$eq$eh$eo$dp$dM$fF$fJ$fK$lA$lS$lY$lW$3U$lO$3U$l1$l8$mM$mP$n8$mX$mV$n1$mZ$mc\' /><c i=\'mg\' p=\'6$v$v$v$v$v$v$v$v$v$v$v$v$3e$me\' /><c i=\'m2\' p=\'6$v$v$v$v$v$v$v$v$v$v$v$v$1u$m4$m8$mi\' /><c i=\'mv\' p=\'6$v$v$v$v$v$v$v$v$v$v$v$v$ms$$mt$6k$6l$mA$mx$mm$mn$b$b$y\' /><c i=\'3a\' p=\'6$v$v$v$v$v$v$v$v$v$v$v$v$2q$mr$mp$md\' /><c i=\'kL\' p=\'6$v$v$v$v$v$v$v$v$v$v$v$v$j9$jd$iZ$iX$j1\' /><c i=\'j3\' p=\'6$v$v$v$v$v$v$v$v$v$v$v$v$2q$jr\' /><c i=\'iz\' p=\'iA$im$ip$is\' /><c i=\'6r\' p=\'6$v$v$v$v$v$v$v$v$v$v$v$v$6p$$$$6c$b$iE$b$b$6f\' /><c i=\'2z\' p=\'6$v$v$v$v$v$v$v$v$v$v$v$v$2q$iR\' /><c i=\'6n\' p=\'6$v$v$v$v$v$v$v$v$v$v$v$v$3m$iP$iS$iV$5C$5s$5t\' /><c i=\'6h\' p=\'6$v$v$v$v$v$v$v$v$v$v$v$v$3m$iT$iG$iM\' /><c i=\'6s\' p=\'6$v$v$v$v$v$v$v$v$v$v$v$v$3m$kJ$kH$kv$5C$5s$5t\' /></5q></5Q><6q id=\'ku\' f=\'kx\' kB=\'80\' kz=\'18\' jz=\'jA\' jS=\'5x\'><jW /></6q></4X>");',62,1437,'||||||||||false|v00|path|color|true|type|100|colors||slide|fill||alpha|story_content|width||vK0|height|||vZc||actions|stop|v000PE|rgb|rotation|slideref|slides|6rREm9NVAKD|resume|name|assets|linksto|scrolling|usehandcursor|transition|appear|linear|url|asset|string|value|swf|lmsid|mp3|apos|show|mobile|title|showanimationid|enablereplay|||||||||||enableseek|historygroupid|videozoom|transduration|trackviews|showmenuresulticon|viewgroupid|transdir|navindex|globalaudioid|thumbnailid|wipetrans|slidelock|vM0|elapsedtimemode|starttime|normal|vectortext|xpos|events|vi20|ypos|540|dataurl|vW0|720|html5url|left|link|vC0|duration|vZ0|textdata|data|vi50|objects|animationid|reverse|bottom|objref|rotatexpos|actiongroup|yoffset|tabenabled|xoffset|rotateypos|shufflelock|Lib|depth|xscale|yscale|tabindex|||||||||||255|direction|shapemaskid|font|pr|right|pngfb|top|vR0|onobjectevent|_player|align|shadowindex|hotlinkid|vW000M|0xC7C7C7|vi00|accstate|timeline|alttext|onrelease|vectordata|button|textlib|vectorshape|110|event|setfocus|linkid|MsgScene_5iRrfXpP7Bm|the|center|MessageWnd|ontransitionincomplete|btn0|5bEaeT6WGSD|scrollarea|exe_actiongroup|ltr|v5100M|aqbA111010ow00uw00000aw001i60|01|6h8XhYOh3sz|690kO8faCzM|5wwMJcOECfC|632JBRIrRs8|6X1N0JdRQbp|face|63Z9WHfMPCt|6GmC1zncSl3|Open|eventname|||||||||||105|5pZaYU5cjST|6Mx5EgKDciZ|Sans|vi60|6FLA5CBdQu1|5mbPjromr6T|6n3uFNepxGm|aqbA111010ew00uw000009w000i50|dir|6b2Lm6tg4go|65lsqhsuuJf|vi10|5fbtrLq9tdh|6jNwNn9JVBo|5qxCmqfB6af|variable|210|420|valign|acctype|time|text|383|defaultaction|your|showrect|actiongroups|1000|prompt|close_window|btn_text_shadow|0x353535|and|0xF0F0F0|0xB1B1B1|btn_border|btn_text|aqbA111010Jw00|Errors|htmlurl|to|scene|OK|btn_bg|png|vU0|0xF4F4F4|0xF2F2F2|window|ExternalInterfaceErrorSlide|btn_hover|||||||||||0x444444|0x555555|slide_text|0xF5F5F5|btn_down|html_text|0xAFAFAF|contentheight|InvalidPromptSlide_Text|388|205|contentwidth|411|ScrollPromptSlide_Scroll|PrintPromptSlide_Text|about|PrintPromptSlide_Scroll|of|6w0086w008ic0|InvalidPromptSlide_Scroll|_this|vP0EYxSA111010|vartext|PrintPromptUsername_6dqMrt7PREy|vW00000A111010|ScrollPromptSlide_Text|http|160|Text|www|alignto|PrintPromptSlide_Input|194|aqbA111010Aw00|aqbA111010ew00ww000009w000i50|What|Three|vZA|onlosefocus|scenes|textinput|adjustvar|aqbA111010ow00ww00000aw001i60|ScrollPromptSlide|must|before|startingslide|You|submitting|bwContent|vR0EYxSA111010|355|||||||||||aqbA111010Bw00|amp|Relationship|team|Disclosure|Between|Involve|Events|Adverse|Actual|Patients|300A1cMx00qw005w000w00EA|300A1cSx00qw00xw000w00E|300A1cSw00qw005w000w00EA|300A1cYw00qw00Pw000w00EA|txt__default_5ipA6tuLHJj|pathlib|InvalidPromptSlide|v00Jw000008w005bw002bw00fiw0045w00d7w0067w0065w00dbw00eaw00ii10|vM0llllA111010Cx00Jw000004w00j|300A1c6w00qw00Lw000w00EA|378|300A1110306w00ow00000fw00bfw00bfw00bi00|fail|PrintPromptSlide|300A111010Sw00ow000005w00ki00|300A111010Mx00ow000005w00ki00|300A111030Sx00ow00000cw00f8w008bw00uA|vM0llllA1110a0|300A111050Yw00ow00000jw00q4w00a6w0049w0069w006i00|string_table|group|Warning|error_msgs|strings|windows|frame|xmlns|display|on|html|browser|pathlibs|buttonOK|XMLSchema|w3|slidemap|2001|org|ActGrpOnSubmitButtonClick|331|fonts|||||||||||ActGrpOnSubmitAllButtonClick|Enter|00c|PrintOkButtonClick|variables|v000|ActGrpOnNextButtonClick|112|ActGrpOnPrevButtonClick|ActGrpOnFinishButtonClick|v00aA00|v00Hy00|player|111|PrintPromptWindowQuizVar_6dqMrt7PREy|vA|scoring|109|113|vu1Ct54A111010mD00Dw00000cw008i20|v00mA00|v00DB00cx00DB00Hy003401|vu1Ct54A1110g06w00kx00000kw009fw00afw00anw005fw00acw008sw000bw001jw002jw003bw004nw005jw002nw00gfw00alw00i|vu1Ct54A1110p06w00Dw00000kw00wkw00kew00ebw001lw00inw006ew00ejw002cw00zcw008kw00wfw00alw00iew00jlw00ifw00alw00inw006jw003lw00ijw002cw008ew00jnw005fw00ai20|v007G00px00401|v51Ct54A111010IE00Bw000007w00iie0|v00Ty00xw00402|v007G00|F00Rx00401|A1N10aS5eA1a1c|B00E|v00cx00gx00|v00Py00|v51Ct54A111030QE00Bw00000ew00lew00mew00l|vZADz86A1gd0DB00Hy00DB00aA00mA00nB00Py00nB00gx00nB00|v510000A111050zw000x00000iw00Bkw00Vew00w7w00qiw00Bi60|v510000A111020Rx000x000008w00j8w008i60|v510000A1110109F00uw000008w008i60|v003G00Rz00401|v510000A1110C0zw00uw00000jw00O7w003dw00idw00e7w004gw009dw00igw005aw006ew0078w008ew002gw00cgw00d8w008iw00Bgw009ow00hgw00bew007gw00cdw00iew0029w00f7w003gw009gw00c8w008ew00waw006gw009gw00maw006ew002ow00h8w008ew0029w00fi60|v510000A1110o07y000x00000ew0028w0087w004ew002aw006gw00mew0078w008iw00Bgw0097w004gw009aw006ew002gw00dgw0098w0087w003gw00cdw00igw005aw006ew007aw006i50|v510000A111090Iw00cy00000gw00Egw00Jgw00Jgw00Nfw00xgw00Egw00Jgw00Jgw00Wi90|instance|v510000A111010zw00cy000008w008i60|aqbA111010ew00cy000009w000i50|aqbA111010ow00cy00000aw001i60|v00XF00px00401|vC1Ct54A1110r06w00Gw00000sw00cdw008kw002fw00epw00gpw00olw00qdw008pw005fw00jdw008mw00igw00agw00apw005gw00adw008pw00ocw001kw002kw003cw004pw005kw002pw00ggw00amw00i|vE1Ct54A111020KF00Hw00000dw008dw008|vE1Ct54A1110o06w00Hw00000qw00hpw00rhw00anw00inw00idw008fw00epw00rcw001pw006qw007lw002dw008fw00epw005dw008hw00anw00iCw00fnw00iCw00fqw00Anw00ihw00ai20|vE1Ct54A111050EE00Hw00000dw00Odw008dw00Odw008dw00Oi20|Slide18|||||||||||vu1Ct54A111020xy00Dw00000cw00bcw008i20|vu1Ct54A1110o0Xy00Dw00000nw00rnw005tw00lcw008nw00obw001jw002jw003bw004nw005jw002nw00gfw00alw00ijw002cw008jw003kw00knw006cw008ew00jkw00kbw001bw004|vu1Ct54A1110706w00Dw00000qw00cnw00snw005bw004nw005nw007jw00qi20|slidebank|trigger_prev_slide|v51Ct54A111020eE00Bw00000ew00jew00kie0|1609|version|3020|things|debugmode|xsd|v007G003B00401|LastSlideViewed_5iRrfXpP7Bm|lessonduration|textdirection|6Zu2v8GWAmt|courseid|bwversion|tincan_version|projectid|flashfonts|remember|iosfonts|5iRrfXpP7Bm_course_id|entrypoint|v00PF003C00401|v00jG00vx00401|v00iE00Xy00401|vu1Ct54A1110j05w00kx00000kw00wfw00anw005ew00jlw00ijw002jw002bw001nw005nw006kw00kbw004cw008ow00xkw00kbw004nw00glw00ijw002|vs1Ct54A1110g06w00Cw00000aw00ymw006jw00pmw005aw004jw00pkw00ibw008dw00emw00rkw00ibw008dw00ekw00ikw00kyw00f|v51Ct54A111010TD00Bw00000ew00hie0|v51Ct54A1110106E00Bw000007w00iie0|v51Ct54A111040KC00Bw00000jw00fjw00gow0007w009ie0|vie0|vu1Ct54A1110n06w00Bw00000xw000kw001kw002mw0039w004mw005mw006bw007mw008mw0059w009ow00abw007kw001bw007kw00b8w00ckw0029w0099w00dkw001sw00e9w009ie0|v00dG00fz00401|v00HG00Nx00401|v00EF00Nw00401|v00dG00px00401|v00hG00Tw00401|vu1Ct54A1110v05w00Dw00000rw00ukw00knw00scw008lw00vlw00iew00etw00llw00ilw00inw006cw008qw00cjw003ew00enw00gkw00kbw004cw008kw00wfw00akw00kjw003ew00ebw001jw003lw00icw008kw00knw006nw00oi20|vu1Ct54A111010KF00Dw00000cw008i20|vC1Ct54A1110g06w00Gw00000cw00ypw006lw00ppw005cw004lw00pmw00idw008fw00epw00rmw00idw008fw00emw00imw00kBw00f|v00XF00vx00401|v00XA00Nw00401|aqbA111010Bw00Jy000007w000i90|v000w000w00A1E|v003G009z00401|vi70|vR00000A111070MB00qw00000kw0045w00ddw00edw0028w006bw00a9w005|v510000A1110e0Pw00jy00000nw00lew003gw00j6w00acw00rew00e6w00d6w007ew003aw008aw008fw00faw008cw006|||||||||||vZ501|aqbA111010ew00Fw00000fw002i70|aqbA111010uw00sx00000nw001i60|v510000A1110E0Sw00sx00000jw00Oew007dw00i7w003aw006ew0078w0089w00agw0057w0047w0048w008gw00d7w003dw00idw00e7w004gw009dw00igw005aw006ew0078w008gw0099w00a8w008gw00kew002aw006ow00h9w00agw0057w0048w008ew007aw006aw006gw009aw006dw00ii70|aqbA111010ew00fy00000fw002i70|aqbA111010uw00Fw00000nw001i60|v510000A1110z0Sw00Fw00000ew00wew0029w00f7w003ew007gw00c9w00fdw00i8w008dw00egw009gw00cdw00eew0077w003dw00new0078w008gw0099w00a8w008ew007aw006aw006gw009aw006dw00i8w008gw00gaw006gw009ew002gw00d7w004dw00si70|aqbA111010ew00sx00000fw002i70|vE00000A111020Ky00hx000004w00s3w003i10|vE00000A1110E0Ty00hx00000bw00zaw00e4w00d8w00A8w00a6w00h7w0054w00d6w0068w00l3w0039w0015w00g3w003ew00B9w00m7w005aw00b4w00daw00e8w00i6w0069w001aw00e3w003ew00D8w00a9w00o4w00d7w0079w00m4w0093w0039w00C8w00aaw00e6w0068w00a6w00h3w003i10|vE00000A1110101E00hx00000bw00Ei10|vE00000A111020Ey00Pw000004w00s3w003i10|vE00000A1110G0Ny00Pw00000bw00zaw00e4w00d8w00A8w00a6w00h7w0054w00d6w0068w00l3w0039w0015w00g3w003ew00B9w00m7w005aw00b4w00daw00e8w00i6w0069w001aw00e3w0038w00r7w007aw00b9w0019w0014w0093w0039w0015w00g3w003cw00waw0026w00h7w0054w00daw00e8w00ii10|vE00000A1110h0ww00hx000008w00k6w006aw00b4w00d7w0077w0053w0039w00C9w001aw00e7w005aw0024w0096w0069w00maw00e6w006i10|vE00000A111010dE00hx000003w003i10|vR00000A1110t09w00qw00000bw00G5w00dkw004bw00a4w0038w006cw0014w003aw007cw001kw004cw0085w009bw00a8w006bw00a4w0038w006dw00b5w00d9w0054w003kw004cw001cw00odw0025w009bw00a4w003i10|vR00000A1110202B00qw00000bw00H4w003i10|vR00000A111030jB00qw00000bw00Ibw00J4w003i10|vE00000A1110x0Rz00Dx00000cw00w9w0016w00h6w006aw00bdw00p8w00a7w0056w0063w003bw00F9w0017w0059w0084w00d6w0069w00m4w0093w003ew00D8w00a9w00o4w00d7w0079w00m4w0093w0039w00C8w00aaw00e6w0068w00a6w00hi10|vE00000A111010dE00Dx000003w003|v00TD00Bw00401|aqbA111010uw00fy00000nw001i60|vZ00000A1210M0ew00hx00000bw00e0ew0090lw00h0ew00b0cw0020bw00i0bw00i06w0030ew0090ew00c0nw00416w0030bw00i07w0080ew00c0ew00908w00f07w0080cw0020ew00d0lw00h06w0030bw00i0bw00i06w0030ew00g06w0040cw00707w0080cw0020bw00i07w0080cw0070bw00n06w0030ew00d0cw0070ew00c0bw00e0cw00707w00806w00308w00a07w0080lw00h0cw0020ew00d0cw0070i60|vZ00000A111010xF00hx000007w008i60|vZ00000A111070ew00Jx00000iw00l6w0038w00few00k6w003ew00c7w008i60|vZ00000A1110a0fC00Rw00000bw00eew009ew00cew00dew0096w004cw007ew00cbw00ecw007i60|vZ00000A111010jE00Rw000007w00ji60|vZ00000A111010rE00Rw000007w008i60|vZ00000A111030ux00Jx00000ew00Lew00J7w008i60|6IwWvWvAxjxFxox|vox|vFx|vZ00000A1110o04y00Jx00000ew00dcw002cw00sbw00i7w008ew0098w00a7w008cw002ew00c7w008cw002ew00dbw00ncw0079w006bw00icw0077w008cw007bw00ncw007ew00c8w00fA0000A1cew00Tw00Qw000w00E|v00dw00pw00t3w00Iw00crSca1707010100w00E|xsi|vZ00000A1210H0ew00pw00000gw00U0ew00c0cw00s07w0080bw00i08w00f0cw00208w00f0cw0070lw00h0cw0070ew00c08w00f0nw0041ew00909w00607w0080bw00e0ew0090ew00c0ew00d0ew0050bw00e08w00f07w0080cw0070ew00S0ew00b09w0060cw0070bw00i0bw00i06w0030ew00c0ew00m07w0080cw0020ew00b0ew00906w0040ew0090ew00m0cw00s0i60|vZ00000A111010UE00pw000007w00ji60|vZ00000A1110100F00pw000007w008i60|v510000A1110F0Sw00fy00000mw00Qgw009aw006aw006dw00s8w0089w00fgw00kew0029w00f8w008gw00kew007ew0027w0049w00fgw00k8w008dw00eew002aw006ew0078w008kw00lgw009aw006fw00Hew007aw006dw00i8w008ow00h7w003gw00mgw00k9w00f8w008gw00k7w003gw00dew007i60|v510000A111010AF00fy000008w008i60|v510000A111060Sw00_y00000ew007aw006aw006gw009aw006dw00i|vZ00000A111050ew00Rw000008w00acw002ew0056w0048w00fi60|vZ00000A1110d0jz00Rw00000bw00eew009lw00hlw00h6w003bw00icw0079w006cw0028w00f6w003ew009ew00ci60|vZ00000A111020|B00Rw000007w00j7w008i60|vZ00000A1110203x00Rw000007w00j7w008i60|vZ00000A111080jx00Rw00000bw00icw00slw00hew00bcw0028w00few00kcw00si60|vZ00000A1110203z00Rw000007w00j7w008i60|vE00000A1110j0dw00Pw00000aw00y7w0057w0059w0017w0074w00d9w00m6w0068w00a3w0039w00t6w00h9w0015w00g8w00a7w0057w0059w0016w00hi10|va2ZBQ7A1110100G00Uw00000hw00bi20|vK1Ct54A1110q0Ew00Lx00000uw00cew008nw00dcw001gw00eEw00frw00gmw002ew008rw00how00imw002gw00eew008gw00jqw005iw00aew008rw00how00iow00kEw00fxw00lqw005iw00apw00m|vu1Ct54A1110u06w00Dw00000ww00Lnw00rkw00kew00ecw008bw001ew00jcw008ew00enw00rlw00icw008nw00skw00kew00ebw001lw00inw006ew00ecw008kw00kjw002mw00mjw002cw008kw00knw00Anw005nw00gew00ei20|||||||||||v00pG005z00401|v00vx00ex00401|va2ZBQ7A1110h0Ny00Uw00000Ew000gw001sw002sw003gw004xw005sw002gw001yw006yw007hw008tw009mw00amw00axw005mw00asw002i20|vu1Ct54A1110101F00Dw00000cw008i20|vE1Ct54A1110w06w00Hw00000nw00wnw00kfw00ecw001nw00ipw006fw00elw002dw00zdw008sw00cfw00efw00ecw001fw00epw00gqw00onw00ilw002dw008nw00kqw00Apw005pw00gfw00edw008mw009hw00ahw00apw005hw00alw002|v003G00bB00401|v510000A1110t0zw00ww00000ew00yaw006aw006gw009aw0068w008gw00d7w003dw00idw00e7w004gw009dw00igw005aw006ew0078w0087w003dw00i8w008ew0028w008gw00baw006gw009dw00eew007dw00idw00ii60|vu1Ct54A1110m06w00kx00000ew00jbw001nw006kw00knw006jw003bw001kw00kbw004cw008jw003nw005zw00fnw00slw00inw006jw002kw00kew00ebw001nw005nw006i20|vu1Ct54A111010_C00kx00000gw00N|v003G001A00E|aqbA111010Bw00dz000007w000i90|aqbA111010Jw00dz000009w001i60|vW00000A111030Tw00dz00000ew00Few00Few00Mi60|aqbA111010Jw00Jy000009w001i60|vW00000A111030Tw00Jy00000ew00Xew00Lew00Ni60|vW00000A111070Ax00Jy000006w008bw00ybw00ncw007dw00c8w00fbw00ii90|vW00000A1110g0Ax00dz000006w008dw00bcw0028w00f6w003cw007dw00c8w00f6w008bw00idw0058w006bw00ncw007bw00sbw00ii90|vW00000A1110i0Ax00Jz000006w008dw00bdw00kbw00sbw00i6w003bw00e6w003cw002dw00c6w008bw00idw0058w006bw00ncw007bw00sbw00i|v007G00uz00501|vQuA1PE|aqbA111010Bw00Jz000007w000i90|aqbA111010Jw00Jz000009w001i60|vW00000A111030Tw00Jz00000ew00New00Jew00Mi60|v510000A111020qC00ww000008w00j8w008i60|vE00000A111070|z00lw000008w00r9w00m6w00h9w00maw00b3w0038w00ki10|vE00000A111020XA00lw000004w00j3w003i10|v71Ct54A111090Rz002B00000iw00hhw00rfw00khw006gw00m9w008fw00qhw005hw00gi20|v71Ct54A111010bC002B000009w00K|v00nE00fy00401|vE00000A1110704B00lw000008w00raw00b9w00maw00eaw00e9w001aw00ei10|vE00000A1110200D00lw00000aw00vcw00wi10|vE00000A111020oD00lw000004w00s3w003i10|vE00000A111040xD00lw000008w00xaw00yaw00ycw00wi10|vE00000A111020dC00lw000004w00s3w003i10|vE00000A111030mC00lw000009w00taw00bbw00ui10|vE00000A111020TC00lw000004w00s3w003i10|aqbA111010ew00Ux000009w000i50|aqbA111010ow00Ux00000aw001i60|v510000A1110i0zw00Ux00000ew00waw006ew007gw00bew002aw006ew0029w00f7w003gw009gw00c8w0087w003dw00i8w008fw00Hew007dw00si50|v510000A1110c0IC00ww00000gw00cgw0099w00f8w008ew0028w008dw00i7w003gw00cgw00m7w004ew007i60|v510000A1110108F00ww000008w008i60|v510000A111050zw004x00000ew007dw00new007gw00c9w00fi50|aqbA111010ew00Iy000009w000i50|v510000A1110808C00Iy00000dw00eew007gw00c9w00few007aw006ew007gw00di60|v510000A111010WD00Iy000008w008i60|v510000A1110d0zw00gz00000dw00egw009ow00how00hgw005gw00c7w003dw00eew0029w00f7w003gw009gw00ci20|aqbA111010ow00Iy00000aw001i60|v510000A1110r0zw00Iy00000ew00yaw006aw006gw009aw0068w008gw00d7w003dw00idw00e7w004gw009dw00igw005aw006ew0078w0087w003dw00i8w008gw00bew0029w00f7w003ew007gw00c9w00fi60|v510000A111010UB00Iy00000fw00xi60|help|sl2|redir|external_interface|error|localplayback|ipc|More|Learn|linkText|com|articulate|linkUrl|The|555555|18pt|this|feature|LastErrorFeature|size|151|415|slideid|device|Message|191|chrome23|509|624|Course|Play|Can|StoryPopupControls|StoryPopup|LightboxWnd|content|LightboxControlsWnd|467|620|hard|computer|files|web|from|disk|access|security|For|description|cannot|Flash|reasons|bindto|192|385|multiline|numeric|rtl|_parent|Scroll|Bottom|var|below|field|337|marginleft|marginright|margintop|0x000000|bold|_sans|marginbottom|set|property|maxchars|textcolor|fontsize|operator|support|not|does|Answer|Invalid|299|because|disabled|been|has|locally|viewing|while|displayusername|showquizreview|showpassfail|quizidtype|quizid|usernamevar|showpassingscore|358|scroll|complete|showuserscore|printresults|question|interprofessional|6W7u7rwcRL2_22050_48|Slide13|Slide12|6RiP1qq46Q8_22050_48|6BbTgjEae1s_22050_48|5sCCQU5YX3a_22050_48|can|Slide14|Washington|Apology|how|disclosures|Slide10|6Yn3aT1xcyX_22050_48|Steps|Quality|6JNSZCaa14A_80_DX1296_DY1296|Disclosures|Team|5vlOUBdDOVs_22050_48|health|care|6FZDYHs0XaI_22050_48|Error|Slide11|Slide17|Untitled|Slide|submit_pressed|financial|compensation|finish_pressed|trigger_submit_slide|trigger_slide_finish|trigger_next_slide|next_pressed|prev_pressed|trigger_submitall_slide|We|Know|6fh8PRAG5OM_22050_48|State|law|Slide15|6GDsVkajEth_22050_48|submitall_pressed|patient|asks|queuesize|Litigation|Slide16|6WifOi8mEQJ_22050_48|Are|Unavoidable|Disclosing|Slide2|5v9Rg62ZaOM_22050_48|Slide3|Slide4|5sYxZGoaPep_22050_48|Duty|6i1b7iCqxpa_22050_48|6gKKzAxcs0q_22050_48|6cmU0OeUOgC_22050_48|xml|framedata|windowswf|StoryWindow|658|980|6aJ9dfIhoDJ_22050_48|67ar8Ax7q5g_22050_48|Slide1|5mlrGZk5ZU7_22050_48|Scene1|6cUfL38BahT_22050_48|5zUKMuJ46DC_22050_48|5YUnOI01J0K_80_P_0_0_1478_583_DX1456_DY1456_CX614_CY250|Attitudes|5YUnOI01J0K_80_P_0_0_1478_583_DX1456_DY1456|Imagined|Barriers|Slide7|Slide8|for|Slide9|6JNSZCaa14A_80_DX1296_DY1296_CX648_CY223|6MRb0fdVdG6_80_P_0_0_1400_532_DX1430_DY1430_CX622_CY204|6MRb0fdVdG6_80_P_0_0_1400_532_DX1430_DY1430|Preferences|Slide5|6d8tdYVleGC_22050_48|Gap|disclose|errors|6C87G7IoVDF_22050_48|Practice|Slide6|68sco4bo8GB_22050_48|Real|6RadbhFL2li_22050_48|Professional|Values|vi30|v510000A111020By00uw00000gw00Lgw00Ji60|v510000A121090zw00uw00000gw0051gw0090gw00508w0080gw00k0ew0020dw00n0ew00708w0080i60|v510000A111010OF00uw000008w008i60|v510000A1110w07z00uw000008w008gw00dew002dw00sdw00i8w0089w00aaw006gw009ow00h8w0089w00fgw00kew0078w008gw00d7w003dw00idw00egw009dw00new007aw006dw00s8w008gw00dew0029w00few0078w008gw0099w00ai60|v510000A1110v0Az00dx000009w000dw001ew0027w0037w004gw005aw006ew0078w008gw0099w00a8w008ew0028w008gw00b7w004ew002gw00cgw00cew007gw00d8w008ew002dw00e9w00f7w003gw009gw00c8w0089w00fgw009i60|vR00000A1110t0nx00qy000005w00q7w00f6w008fw00lcw009cw0055w004cw00d6w008cw00kbw0028w006jw00h6w008cw00bbw0027w00f5w003bw007cw00c7w00f6w0087w00fcw0096w008bw00Hcw00ccw009fw00li90|w00qy00000nw001i60|aqbA111010Bw00Py00000hw001|vE0|v510000A1110H0zw000x00000ew002gw00c8w008ew002gw00ddw00new007aw006dw00iew0078w008ew007dw00new007gw00c9w00f8w0089w00fgw0098w008ew007gw00Sgw00baw006ew007dw00idw00i8w008ew002gw00c8w008ew002gw00bgw0097w004gw009gw00mdw00s8w0089w00fgw00kew0029w00fi60|aqbA111010ow006z00000aw001i60|aqbA111010ew006z000009w000i50|v510000A111010ME006z000008w008i60|v510000A1110E0zw006z00000gw00vew007dw00n7w003ew007kw00l8w0089w00aew002dw00e7w0037w0047w0039w00fdw00s8w00Zdw00i8w008gw00d7w003dw00idw00e7w004gw009dw00igw005aw006ew0078w008ew002gw00cgw00d8w008ew002gw00bgw0097w004gw009gw00mdw00si60|v510000A1110D0zw00ky00000jw00Ogw009dw00egw005ow00hew007gw00c9w00f8w008gw00dew0029w00few0078w008gw00baw006gw009dw00n7w003gw00dew007aw0068w008gw00d7w003dw00idw00egw009dw00new007aw006ew007gw00d8w008ew007dw00new007gw00c9w00fi50|v510000A1110J0zw00yx00000kw00l7w0037w0047w0048w008gw00gew0078w0087w003gw00cew002gw00dow00h7w003dw00idw00i7w003gw00g7w004ew0078w008ew002dw00i8w008ew007dw00n7w003gw00dew007gw00cdw00eew0078w008gw0099w00a8w0087w0047w003ew002gw00g7w0037w0047w0039w00fdw00si50|v510000A111010JF000x000008w008i60|aqbA111010ow00ky00000aw001i60|aqbA111010ew00ky000009w000i50|vW00000A1110i07x00|w00000pw001i60|z00|w00000bw001cw007cw0028w0066w008dw0097w00a6w0086w0046w0038w00f6w003dw00mcw0028w00f6w003dw009dw00ci60|w000007w000ia0|v210000A1110x0zw00uB00000jw00l7w0039w00ffw00k7w0089w00ffw00kdw0077w008fw00bdw0029w00f7w003dw007fw00c9w00f7w008dw002aw006fw009fw005fw00cfw00d7w0089w00ffw00kdw0077w008dw007cw00ndw007fw00c9w00f|v210000A111010mF00_A000007w008i60|v510000A111080ew00uw000007w00qow00hew002gw00m7w003gw00cew007gw00dia0|v510000A111010PF00dx000008w008i60|w000006w008ia0|vR00000A111010Nz00Zx00000aw00Pi60|vR00000A1110d0nx00Zx00000fw00Ocw009bw007aw00i6w008cw00ccw0097w00f6w008bw00Hcw00ccw009fw00li60|vR0EYxSA111010Uw00qy000006w000ia0|vR00000A1110m0Yz00Zx00000hw00Qcw009cw0055w004cw00d6w008cw00ccw0097w00f6w008fw00lbw002cw00c7w00f6w0087w00fcw0096w008bw00Hcw00ccw009fw00lia0|w00Zx00000nw001i60|aqbA111010Jw00vx00000pw001i60|aqbA111010Bw00vx000007w000ia0|vR0EYxSA111010Uw00Zx000006w000ia0|vW00000A1110D07x00vx00000jw00u6w003bw00idw005dw00cdw00dcw0078w006bw00i8w00fcw002dw00cdw00d6w003dw00cdw00m6w008dw0097w00a6w008dw00bcw0028w00f6w003cw007dw00c8w00f6w008dw00b8w006cw0077w00acw0078w006cw007dw00cbw00ecw007bw00iia0|vW00000A1110g06B00zx000008w006cw0028w00f6w003dw009dw00ccw0026w0046w003cw00zcw0028w00f6w003dw009dw00cbw00iia0|vW00000A111010WA00zx00000bw00Pi60|vW00000A111010Mw00dy000007w001i60|vW00000A111010Ew00dy000007w000ia0|vW00000A1110d0dy00zx00000cw007kw00hdw00gcw0028w0068w006cw002bw00ibw00ikw00hcw007dw00c8w00fi60|vW00000A111010Mw00zx000007w001i60|vW00000A111010Ew00zx000007w000ia0|vW00000A1110101y00zx00000bw00Pi60|vW00000A111050Uw00zx00000bw00Cdw00kcw002kw00hcw007i60|vW00000A1110C0Uw00dy00000bw00Rdw009hw00l6w008bw00edw009dw00c7w00a6w003dw00dcw007dw00cbw00ecw0076w0086w003dw00c6w008bw00edw009kw00hkw00hdw005dw00c6w003bw00ecw0028w00f6w003dw009dw00c6w008bw00icw00H6w0036w0046w004bw00iia0|vK10000A1110709x009x00000pw00Ghw008nw003pw00hnw00ehw008nw003i00|vK10000A111010Jw009x00000rw007i00|vK10000A111010yw00xy00000aw00ki00|vK10000A1110109w00xy00000ow00Ii00|vK10000A111010yw009x00000aw00ki00|vW00000A111010Mw00Ty000007w001i60|vW00000A111010Ew00Ty000007w000ia0|vK10000A1110109w009x00000ow00Hi00|vW00000A1110v0Uw00Ty00000jw00u6w003dw00Scw007dw00d6w008kw00hcw007bw00ibw00icw002dw00mcw007bw00i6w0087w00a8w006dw009kw00h6w0086w003dw00cbw00i8w00f6w0038w00fdw0058w00f6w003dw009dw00c|vu1Ct54A1110q06w00Dw00000nw00tlw00ikw00kbw004cw008kw00knw006nw00ocw008bw00yzw00fkw00knw007bw001nw006lw00inw00ocw008lw00vkw00kfw00afw00abw001lw00ifw00ajw002i20|vh1w5B5A1110d0zw00dx00000mw00afw006gw00b7w004fw00cfw00e7w00f5w007fw006aw00gaw00gfw008aw00gi40|vu1Ct54A1110j06w00kx00000ew00enw005cw008kw009fw00afw00anw005fw00acw008sw000bw001jw002jw003bw004nw005jw002nw00gfw00alw00i|vu1Ct54A1110101E00Dw00000cw008i20|v00TE00dx00401|v510000A111020wy00Ez000008w00j8w008i60|v510000A111090zw00Ez00000gw00baw006gw0099w00fgw009dw00egw0097w004dw00ii60||vh1w5B5A111030iz00dx000005w00d5w0075w007i60|v510000A1110n0Oy00Ez000007w003gw00cdw00e7w004gw005gw00d7w003gw00cgw00m8w008gw00dgw009dw00egw005ow00hew007gw00c9w00few0029w00f7w003gw009gw00c|aqbA111010qw00dx000008w001i40|v007F003z00401|aqbA111010ew00dx00000bw000i50|v510000A111040hw00Ww00000gw00vew007ew0027w004ia0|vh1w5B5A111010LC00yw000005w00di50|A111010wA002x000009w00K|A111010oE00ww000009w008i20|A1110B09w00ww00000hw00hhw00r8w001bw00aaw00eew00q9w008ew0028w001hw00I9w008ew002aw00efw00kaw00efw00iew0029w008hw00rfw00kew00pfw00i9w008fw00khw0069w008fw00khw00shw0058w004hw005hw007ew00q9w0088w004fw00klw00li20|A1110h0Aw002x00000gw00mhw006hw005lw00l9w008ew00qhw005hw00gbw00a9w008ew002aw00efw00kaw00efw00i9w00zew002i20|A1110209w002x00000gw00J9w008i20|vR00000A111010cG00iB000006w005ic0|vR00000A1110E0Hz00iB000007w00gcw00scw00obw00q6w005jw0075w002aw00j7w004bw00abw00vbw00q6w005aw00xbw00q8w00k7w004bw00a5w002cw0035w00baw00l6w005cw00r5w002cw00rcw0036w00i7w0046w005aw00xcw00obw00acw003cw00ybw00q6w0057w004cw00obw00qic0|aqbA111010ew00gC000007w000i50|vR00000A111090zw00HB00000cw001cw0097w004aw00xcw001jw007bw00qkw00u7w00mi50|vR00000A111030mz00iB000006w00|aqbA111010ew00iB000007w000i50|vR00000A111030RB00JA000007w004kw00u7w00mi50|vR00000A1110g0zw00iB00000dw00Uaw00ncw0095w003cw00d6w008jw00h5w003cw00c5w003jw00h5w003bw00z5w003cw00ccw00mi60|aqbA111010mw00iB00000cw001i60|aqbA111010mw00gC00000cw001i60|vR00000A111020ky00FC000006w00w6w005ic0|vR00000A1110a0zw00FC00000cw009cw003cw00p5w00bbw00qbw00aaw00jbw00acw0037w004ic0|vR00000A111040pz00FC000006w00z6w00z6w00z6w005ic0|vR00000A111050yy00FC00000bw00afw00n7w00fcw0095w00bic0|vR00000A1110104F00gC000006w005ic0|vR00000A111020lB00gC000006w00|vR00000A1210t0zw00gC00000dw0031bw0070bw0070cw00b06w00807w00f0cw00k0bw00706w00807w00a0cw0090aw00e0cw0050aw00i06w0080cw0090cw00c06w00807w00f0cw00k0bw00706w0080cw00b0bw00207w00f05w0030bw0070cw00c07w00f0i60|vR00000A1110n0zB00gC000007w00g5w00h6w005bw00vcw003cw001fw00n6w0057w00fcw0018w00k6w005aw00lcw001cw0096w0057w004cw00o5w002aw00j6w0055w002aw00jic0|6w008ic0|aqbA111010mw006A00000cw001i60|aqbA111010ew006A000007w000i50|vR00000A111030cy006A000006w00|vR00000A1110b0zw006A00000dw00Uaw00ncw0095w003cw00d6w0087w0005w0037w00aaw00i7w00pi60|vC00000A1110q06D00vz000005w00g9w00s8w00o8w00q4w0053w00b7w00a9w00t4w0057w00a3w00bbw00n7w00a7w00l6w00j4w0059w00r9w0018w00q6w00j4w0055w0048w00o3w0026w00j5w00mi50|aqbA111010ew00vz000007w000i50|vR00000A111070zw00Uy000007w00abw0025w0035w004cw0058w006bw007i50|vR00000A1110D0zw00vz00000dw00Uaw00ncw0095w003cw00d6w008cw00g5w004bw002jw00h5w003cw00ccw00m6w0087w00fcw00kbw0076w008aw00iaw00saw00i7w00fbw007jw00h6w008cw0098w0066w008aw00ecw0095w0045w004bw007bw002cw00mcw005bw007aw00i6w008ic0|aqbA111010mw00vz00000cw001i60|vR00000A111010xy006A000007w00gic0|vC00000A1110k0Ry00JA000005w00g9w00s8w00o8w00q5w00k8w00q4w005bw00n7w00a6w00j4w0057w00a4w005dw0073w0026w00j5w0047w00a8w00v8w00qic0|vR00000A111030wy00JA000006w00|vR00000A111020rB00JA00000cw00tcw009ic0|vC00000A111020hB00JA000004w00w4w005ic0|vR00000A1110c0zw00JA00000dw00Uaw00ncw0095w003cw00d6w0087w000cw00gcw0057w00faw00i7w00pi60|vR00000A1110m0Ly006A000007w00f6w0057w004cw00obw00q8w00kbw00q6w005fw00nbw00aaw00j6w005bw00acw0036w005bw00q8w00k8w00kcw0018w00kkw00u7w00mi50|vR00000A111010Fy006A000005w00hic0|aqbA111010mw00JA00000cw001i60|aqbA111010ew00JA000007w000i50|w002z00000aw001i60|vP0EYxSA111010Uw002z000006w000id0|aqbA111010ew00Kz000009w000i50|vP00000A1110i0ax002z000005w00qbw00c5w0087w006aw007bw00maw0027w006cw00d9w00i5w0086w00fbw0095w0089w00iaw0075w0046w00ai50|vP00000A1110k0ax00vy000005w00qbw00c5w0087w006aw007bw00maw0027w006cw00d9w00i5w0086w00fbw0095w008bw0096w00fbw00kaw0077w0069w00iid0|v710000A1110100A00Wx000008w008id0|v710000A1110f0zw00Wx00000ew00Cgw005hw00bhw00bgw009aw0069w00f8w008gw00kgw009gw00cfw007dw00i9w00few00si60|w00vy00000aw001i60|vP0EYxSA111010Uw00vy000006w000id0|aqbA111010ow00Kz00000aw001i60|aqbA111010ew00_A000009w000i50|vP00000A1110q0ax00jA00000dw00B7w0065w0036w00f5w0039w00eaw0025w0045w0086w00fbw0095w008cw00baw0026w00f5w003aw007bw00c6w00f5w0089w00iaw0026w00aaw0076w00f9w00si50|v210000A1110G0zw00_A00000dw00yfw00ccw00ifw005aw006dw0077w0089w00f7w003nw00hdw0077w004dw00s7w008dw002fw00cfw00d7w008cw00efw009fw00ccw00i7w003cw00i9w00fdw007fw00c9w00f7w008cw00efw009nw00hnw00hfw005fw00c7w003cw00edw0029w00f7w003fw009fw00ci60|aqbA111010ow00_A00000aw001i60|w00jA00000aw001i60|v710000A111010Dz00Kz00000fw00xi60|v710000A1110e0zw00Kz00000ew00ygw00cdw00egw009gw005aw006ew002gw00mfw0078w008dw00ifw0077w0049w00ai60|vP0EYxSA111010Uw00jA000006w000id0|v710000A1110a0Tz00Kz00000aw006fw0079w00a7w004fw007dw00e9w00f7w003gw009gw00cid0|vC00000A1210107E00FC000004w0011i60|vR00000A111020UD00FC000007w00B6w005i60|vC00000A111010eG00FC000004w008i60|vC00000A1110h0cE00FC000009w00_8w0059w0095w00f8w0074w0085w00a5w0069w009dw00h4w0087w0024w0085w0068w0077w0023w004i60|vR00000A1110c0ZB00FC00000aw00j6w005aw00jcw00obw00a7w0047w004bw00q8w00k5w002cw003cw00yic0|vR00000A111060uA00FC000007w00fcw0018w00k6w005jw007bw00qic0|vR00000A111040Rz00FC00000cw00tcw0097w0046w005ic0|vR00000A111010UB00FC000004w00Aic0|vR00000A111030zB00FC000006w0055w0027w004ic0|vC00000A111090zw00YC000007w00e3w0043w0038w00c3w0037w00e3w0037w0028w00ci60|v510000A1110o0zw00Mx00000gw00gew0078w008dw00egw009ow00hgw00b7w004ew0079w00few007gw00d8w008ew002dw00i8w0087w003gw00c9w00few007gw00cgw00dew007gw00di60|v710000A1110v0zw00cx00000iw00Udw00ngw0097w003hw00d8w008ew002dw00e9w00fgw005ew0027w0048w008gw009aw0068w008hw00bfw007aw006dw00efw0077w003dw00nfw007hw00d8w008hw00g7w004ew002pw00hfw007i50|aqbA111010ow00Wx00000aw001i60|aqbA111010ew00Wx000009w000i50|v510000A111020VB00Mx000008w00j8w008i60|v510000A1110f0bC00Mx00000gw009aw0068w0089w00fgw00kew0078w008gw005dw00iew0078w008gw0099w00a8w008ew002i60|vC00000A121010tx00YC000004w0021A0000A1cFy008A005w000w00EA0000A1crB00LA00pw000w00EA0000A1cuA00HC004x000w00E|aqbA111010ew00cx000009w000i50|v710000A1110y0zw00uw00000kw00Ofw007pw00hgw009gw00cdw00i9w00faw006ew0029w00ffw0078w008aw006fw007dw00ihw00bfw007dw00e9w00f8w0089w00agw009aw0068w008dw00egw0097w0047w004fw007ew002gw00mgw005fw007dw00ii50|vK10000A111010Jw00xy00000rw007i00|vR00000A111010xw00yB000006w000ia0|vR00000A111010Jz00_A000004w007ia0|vR00000A1110K0Nw00yB00000cw00Acw00fjw00qcw00h4w00a4w00dbw00e6w0044w00acw00fcw00g4w007cw00f6w00v4w0074w00d4w00a6w004bw0038w008bw00e6w004cw00o8w008bw0034w007bw00ecw00icw00fcw00o6w0044w0079w006bw0039w00rcw00fcw00gcw00j4w007aw0094w00a9w00r6w0044w00ajw00q9w006i00|vR00000A111010Ew00yB000008w001i00|vR00000A1110g0Nw00_A00000cw00Acw00fjw00qjw00qcw00fcw00g4w0078w008bw003bw00e9w00r6w0044w00acw00fcw00g9w006i00|vR00000A1110u0Nw00qA00000bw00x4w00acw00h9w0064w0076w00vcw00f8w0084w0079w006cw00ocw00hcw00hcw00f8w0086w0044w00acw00gbw00u4w0079w00rcw00f4w00d4w00dbw003bw00ebw00ucw00obw0039w006ia0|vR00000A111010Ew00qA000008w001i00|vR00000A111010Ew00_A000008w001i00|vR00000A111010xw00_A000006w000ia0|vR00000A111010RD00yB000004w007i00|v510000A1110B0zw00gx00000ew00ygw00Sgw00b7w004ew0027w003gw00c8w0089w00fgw00kew0029w00f8w008dw00sgw009gw0058w008ew002aw006ew0078w008gw00cgw0099w00f8w008gw00_gw005ew0027w0047w0039w00a7w003ew007gw00d8w008gw009aw006i60|aqbA111010ow00gx00000aw001i60|v510000A1110y0zw00Ox00000ew002gw0059w00fgw00kgw009aw0067w003ew00zew007gw00d8w0089w00fgw0098w008ew002gw00dgw00daw006ew007dw00idw00i8w0089w00fgw00kgw009dw00iew0078w0087w003dw00idw00igw005ew007dw00i|v510000A1110102E00gx000008w008i60|aqbA111010ew00gx000009w000i50|vE00000A1110109w00PC00000bw001|vR00000A1110b0Nw00_B00000bw00ecw00gcw00j4w0079w006cw00ocw00hcw00hcw00f8w0086w004ia0|vyoA1PE|v00Ly00Pw00401|vR00000A111010xw00Ox000006w000ia0|vR00000A111010MB006x000004w007ia0|vR00000A1110l0Jw00Ox00000cw00Gbw003bw0038w0084w0079w006cw00ocw00hcw00hcw00f8w0086w0044w007cw00h8w008cw00fbw00u8w008bw00ejw00q9w006ia0|vR00000A111010Ew00Ox000004w001i00|vR00000A1110u0Jw006x00000bw00Mbw0039w00rcw00fcw00gcw00j4w007bw00N4w00a9w00r6w0044w00ajw00q4w0079w006cw00ocw00hcw00hcw00f8w0086w0044w007cw00h8w008cw00fbw00u8w008bw00ejw00q9w006i00|vR00000A111010xw006x000006w000ia0|vR00000A1110z09w00qw00000ew00Lcw00f9w006cw00h4w00a6w004bw00e4w00d4w007bw00ecw00gcw00j4w0079w00r4w00d4w00acw00g4w00a9w00r4w007cw00ibw00e9w006bw003cw00j4w0078w008bw0039w006cw00fcw00o8w0089w00rbw0039w006ia0|v00BF00Vz00501|vR00000A111010Ew006x000004w001i00|vR00000A111010xw00uy000006w000ia0|vR00000A1110i09w00Sz00000iw00Obw003cw00i4w007cw00ibw00e9w006bw003cw00j4w0078w008bw0039w006cw00fcw00o8w0089w00rbw003i00|vR00000A111010Fz00az000004w007i00|vR00000A111010xw00qA000006w000ia0|vR00000A111010jz00Sz000005w00Pia0|vR00000A1110j0Jw00az00000cw00w4w0076w0048w008cw00o9w0066w004bw003cw00j4w0079w00rcw00f4w00d4w00dbw003bw00ebw00ucw00obw003i00|vR00000A1110s0Jw00uy00000bw00Fjw00qcw00h4w00dcw00faw00mbw003bw0034w007bw00e9w0069w0064w00a9w0066w004bw00ecw00g9w00rbw0034w007cw00h8w008cw00fbw00u8w008bw00ejw00q9w006ia0|vR00000A111010Ew00uy000004w001i00|vR00000A111010Ew00az000004w001i00|vR00000A111010xw00az000006w000ia0|v210000A111030kE00hz00000nw00hdw002dw00si60|v210000A1110204E00hz000007w00j7w008i60||v210000A1110L0zw00Nz00000nw00hdw002ew00Hdw0077w008cw00edw002cw00idw0077w0087w004dw007cw00icw00i7w008dw0029w00f9w00faw006dw002cw00e9w00f7w003cw00ndw0077w0089w00ffw0097w008fw00b7w004dw0027w003fw00c9w00f7w0039w00a9w00a7w008dw0029w00f9w00ffw009aw006fw00cdw007dw00si50|v210000A1110108F00hz000007w008i60|v210000A1110C0zw00hz00000iw00O7w003cw00icw00e7w004fw009cw00ifw005aw006dw0077w008aw006dw007fw00dfw005cw00edw007cw00i7w008cw00i7w003ew00zdw0077w008fw0099w00a7w0087w00rfw005aw006dw00s7w008dw002jw00ldw002aw006fw00dcw00ii60|v210000A121010AD00Dy000007w0021i50|v210000A111080aC00Dy000007w003fw00c7w008cw00n7w0039w00faw006fw009i60|aqbA111010ow00hz00000aw001i60|aqbA111010ew00hz000009w000i50|aqbA111010ew00rA000009w000i50|v00bG00jx00401|vh1Ct54A111010SF00yw00000aw008i20|v510000A1110H0zw00uw00000iw00Udw00efw00Hgw00cgw009kw00l7w004ew007gw00dgw00mew0078w0089w00fgw00kew0029w00f8w0089w00fgw00kew0078w008gw00_gw005ew007dw00i9w00f7w003gw009gw00c8w0087w003dw00i8w0087w004ew007gw00m7w0039w00f7w003ow00hew0029w00few007|vh1Ct54A1110z06w00yw00000rw00Lkw00riw00kcw00eaw008rw00Liw00iaw008lw00Mkw006kw005pw00law008iw00kkw00Akw005kw00gcw00eaw008cw00ekw00riw00iaw008kw00tiw00i9w004iw00kcw00e9w001kw005kw006gw002kw00r9w001kw00si20|v210000A1110K0zw00XA00000fw00bfw0097w0047w003cw00edw00s7w008jw00l7w0039w00ffw00kfw009fw0059w00f7w008fw00ddw0079w00fdw007aw0067w003fw009aw006dw0029w00f7w003fw009fw00c7w0087w003fw00c7w0087w004dw007fw00mdw0027w0047w008dw007fw00Sfw00bdw007fw00ccw00idw007cw00i|v210000A1110K0zw00rA00000dw00Cfw009nw00hdw0077w0087w003fw00ccw00i9w00f7w0039w00ffw0059w00f7w003fw009fw00ccw00i7w008fw00kdw002cw00ndw0077w008dw002fw00dfw009fw00b9w00fdw007fw00d7w008fw009fw00bdw007fw00c7w008fw00d7w003cw00icw00e7w004fw009cw00ifw005aw006dw007i60|aqbA111010ow00rA00000aw001i60|v210000A111010YF00rA000007w008i60|vh1Ct54A1110x06w009x00000iw00viw00icw00epw00liw00iiw00ikw006aw008ow0009w001gw002gw0039w004kw005gw002kw00gdw00aiw00iaw008iw00kkw006kw00oaw008hw00d9w001cw00e9w001kw007iw00kcw00e9w001kw005kw006|v210000A1110I0zw00Zw000009w00ffw00kdw0029w00f7w0089w00faw006fw0059w00ffw00k7w008jw00ldw002cw00i7w008fw00k7w003fw00dfw00ddw007fw00c7w0089w00aaw006fw009nw00h7w0089w00ffw00kdw007nw00h7w008fw009aw0067w008fw00ddw0079w00a7w003cw00e7w003dw007fw00c9w00fi60|v210000A111010jF00tw000007w008i60|v210000A111020zw00tx00000lw00uiw00Oi60|v210000A111010mF00Zw000007w008i60|v210000A1110I0zw00tw00000dw00wdw0029w00f7w003dw007fw00c9w00fcw00i7w008jw00lfw00kfw0097w008fw00kdw002cw00ndw0077w008cw00ifw005dw007fw00d7w008fw0099w00a9w00fdw007fw00c7w008cw00e7w0039w00fdw0077w008fw00bdw007aw006cw00edw007fw00b9w00f7w003fw009fw00ci60|aqbA111010ew00tw000009w000i50|vrs|v00JF00bz00501|aqbA111010ow00tw00000aw001i60|v210000A111010cx00tx00000ew00xi60|v210000A111010CF007y000007w008i60|v210000A111080KD007y00000fw00baw006fw009nw00hfw0099w00fdw007cw00ii60|v210000A1210102C00Dy000007w0011i60|v210000A1110r0zw00Dy00000nw00hfw009aw006dw0077w0089w00adw002cw00nfw009aw006dw002fw00g7w004dw0077w008cw00idw0079w00f9w00f7w004dw007nw00hdw007fw00c9w00fcw00i7w008i60|v210000A111020uD007y000007w00j7w008i60|aqbA111010ew007y000009w000i50|v210000A1110E0rx00tx00000fw00b9w00f7w008cw00efw009nw00hnw00hfw005fw00c7w003cw00edw0029w00f7w003fw009fw00c7w008dw002cw00i7w0087w003nw00hfw00bfw009aw0069w00fdw002fw00c9w00f7w008nw00hfw0099w00f7w003cw00ndw0029w00ffw009aw006cw00ii50|v210000A1110z0zw007y00000iw00O7w003cw00icw00e7w004fw009cw00ifw005aw006dw0077w008aw006dw007fw00dfw005cw00edw007cw00i7w0087w003fw00c9w00fdw007fw00c9w00f7w003fw009fw00c7w0089w00ffw0097w008cw00ifw005dw007i60|aqbA111010ow007y00000aw001i60|vZ00000A111010Bw00qz00000ew00Li60|vZ00000A1110p04x00Jy00000cw00w6w004cw002ew00c7w0089w006ew0096w004cw007bw00i7w0088w00aew0099w0067w008ew00d6w003bw00ibw00e6w004ew009bw00iew0059w006cw007i60|vZ00000A1110I04x00qz00000gw00Uew00c8w00f6w003bw00e6w003ew00bcw0028w00fcw0077w008ew00bcw0028w00f6w003cw007ew00c8w00f7w00Zbw00i7w008ew00_ew005cw007bw00i8w00f6w003ew009ew00cbw00i7w008cw002ew00cew00d7w0089w006cw007cw002bw00e8w00f6w003ew009ew00cbw00ii60|vZ00000A111020Qw00qz000007w00o7w008i60|vZ00000A111020Qw00Jy000007w00o7w008i60|vZ00000A111020Ow000y000007w00o7w008i60|vP00000A111010Bw000y00000cw00Yi60|vZ00000A111010Bw00Jy00000ew00Ei60|vZ00000A1110s02x000y00000gw00Uew00dbw00new009bw00ecw0028w00fcw0077w0088w00aew0099w0067w0088w00aew0056w0046w0047w008ew00d6w003bw00ibw00e6w004ew009bw00iew0059w006cw007i60|vZ00000A1110104F00qz000007w008i60|vU00000A111070ew00ow00000cw00wcw009ew00tcw00Ehw00Few00tjw00Gi20|vR00000A1110h09w00qw00000cw00Gcw00caw00m9w0064w00a9w00r4w00abw00ecw00g4w0078w008bw00e6w0044w00acw00gbw00u9w006i00|vU00000A1110s0hy00ow00000gw0006w001bw002bw0036w00gew00bbw002cw0087w0058w006ew007cw0087w005cw0099w00a9w00aew00b9w00a7w005cw00cbw0027w005cw00c7w005ew00dcw008cw00clw00ei60|vU00000A111030Vx00ow000007w00b7w0087w008ib0|v00XF00TC00401|vZ00000A111020Qw007A000007w00o7w008i60|vZ00000A111010Bw007A00000ew00Fi60|vR00000A111010Ky00qw000004w007|vZ00000A1110p04x007A00000cw00w6w004cw002ew00c7w0089w006cw007bw00iew00bew009ew00cbw00icw007bw00i7w0088w00few0097w008ew00bcw0028w00f6w003cw007ew00c8w00f|vK10000A1110809x00Vz00000pw00Ghw008nw00ejw00rew004aw00ajw00rnw003i00|vK10000A111010Jw00Vz00000rw007i00|vK10000A111010yw00hB00000aw00ki00|vK10000A1110109w00hB00000ow00Ki00|vK10000A111010yw00Vz00000aw00ki00|vK10000A1110109w00Vz00000ow00Ji00|vK10000A1110409x00xy00000pw00Gaw00dnw00epw00gi00|vi40|vh1w5B5A1110x0ew00yw000008w000gw001ew0029w0037w0049w003gw0059w003fw0065w007fw0088w0095w007mw00afw006gw00b7w004fw00c7w004gw001fw0065w007gw00bfw0068w0097w004gw0017w0049w0037w004fw008gw001ew002i40|vK10000A111010Jw00hB00000rw007i00|vZ00000A1110o0BA00Vw00000dw00f7w00gdw00cfw00h8w0059w006fw007dw0088w005iw0007w001cw002cw0037w00gfw00bcw002fw004aw00adw0088w005dw00ccw0028w005dw00cib0|vZ00000A111020jA00Vw000008w00b8w008ib0|vZ00000A111040zw00lx00000fw00ddw008dw00cmw00ei60|vZ00000A111010hF00Vw000008w005ib0|vZ00000A1110h0ew00Vw00000dw00wdw00dhw00ciw00C8w008hw00ciw00Ciw0008w008dw00wfw00thw00chw00Dfw00h7w00yhw00Ddw009i20|101|vK10000A1110709x00hB00000pw00Gnw003hw008ew00vpw00fhw008Dw00q|v007G00jB00401|v007G00OB00401|vU00000A111020xw00YB000006w00o6w008i60|vU00000A111010jw00YB00000dw00Ni60|PcPA1c6w002w00Lw00rw00EA|vU00000A1110r0Lw00YB00000bw00w5w004bw002dw00c6w0087w00adw0095w0045w004dw009gw00l6w008dw005dw00b6w008gw00l5w0037w00fdw00k6w008dw00bbw0027w00f5w003bw007dw00c7w00f|vU00000A1110A0Lw00dB00000gw00V7w00a7w00abw0078w0066w008dw00b5w004bw002dw00caw00i6w0087w00fdw0096w008dw00b8w006bw007aw00nbw007dw00c7w00f6w0087w00adw0057w00fdw0058w006bw0076w008bw0078w0068w006dw0098w006aw00ii60|vU00000A1110d0Tw00uA00000dw00bbw0078w006aw00idw009dw00cbw0025w0046w0088w006dw0095w004bw007i60|vU00000A111010uE003A000006w008i60|vU00000A111020xw00dB000006w00o6w008i60|vU00000A111010jw00dB00000dw00Ii60|PcPA1cSw002w005w00rw00EA|vorA1PE|vh1Ct54A1110w06w00yw00000mw00D9w0049w001kw0069w001gw0039w001iw00kkw006gw002aw008iw00kdw00aiw00iaw008cw00ekw00riw00iaw008hw00Biw00igw003kw005kw006kw00oaw008lw00x9w001gw003cw00e9w001uw00f|vAq|v00DE00ZC00401|v00BG00Iw00401|PcPA1cMx002w005w00rw00EA|PcPA1cYw002w00Pw00rw00EA|v00DA00Bw00401|PcPA1cSx002w00xw00rw00Ei00|vU00000A111010jw00By00000dw00Li60|vU00000A1110R0Lw00Sx00000dw00vbw007aw00idw00bdw009dw00cdw00d6w0087w00adw0098w0067w00fdw00k8w0065w003dw00mdw00k7w00f5w004bw00s6w0087w00fdw0096w008dw00bbw0027w00f5w003bw007dw00c7w00f6w008dw00_dw005bw007aw00i7w00f5w003dw009dw00caw00i6w008bw002dw00gdw009dw0057w00f6w008bw007aw00nbw007dw00c7w00fi60|vU00000A1110H0Lw00By00000ew00Udw00bdw0095w004dw009dw00m5w003cw00zbw0076w008dw005dw00b7w00a8w006dw009dw00c7w00f6w008bw002dw00cdw00d6w008bw007bw0028w0065w004bw00s6w0085w003dw00c6w008aw00edw009dw00caw00nbw0078w006aw00ibw0027w00f5w003dw009dw00ci60|vU00000A111020xw00By000006w00o6w008i60|vU00000A111020xw00Sx000006w00o6w008i60|vK00000A111020uw007x000005w00o5w008i60|vK00000A111010jw007x00000aw00Yi60|vU00000A111010jw00Sx00000dw00Ei60|vU00000A1110L0Gw007x00000ew00Bdw009dw00cdw00ddw005aw00e7w00f6w008bw007dw00Sdw00b5w0045w003aw00e5w0037w00f6w008dw00d5w003aw00iaw00e5w004dw009aw00idw0058w006bw0076w008dw0097w00a6w008bw0078w0068w006dw0098w0066w0087w00fdw0096w008dw00bbw0027w00f5w003bw007dw00c7w00fi60|vU00000A111010jw00kz00000dw00Fi60|vU00000A1110f0uz003A000007w00a8w006bw007bw0076w008dw00d5w003aw00iaw00e5w004dw009aw00idw0058w006bw007i60|vU00000A111010hz003A00000cw00xi60|vU00000A1110c08C003A00000bw002aw00ecw00Hdw00cdw009gw00l5w004bw007dw00ddw00mbw007aw00ii60|vU00000A111020WB003A000006w00j6w008i60||vU00000A1110d0Lw003A00000ew00Bdw009dw00cdw00ddw005aw00e7w00f6w008dw00g5w004bw002kw00hbw007i60||vU00000A1110O0Lw00kz00000bw00ydw00Sdw00k5w003dw00g5w0037w00f6w008dw00mbw007dw00cbw0078w006bw0025w0046w008aw00edw009kw00hkw00hdw005dw00c5w003aw00ebw0027w00f5w003dw009dw00c6w008aw00icw00H5w0035w0045w004aw00i6w008gw00l5w0037w00fdw00k6w008dw00bbw0027w00f5w003bw007dw00c7w00faw00ii60|vU00000A111020xw00kz000006w00o6w008i60|vU00000A111020xw003A000006w00o6w008i60|vU00000A111010jw003A00000dw00Mi60|aqbA111010nw00uw00000aw001i60|aqbA111010dw00uw000009w000i50|v007x007w00||v710000A1110k0yw00uw00000ew00ydw00n7w003hw00dfw007gw00cdw00efw0078w008fw007aw006aw006gw009aw006dw00i8w008ew002aw006fw0078w008i60|v007w007w00fw00|v510000A111010hF00Ay000008w008i60|v510000A1110F0zw00Ay00000iw00Udw00idw00igw005aw006ew0078w0089w00fgw00kew007ow00h8w0089w00fgw00kew0029w00f8w008gw0099w00fgw00kew007aw006dw00i8w008kw00lgw00kgw0098w008ew002aw006ew0078w008gw00_gw005ew0027w0047w0039w00a7w003ew007gw00di60|v00nw007x00nw007x00vw003E||v510000A1110D0zw006z00000kw00l7w0037w0047w0048w008dw00igw00bew007ew002fw00H8w008kw00l7w0039w00fgw00k8w0089w00fgw00kew007ow00h8w0087w003gw00c8w0089w00fgw00kew0078w008gw00cew007ew002aw0068w0089w00agw0059w00fgw005aw006ew007|vZ00000A1110s0Sw00|w000008w001i60|vZ00000A1110302C00|w00000gw00Agw00Bcw00Ccw0017w008ew00kew009ew005bw00icw0077w008ew0098w00a8w00a6w003bw00ecw0079w0067w008bw00iew0059w006bw00ncw007cw00s7w008bw00D7w008i60|108|6Bwkwtv0x2xtvRwlwZvdxRwlwJxZAd15MA1N10Sw3zA1a1e80nx00fw007x00|v710000A1110e0JA00uw00000gw00cgw0099w00f8w008hw00d7w003dw00idw00e7w004gw009dw00ifw007hw00d8w008i60|w000008w000i90|v710000A1110b0GD00uw000009w00fgw0098w008hw00bew0029w00f7w003fw007gw00c9w00fdw00ii90|v00_B00Ex00E401|aqbA111010ew00Uz000009w000i50|v00jw00000aw00kbw00e7w006aw00a8w00h4w003aw00lbw001bw0028w00h4w003bw00eaw00miw004aw00a4w0035w00dbw00e4w0037w006bw00baw00a4w003cw00naw00a5w009bw00o4w003bw00faw00a5w009bw001fw00pi10|v510000A1110n0zw00Uz000007w00qgw00cdw00ngw0097w004dw00new0078w008aw0067w003dw00ifw00H8w008ow00hew002gw00cew002gw00mew007ow00hew007gw00c9w00fi60|aqbA111010ow00Uz00000aw001i60|v401|vu1Ct54A1110x06w00Dw00000kw00Bew00elw00inw00sjw002cw008bw001nw006cw008nw00hlw00ikw00kzw00fcw008sw000bw001jw002jw003bw004nw005jw002nw00gfw00alw00icw008nw005ew00jcw008kw009fw00afw00anw005fw00a|vZ00000A111010yy00hB000007w008|vM0llllA1110105B00jw000004w00q|v00DE00FB00401|aqbA111010ew00Ay000009w000i50|vM0llllA1110B0|aqbA111010ow00Ay00000aw001i60|vE0RkjdA111020Cw00kw00000bw0009w001|v00jw00000bw000bw001bw0024w003iw004bw0028w0057w0064w0039w007bw001iw004bw0085w009aw00a7w006aw00a4w0037w006bw00baw00a4w003bw00cbw002aw00a8w0057w0065w00dbw001bw00e4w003bw00faw00a6w00gbw0018w00haw00ai10|vM0llllA1110x0|v510000A111010KB00Uz000008w008|vM0llllA111010QB00jw000004w003i10|v00pG009A00401|v00Rw00|aqbA111010Aw00Bz000008w000i90|v003y00hw003y00hw00|aqbA111010Jw00Bz000008w001i60|v00Rw003y007x003y003E|v710000A1110g0yw004z00000ew00ydw00n7w003hw00dfw007gw00cdw00efw0078w008fw007aw006aw006gw009aw006dw00i8w008i60|107|v710000A1110f0JC004z000009w00fgw0098w0087w003gw00cdw00i9w00f7w0039w00fgw0059w00f7w003gw009gw00cdw00ii90|v710000A1110d0Wz004z00000gw00cgw0099w00f8w008aw006fw007hw00bgw009aw0069w00ffw007hw00d8w008i60|vZ00000A111020jA00Bz00000bw00D7w008i60|vZ00000A1110203A00Bz000007w00o7w008i60|vZ00000A111030DA00Bz00000ew00Few00Mew00Ni60|vZA00M|vZ00000A1110407z00Bz00000ew00Eew00Jew00Jew00Fi60|vZ00000A111010Ly00Bz000007w00oi60|vZ00000A1110b0Sw00Bz00000cw0016w004cw00sew00cew00c7w008cw0078w00f7w008cw0026w004i60|A1N10aS5eA1a1e70zw00Dy00|vZ00000A111020Ty00Bz000007w00j7w008i60|aqbA111010nw004z00000aw001i60|vZ00000A111030Kz00vx00000ew00Iew00Jfw00Gi60|vZ00000A1110f0Sw00vx00000hw00tew009bw00ncw002bw00edw00H7w008bw00i8w00few005ew00dcw00s7w008bw00D7w008i60|x000008w000i90|vZ00000A1110g0sA00vx000007w008ew00d6w003bw00ibw00e6w004ew009bw00iew0059w006cw0077w0089w006cw0028w00fcw007i90|aqbA111010Jw00vx000008w001i60|vZ00000A1110g0MC00|w00000ew00Eew00Ffw00Gi60|aqbA111010Aw00vx000008w000i90|w000007w008ew00d6w003bw00ibw00e6w004ew009bw00iew0059w006cw0077w0089w006cw0028w00fcw007i90|x000007w008ew00d6w003bw00ibw00e6w004ew009bw00iew0059w006cw0077w0089w006cw0028w00fcw007i50|vZ00000A1110g0CA00|vR00000A1110f09w00qw00000cw00Gbw00e6w0044w00abw003cw00g6w0044w0078w008bw00e6w0044w00acw00gbw00u9w006||aqbA111010dw004z000009w000i50|x00000ew00Lew00Jfw00Gi60|vZ00000A1110g0Sw00|x000008w001i60|vZ00000A111030Uz00|x00000dw00K6w004cw007ew00cew00dew009ew00c7w008bw00i8w00few005ew00dcw00s7w008bw00D7w008i60|passstatus|pass|aqbA111010hw00yw000009w000i50|v00DG00Jx00401|vW00000A111070gB00By000008w00fcw0076w0046w0046w003dw00cdw00mA0000A1clz00zw005y000w00E|A111010Mw00By000006w001i60|A111010Bw00By00000aw000i70|vW00000A1110103B00By00000cw00xi60|vW00000A1110p0Tw00By00000bw00y8w0068w006dw0098w0066w008dw00d6w003bw00ibw00e6w004dw009bw00idw0058w006cw0076w008cw002bw00i6w0088w00f8w006dw0058w00fdw00ki60|A111010Pw005x000006w001i60|A111010Ew005x00000aw000i70|E005x000006w008i60|vW00000A1110K0Ww005x00000ew00vcw007dw00bdw0098w0068w00f6w003dw00cdw00m6w008cw0026w0046w004dw009hw00lbw00i6w0087w00adw0098w0066w008cw0078w0068w006dw0098w0066w008cw002dw00ccw0026w004bw00sbw00i6w003bw00i6w008cw002dw00cdw00d6w008bw00ibw00sbw00i8w00fcw007kw00hi60|v510000A111010dG00yw000008w008i70|v510000A1110e0Cw00yw00000gw00vew0029w00f7w003gw009gw00cew0027w004ew0078w0089w00agw009aw0068w008i60|aqbA111010rw00yw00000aw001i60|v510000A1110o0jB00yw000008w008ew007aw006aw006gw009aw006dw00i8w0089w00fgw0098w008gw009aw006gw00mew002gw00c7w003ew00zew0029w00f7w003gw009gw00cdw00ii60|v510000A111090oz00yw00000aw006ew007gw00bgw009aw0069w00f7w003gw00cgw00mi60|vW00000A1110A0Tw003y00000bw00y8w0068w006dw0098w0066w008dw00d6w003bw00ibw00e6w004dw009bw00idw0058w006cw0076w008cw002bw00i6w0086w003dw00c7w00adw0098w006kw00hcw007dw00d6w008bw00edw009dw00cbw00icw007dw00c8w00fi70|failstatus|v510000A1110e0zw00ww00000gw00vew0029w00f7w003gw009gw00cew0027w004ew0078w0089w00agw009aw0068w008i60|v510000A1110j0rB00ww000008w008ew007aw006aw006gw009aw006dw00i8w0089w00fgw0098w008gw00bew0029w00f7w003ew007gw00c9w00fdw00ii70|v510000A1110a0lz00ww00000gw00d7w003dw00idw00e7w004gw009dw00i7w003gw00cgw00mi60|scorerefs|vp2xPKXA1110306w00Xw00000dw005dw005ew00w|aqbA111010ow00cx00000aw001i60|v00jG001A00401|CreateData|vW00000A1110c0Tw00xx000008w006cw0076w004cw0028w00f6w003dw009dw00cbw00idw00k6w003dw00bi70|vW00000A1110102F003x000006w008i60|A111010Mw003y000006w001i60|A111010Bw003y00000aw000i70|vW00000A1110z0cz003x00000dw00bcw0028w00f6w003cw007dw00c8w00f6w0088w006cw0076w004cw0028w00f6w003dw009dw00cbw00idw00k6w003dw00b6w008cw002bw00i6w008cw0026w0087w00a6w003dw00ddw005bw00e6w003cw0028w006bw00si60|A111010Mw003x000006w001i60|A111010Bw003x00000aw000i70|y003x00000cw00xi60|vW00000A1110c0Tw003x00000cw00w8w006dw0097w00acw007bw00ibw00i6w003dw009dw00ccw0026w004i60|vZ00000A111020Fw00lz000007w00o7w008i60|vZ00000A111010qw00lz00000ew00Li60|vZ00000A111010fA00lz00000dw00xi60|vZ00000A1110g0Vw00lz00000hw00Ocw007lw00hew009ew00cbw00i8w00f9w006cw0028w00fcw0077w0088w00fcw007cw002lw00hi60|vZ00000A1110h0Tw00By000008w00fcw007cw002lw00h7w008bw00eew009ew00cbw00ncw0079w006bw00icw0028w00f6w003ew009ew00ci60|vZ00000A111010Fz009y00000dw00xi60|vZ00000A1110d0Vw009y00000gw00Bew009ew00cew00dew005bw00e8w00f7w008ew00g6w004cw002lw00hcw007i60|vZ00000A111010QE009y000007w008i60|vZ00000A1110p0Tz009y000008w00a9w006cw007cw0077w008bw00eew009lw00hlw00hew005ew00c6w003bw00ecw0028w00f6w003ew009ew00c7w008ew00dew0059w0066w003ew00cew00mi60|vZ00000A1110I0Vw00RA00000ew00vcw007bw00eew009ew00mew00c6w003dw00zcw0077w008cw007lw00hew0098w00f6w003ew009ew00ccw0026w0047w0086w003lw00hew00bcw002bw00e8w00f7w008ew0098w00a7w008cw0079w0069w006ew0099w006bw00i7w008ew009ew00c7w0088w00fcw007cw002lw00hi60|vZ00000A111020Fw00RA000007w00o7w008i60|vZ00000A111070Tw00hB00000lw00hcw007lw00hew00gcw0079w006bw00ii60|vZ00000A111010nF00RA000007w008i60|vZ00000A111010qw00RA00000ew00Mi60|vZ00000A111010qw005A00000ew00Fi60|vZ00000A1110m0tA00lz00000ew0099w0066w003cw007ew00c8w00fcw007ew00d7w008bw00eew009lw00hlw00hew005ew00c6w003bw00ecw0028w00f6w003ew009ew00ci60|vZ00000A1110M0Vw005A00000hw00tcw007ew00mew0098w00f6w003cw0028w00fcw0077w008ew00d6w0038w00a8w00acw0079w006cw007ew00cbw00ecw007bw00i7w008ew0098w00a7w008ew009ew00b6w003ew00c6w003ew009ew00c7w008bw00eew0096w0046w004cw002ew00gew0099w006cw0028w00f6w003bw00ncw0076w004cw00si60|vZ00000A111020Fw005A000007w00o7w008i60|vZ00000A111020Fw009y000007w00o7w008i60|vi80|scoremgr|vM0llllA111010tB00jw000004w003i10|vK1smocA1110n09w00Iw00000yw000sw001jw002dw003pw004hw005sw006dw007mw008ow009dw00adw003rw00bsw00cdw00adw007sw00dow009hw005dw007rw00bsw00enw00f|view|vW00000A1110b0Ww00zx000006w003kw00hdw00b8w006dw009bw00ncw007kw00hcw007dw00c8w00fA0000A1coz00Bw00Wx000w00E|viewthreshold|v00vF00Ww00401|passpercent|vZ00000A111020Fw00px000007w00o7w008i60|vZ00000A111010qw00px00000ew00Yi60|vZ00000A111010qw009y00000ew00Ei60|vZ00000A1110l0Vw00px00000gw00Ubw00edw00Hew00cew009iw00l6w004cw007ew00dew00mcw0077w0088w00few00kcw0077w008cw0079w0069w006ew0099w006i60|vZ00000A1110r0sy00pw00000iw0007w001cw002cw003fw004cw002cw0028w0059w006fw007dw0088w005dw009aw00aaw00afw00baw00a8w005dw00ccw0028w005dw00c8w005fw00ddw008dw00cmw00ei60|v00jw00000bw000bw001bw0024w003iw004bw0028w0057w0064w0038w0059w0078w00hbw0015w0095w0094w0037w006bw0014w0037w006bw00baw00a4w003bw00fbw0017w0067w006bw001iw0044w003bw00faw00a6w00gbw0018w00haw00ai10|vZ00000A111070ew00pw00000dw00wfw00tdw009dw00whw00cfw00tdw009i20|vM0llllA1110A0|vZ00000A111040Ux00pw000008w00b8w0088w0088w008ib0|106|aqbA111010ew00TA000009w000i50|vZ00000A111010iy004A000003w008i50|v510000A1110l0zw00TA00000ew00C7w003gw00cdw00eew007aw0067w0039w00fdw00s8w008ew002gw00cgw00d8w008ew007ow00hgw00bew0029w00fgw00kdw00s|aqbA111010ow00TA00000aw001i60|v710000A111070zw004A00000iw00Uhw00bgw0097w004gw009gw00mew00si60|vW00000A1110x0Tw00jz00000gw00Tdw009hw00l6w008hw00l6w0036w0046w0046w0088w006cw007bw00edw0058w0068w006cw007dw00cbw00ecw007bw00i6w008dw00gcw0076w008dw00b8w006cw007bw00ncw007dw00c8w00fcw007dw00di50|aqbA111010Jw00jz000009w001i60|aqbA111010ow004A00000aw001i60|aqbA111010ew004A000009w000i50|vK00000A111010fC00kw000005w008i60|vK00000A111060tB00kw000009w00d6w0045w0059w00e9w00a6w00fi60|vK00000A121010Ow00Gw000005w0001i60|vK00000A1110406w00Gw00000aw00Eaw00Jaw00Jaw00Wi60|vK00000A111020aB00kw00000cw00c5w005ic0|vK00000A1110g06w00kw000009w00Caw00k9w002aw00caw00caw009aw00c5w0089w00C9w00y5w0089w0076w00f5w0089w0024w004i60|aqbA111010qw00yz000008w001i40|vK00000A1110i0zy00kw000005w000aw0014w002aw0036w0045w005bw006aw001gw007gw0075w0055w0005w005dw008aw0099w00a4w00b5w005ic0|vK00000A111020ny00kw000005w00j5w008ic0|aqbA111010Bw00jz000007w000i90|x000007w000i90|vW00000A111010qD00lx00000bw008i90|x000009w001i60|vh1w5B5A1110d0zw00yz00000fw00hgw00bew00ifw006aw00gew002fw0065w007fw006ew00ifw006gw0019w003i40|vW00000A1110C0Tw00lx00000bw00ydw00Sdw00b6w0046w003bw00e6w0038w00f6w008bw00i8w00fcw0028w00fcw007kw00hcw007dw00c8w00f6w0088w00fdw00kcw0028w00f6w008cw0078w0068w006dw0098w0066w008dw009bw00ebw00edw0058w0068w006cw007dw00di60|v710000A1110b0zw00Fw000007w00qgw00c9w00agw009aw006pw00hew0029w00f7w003gw009gw00ci90|aqbA111010ow00Fw00000aw001i60|aqbA111010Jw00lx000009w001i60|aqbA111010Bw00lx000007w000i90|aqbA111010Bw00Fy000007w000i90|x000006w003kw00hdw00b6w0046w003bw00ecw0028w00f6w003dw009dw00cbw00i6w0087w00adw0098w0066w0088w00fdw00kcw0076w0038w0066w008dw00kcw007cw0026w0048w00fdw00ki90|vW00000A1110f0Tw00Fy00000jw00Qdw00kbw00s6w0086w0038w00f6w008dw00kcw002dw00bdw00bcw007dw00ccw007dw00di90|aqbA111010Jw00Fy000009w001i60|vW00000A1110t0Nz00|x00000jw00Qdw00kcw0028w00f6w008dw00kcw002dw00bdw00bcw007dw00ccw007dw00di60|vW00000A1110d0Tw00|x000006w00j6w008i60|vW00000A111020zz00|vK00000A111020Uw00Gw00000aw00Law00Mi60|vR00000A111010LE000x000006w008i60|vR00000A111090jD000x000005w003aw00i6w008bw0025w004fw00lbw002aw00saw00ii60|aqbA111010ew002y000007w000i50|vR00000A1110b0zw00rx00000bw002cw00bcw00b8w006cw009cw00b8w0065w003bw0027w00fbw007i50|vR00000A1110F0zw000x000007w00g5w00h6w00ijw0076w005aw00jcw0018w00k8w00kaw00l6w0057w00fcw0018w00k6w005fw00ncw00obw00a7w0046w005cw00obw00aaw00j6w005cw00obw00acw00pcw00pbw00qcw003bw00qcw00r6w0057w004cw0016w005aw00lcw001cw0097w00m6w005i60||vR00000A111010xA00pw000006w008i50|vR00000A1110b0Fy00pw000006w008bw002cw00c6w008bw002cw00bcw0095w004cw009cw00maw00si60|aqbA111010mw000x00000cw001ic0|aqbA111010ew000x000007w000i50|vR00000A1110j0cD00ty00000aw00ecw0057w00f6w008bw0078w0068w006cw0098w0066w008cw0098w0066w008aw00iaw00saw00i7w00fbw007jw00hi60|vR00000A1110100D00ty00000bw00xi60|v510000A111010dF00Mx000008w008i60|vR00000A111010kG00ty000006w008i60|vR00000A1110C0zw00ty00000cw005cw00cbw002cw00c7w00f5w003aw00e5w003cw00bbw0027w00fbw007cw00d6w008cw009cw0057w00faw00ecw009jw00hbw0076w008fw00lbw002aw00i6w008cw00dcw005bw0076w0087w00fcw0096w008aw00e5w004bw007bw0028w006i60|vR00000A1110y0zw002y000007w00g5w00h6w00ijw0076w005aw00jcw0018w00k8w00kaw00l6w0057w00fcw0018w00k6w005fw00ncw00obw00a7w0046w0055w00h6w005cw00r5w002cw00r6w0057w004cw0016w005aw00lcw001cw0097w00m6w005i60|aqbA111010mw002y00000cw001ic0|vR00000A111010BE002y000006w008i60|vR00000A1110g0MB002y00000bw002cw00bcw00b8w006cw009cw00b8w0065w003bw0027w00fbw0076w008fw00lcw00kbw007cw00ci60|vR00000A111010ny00pw00000hw00Hi60|vK00000A111010Sx00Gw000009w00xi60|vK00000A111010Hx00Gw00000aw00Mi60|vK00000A111010my00Gw000005w00oi60|vK00000A1110200y00Gw00000aw00Yaw00Ei60|0i60|vK00000A121010ex00Gw000005w0011i60|aqbA111010ew00yz00000bw000i50|vK00000A121020vx00Gw000005w00215w00|vK00000A111010kx00Gw00000aw00Yi60|aqbA111010ew00pw000007w000i50|v510000A1110s0zw00iy00000kw00law006gw009gw00cgw00m8w008gw00b7w004ew002gw00c8w0089w00fgw0098w008ew002dw00egw00k7w003ew007dw00new0078w008ew002gw00c8w008ew0027w003ow00hi60|vR00000A1110c0zw00pw000007w00g5w00h6w00ijw0076w005aw00jcw0018w00k8w00kaw00l7w00m6w005i20|aqbA111010mw00pw00000cw001ic0|v00bG00CB00401|v510000A111010OC00iy000009w00pi50|vK00000A111010sy00Gw000005w008|v510000A111010FC00iy000008w00oi60|v00xG002D00401|i90|v710000A111010Iz000x000008w00|103|aqbA111010Bw00zx000008w000i90|vu1Ct54A1110q06w00Dw00000nw00tlw00ibw004kw00kew00ebw001nw005nw006jw002nw00rbw001nw00scw008nw005ew00jcw008kw009fw00afw00anw005fw00ajw002cw008kw00knw006nw00oi20|v710000A111010yE00uw000008w008i60|vu1ZBQ7A1110706w00Dw00000kw009fw00afw00anw005fw00ajw002cw008i20|v710000A1110e0zw000x00000hw00d7w003dw00iew002gw00maw006fw007fw0078w008ew002hw00ggw009gw0059w00fi60|vu1Ct54A111010QD00Dw00000cw008i20|aqbA111010Bw005y000008w000i90|vZ00000A1110i0Lz00zx000007w008cw002ew00c7w008cw0079w0069w006ew0099w0067w008ew009bw00ebw00eew0059w0069w006cw007ew00di90|x001A000007w0086w003ew00cbw00e6w003ew00dcw007ew00c8w00f7w0089w006cw007ew00bew0099w0068w00fA0000A1cJA00xw00Yy000w00EA0000A1cWz007z00Oy000w00EA0000A1ckx003A00Gw000w00E|v510000A1110104B00DA000009w00p|v510000A1110e0Fx00jy00000gw00wgw00jdw009ew003aw008cw006ew0036w007ew00Fdw009ew003gw00g9w004cw006|vM00000A1110b0uw00Iw00000dw00taw007aw0027w0065w008fw00u5w0039w00i9w00iaw0079w00i|aqbA111010Kw00zx000008w001i60|102|vZ00000A1110e0Tw00zx00000kw00Qew00kcw0078w00few00kcw0079w0067w008ew0099w0067w008iw00lew00kcw00si60|vu1Ct54A1110e06w00kx00000qw00cnw00ojw00plw00ifw00ajw002lw00icw008kw009jw00plw00inw006ew00ejw002|vu1ZBQ7A1110x06w00kx00000ew00enw005cw008nw00rkw00knw00snw00slw00inw006cw008bw001nw006cw008kw00kbw004bw004cw008nw005ew00jcw008nw005nw00gfw00acw008nw00sfw00akw00kjw003ew00ebw001jw003lw00ijw002|F00Dw00000cw008i20|vu1ZBQ7A1110204y00Dw00000qw00ncw008i20|v00gA00|v00vB00cx00vB00Hy003401|vu1ZBQ7A1110p0Iy00Dw00000kw00knw00ojw00plw00ifw00ajw002lw00icw008lw00ijw00plw00inw006ew00ejw002cw008kw00kfw00alw00icw008bw004bw001mw00mlw00ibw004jw00qi20|w00jy000005w0075w0075w0075w0075w0075w0075w007i00|vu1ZBQ7A111010|vZ00000A111070|vZA0Y|S0gd0vB00Hy00vB00aA00gA00nB00Ly00nB00ex00nB00|v710000A1110z0zw00uw00000nw00ufw007pw00hhw00gfw007aw006dw00i8w008gw0099w00a8w0089w00fgw00kfw0078w008gw00kfw007ew0027w0049w00fgw00k8w008dw00eew002aw006fw0078w0089w00ffw007ew002pw00h8w008pw00hew002ew00si60|104|n401|v00Ly00|v00nG00HB00401|v007G00zB|v00cx00ex00|aqbA111010Kw005y000008w001i60|aqbA111010ow000B00000aw001i60|aqbA111010ew000B000009w000i50|v710000A111010aG000B000008w008i60|v710000A1110J0zw000B00000nw00Qew002gw00c9w00f8w0089w00fgw0098w008hw00gfw0078w008ew002hw00g7w004fw0078w0089w00fgw0098w008gw00kew002dw00nfw0078w0089w00f7w003pw00hfw0077w004ew00s8w008ew002gw00chw00d8w008dw00egw009gw00cdw00i7w003dw00i9w00ffw007gw00c9w00fi60|aqbA111010ew00iA000009w000i50|vZ00000A1110v0Nx00Bz000007w008bw00iew00kew009ew0056w004ew00d7w008ew00gcw0077w008bw00icw0026w003ew00d7w008cw002ew00gew009ew0058w00f7w0088w00few00kcw0077w008cw0079w0069w006ew0099w006i50|v710000A1110G0zw00iA00000ew001fw007ew002aw0068w008hw00gfw0077w003gw00cgw00m8w008hw00g7w004ew002pw00hfw007hw00d8w0089w00agw009aw0068w008fw007aw006aw006gw009aw0068w0087w0039w00a8w008gw00cgw0099w00f8w008hw00baw006fw007dw00ifw007gw00c9w00fi50|aqbA111010ow00iA00000aw001i60|v710000A1110u0zw00yB00000dw00egw009pw00hpw00hgw005gw00c7w003dw00eew0029w00f7w003gw009gw00c8w008lw00l7w0039w00fgw00k8w0089w00fgw00kfw0078w008hw00bew0029w00f7w003fw007gw00c9w00fA0000A1cTw00Bx00Ty000w00EA0000A1ceA007y00Cz000w00EA0000A1cTw005z00Ow000w00EA0000A1cTw00Dz00Vw000w00E|vZ00000A111010gG00Bz000007w008i60|vh1w5B5A111020tz00yz000005w00d5w007i60|vZ00000A1110r0kB00Bz000007w008lw00hcw007ew00d6w003bw00ecw0028w00f6w003ew009ew00c7w008cw0079w0069w006ew0099w006bw00i7w0089w006cw007bw00iew0056w0048w00fcw007ew00di60|aqbA111010ew00Fw000009w000i50|v510000A1110q0Fz00yz000009w0007w00qgw00c7w00rgw005aw006dw00s8w0089w00fgw00kew0029w00f8w008kw00lew002dw00i8w008dw00eew002gw005dw00iew007gw00d8w008gw00gdw00si60|vZ00000A111030kx001A00000ew009ew00ccw007i60|v00nC00Nw00401|vZ00000A111030Sw001A000006w003ew00c7w008i60|vZ00000A111040Tw00Bz00000kw00Qew00kcw0028w00fi60|vZ00000A111070RD005y000007w0088w00few0097w0088w00few00kcw007i60|v510000A111010aF005A000008w008i60|vZ00000A1110g0|v510000A1110D0zw005A00000ow00hew007gw00d7w003dw00eew0027w0048w008ow00hew002gw00cew002gw00mew007ow00hew007gw00c9w00f8w008ew002gw00cgw00d8w0089w00fgw00kew0029w00f8w008aw006ew007dw00igw0057w0049w00few007gw00d8w0087w003gw00ci60|vZ00000A1110i0Tw005y00000kw00Qew00kcw0078w00few00kcw0079w0067w0088w00few00kcw0077w008cw0079w0069w006ew0099w0067w008i60|v510000A111010XA00DA000008w00oi60|vZ00000A1110j0eA005y00000bw00iew00kew009ew0056w004ew00d7w008ew00gcw0077w008ew00d6w003bw00ibw00e6w004ew009bw00icw007ew00di60|v510000A1110l0zw00DA00000ow00hew007ew002dw00igw005aw006ew002gw00g7w004ew0078w008gw00d7w003dw00iew002gw00g7w0037w0047w0039w00fdw00si60|vZ00000A1110102F005y000007w008i60|vZ00000A1110q0Gx003z000007w008bw00iew00kew009ew0056w004ew00d7w008ew00d6w003bw00ibw00e6w004ew009bw00icw0077w0088w00few00kcw0077w008cw0079w0069w006ew0099w006i90|vZ00000A111030Tw003z00000kw00Qew00kew009i60|aqbA111010Kw00Bz000008w001i60|aqbA111010Bw00Bz000008w000i90|vZ00000A111070Tw00xy00000ew00bcw0028w00f6w003cw007ew00c8w00fi90|v510000A1110103F00yz000008w008i60|aqbA111010Kw003z000008w001i60|aqbA111010Bw003z000008w000i90'.split('|'),0,{}))
