# Supplementary material for: Interprofessional Error Disclosure Training for Medical, Nursing, Pharmacy, Dental, and Physician Assistant Students
Source: MedEdPORTAL. 2017 Jul 21;13:10606. doi: 10.15766/mep_2374-8265.10606 (PMC6338166; doi:10.15766/mep_2374-8265.10606)
Supplement: Supplementary file 1 — A. Interprofessional Error Disclosure Module folder B. Error Disclosure Faculty Facilitators Guide.docx C. Profession-Specific Cases.docx D. Error Disclosure Pocket Cards.pdf E. Error Disclosure Slides.pptx [file mep-13-10606-s001.zip › A. Interprofessional Error Disclosure Module folder/mobile/fonts.js]

eval(function(p,a,c,k,e,d){e=function(c){return(c<a?"":e(parseInt(c/a)))+((c=c%a)>35?String.fromCharCode(c+29):c.toString(36))};if(!''.replace(/^/,String)){while(c--)d[e(c)]=k[c]||e(c);k=[function(e){return d[e]}];e=function(){return'\\w+'};c=1;};while(c--)if(k[c])p=p.replace(new RegExp('\\b'+e(c)+'\\b','g'),k[c]);return p;}('dp("<5q 6W:dv=\'6v://6x.w3.6D/6H/6K-dE\' 6W:dm=\'6v://6x.w3.6D/6H/6K\' dO=\'dS/ca.c9\'><a id=\'cc\' j=\'3z C d cb\'><b><g i=\'0\' c=\'1a\' p=\'#^cn^cm\' /><g i=\'1\' c=\'1d\' p=\'%^lL$cp$co$bT$D$c1$bZ\' /><g i=\'2\' c=\'2z\' p=\'%^ry$c3$v\' /><g i=\'3\' c=\'2K\' p=\'#^c2%cS%cT%d3^cX%cM\' /><g i=\'4\' c=\'2C\' p=\'#^cu$cq$ct%fA%fu%fx%fw%fC%fL%fK%fO%fM%fG%gu%gs\' /><g i=\'5\' c=\'2J\' p=\'#^gx%gE%gD\' /><g i=\'6\' c=\'2V\' p=\'#^ge%gh$eL%eH\' /><g i=\'7\' c=\'3a\' p=\'#\' /><g i=\'8\' c=\'1N\' p=\'#^eU%eT%aA$v%8y$v%J%eN%em%el\' /><g i=\'9\' c=\'1L\' p=\'%^4B$v$er#eA#eu#ff$v\' /><g i=\'10\' c=\'1S\' p=\'#^aA$v%8y$v%J%6M^2o$6G$6F$6N$6w$e\' /><g i=\'11\' c=\'1A\' p=\'%^4J$fm#fp#fo$fc$f0#eV#eY#9f#9e#99#98#9a$v\' /><g i=\'12\' c=\'1x\' p=\'#^iH$v%8X$o%aA$v%7y$v%7y$c%aA$c%8L%8J$8V%kJ$v\' /><g i=\'13\' c=\'1D\' p=\'%^aA$6Q$6Q$8Q$c\' /><g i=\'14\' c=\'1H\' p=\'#^nG$v%8P%8S%8R%74%71%79$v^6X%6Y%7J$7T\' /><g i=\'15\' c=\'1y\' p=\'#^aE^aK\' /><g i=\'16\' c=\'1Y\' p=\'#^iH$v%aH%aA$v%7y$v%bG%1Z%bF%bK%kJ$v\' /><g i=\'17\' c=\'2a\' p=\'#^bs%bg%aA$B%8y$B%J%1Z%bo%bn$9k^as%ap\' /><g i=\'18\' c=\'1z\' p=\'#^ao$9Y$ac%nb%Bz$v%8y$v%8y$c%aA$c%ni%n6^mT$mW\' /><g i=\'19\' c=\'3D\' p=\'#^mV%nq%nw%nB%lX%7H$c%9J$c%9J$v%wH$v^lZ%lY\' /><g i=\'20\' c=\'3Z\' p=\'#^3E$3v\' /><g i=\'21\' c=\'4a\' p=\'%^lG$mb#m6$D$lB$lP$mE#mw$v\' /><g i=\'22\' c=\'3Y\' p=\'#^mN%mH%mG%mk%mj%mr$mq$pK$pL%pG%pI\' /><g i=\'23\' c=\'4e\' p=\'#^ww$pH$pf%pq%J%6M%ps$pl$B^2o$6G$6F$6N$6w$e\' /><g i=\'24\' c=\'3i\' p=\'#^qg%pN%q2%om%bJ$v%wH$v%oi%op$ot$os%$o0\' /><g i=\'25\' c=\'3h\' p=\'#^o1%o9%oa\' /><g i=\'26\' c=\'3d\' p=\'#^bP$v%p0%HI$v%FG$v%p2%aA$v%8y$v%J%1Z%oY%p5%p4%dR$v\' /><g i=\'27\' c=\'3p\' p=\'#^oJ$oB%oT%oN\' /><g i=\'28\' c=\'3r\' p=\'%^wA$D$3C$3T$oL\' /><g i=\'29\' c=\'3t\' p=\'%^ir$it$ib$i1$v\' /><g i=\'30\' c=\'3j\' p=\'#^i8%i7%ia$i9$i4%i3$3F$i6$i5^iW%iV$iY^iT\' /><g i=\'31\' c=\'3l\' p=\'#^j6%j3%6c$v%iP$v%iG%h2%he%hd%gR%gY%gX%gZ\' /><g i=\'32\' c=\'4f\' p=\'%^FJ$hp$v$v$hk$v^hx#hz#kP\' /><g i=\'33\' c=\'5G\' p=\'%^kL$6C$6C$kW$kn$km$f\' /><g i=\'34\' c=\'5H\' p=\'%^HG$v$w$v$kB\' /><g i=\'35\' c=\'5J\' p=\'%^oM$6m$kv#lm$D$lh#lv#lx\' /><g i=\'36\' c=\'5E\' p=\'#^lr%kZ%l1\' /><g i=\'37\' c=\'5F\' p=\'#^l7%l8%jw%js%jC%jB\' /><g i=\'38\' c=\'5P\' p=\'#^jg$k5$v%ry$v%3s%kk^ke%3m%jS%jR\' /><g i=\'39\' c=\'5Q\' p=\'#^jU%jN^jV%jX%jZ%jY%9J$B%7H$B%jW%k2\' /><g i=\'40\' c=\'5R\' p=\'#^k3%k0%k1%jP%2Y$v%oG$v%jQ%jO%8A$v%8y$v%8y$c%8A$c%jT\' /><g i=\'41\' c=\'5O\' p=\'%^oI$D$3C$3T$k4\' /><g i=\'42\' c=\'5C\' p=\'#^kg%kh%wA$v%ry$v%3s%kf^kl%ki%3m\' /><g i=\'43\' c=\'5s\' p=\'#^kj$v%kd$v%k7%k8%k6%kb\' /><g i=\'44\' c=\'5p\' p=\'#^3W$v%dx$v%kc%k9%ka$jj%jk%jh%ji\' /><g i=\'45\' c=\'5r\' p=\'#^jn%jo%jl%jm%ja%jb%j8\' /><g i=\'46\' c=\'j9\' p=\'%^je$jf$jc^jd#jp#jD\' /><g i=\'47\' c=\'jE\' p=\'%^jJ$jM$jG$jI$jz\' /><g i=\'48\' c=\'jt\' p=\'#^jq$jr%jx%ju\' /><g i=\'49\' c=\'jv\' p=\'#^la%lb%rE$v%oC$v%$5K%l9%le$lf\' /><g i=\'50\' c=\'lc\' p=\'#^ld$v%l2$v%l0%7D$v%3B$v%l5%l6%l3$o%l4%lg%ls%lt%lq\' /><g i=\'51\' c=\'lw\' p=\'#^3E$3v^lu\' /></b></a><a id=\'10\' j=\'3z 4A d lp\'><b><g i=\'0\' c=\'1a\' p=\'%^lj$lk$li\' /><g i=\'1\' c=\'1d\' p=\'#^ln^lo$ll\' /><g i=\'2\' c=\'2z\' p=\'#^DH$v%kx%kz%kw%kC%kE%kA%ku%uK$v\' /><g i=\'3\' c=\'2K\' p=\'#\' /><g i=\'4\' c=\'2C\' p=\'#^9K$v%rG$v%ko%GB$v%t$v%M%3L%3y%kp%ks%GS$v%5D$v%kt\' /><g i=\'5\' c=\'2J\' p=\'#^kq$kr%kF%kT$kU\' /><g i=\'6\' c=\'2V\' p=\'#^kR%kS%kX%kY%kV%kQ%kK%kH%kI%kO%kM%kN%hu\' /><g i=\'7\' c=\'3a\' p=\'#^hv%hs%ht\' /><g i=\'8\' c=\'1N\' p=\'#^hA%hw%GB$B%t$B%M%hr%hl%hm^3w%hj\' /><g i=\'9\' c=\'1L\' p=\'%^GB$3M$3M$hq$c\' /><g i=\'10\' c=\'1S\' p=\'#^hn%ho^hB%hO%hP%hM$hN\' /><g i=\'11\' c=\'1A\' p=\'#^yK$v%3K$v%hS%GB$v%t$v%t$c%GB$c%hT%hQ%hR\' /><g i=\'12\' c=\'1x\' p=\'#^hL%hF^hG%hC%hE%hJ%2n$B%8G$B%hK%hH\' /><g i=\'13\' c=\'1D\' p=\'#^hI$gV$gW$gT^GB$v%t$v%M%gU\' /><g i=\'14\' c=\'1H\' p=\'#^yK$v%3K$v%h0%GB$v%t$v%M%3L%3y%gS\' /><g i=\'15\' c=\'1y\' p=\'#^gM%gN%gK$v%t$v%t$c%GB$c%gL%gQ^3w%gO\' /><g i=\'16\' c=\'1Y\' p=\'#^4b%4c%gC$v%yy$v%3Q%3S%3O%3P%3V%3U%3u%3g\' /><g i=\'17\' c=\'2a\' p=\'#^gP%h1%GB$v%t$v%M%hb%hc%hh\' /><g i=\'18\' c=\'1z\' p=\'#^hi%hf%hg%ha%h4%h5$3F$h3$h8$h9$h6$h7^iJ%iK^iE\' /><g i=\'19\' c=\'3D\' p=\'#^3q\' /><g i=\'20\' c=\'3Z\' p=\'%^wI$I$iN\' /><g i=\'21\' c=\'4a\' p=\'#^$iL%iM%iD%iw%ix%iu%iv$iB$iC$iy%iz$iQ$j2$j0%j1\' /><g i=\'22\' c=\'3Y\' p=\'#^CG$v%j7%j4$j5%iZ%iU%iR%cJ$v^iS%iX\' /><g i=\'23\' c=\'4e\' p=\'#^4b%4c%gC$v%yy$v%3Q%3S%3O%3P%3V%3U%3u%3g^i2$hW$hX$hU^mL$v%EH$v%hV%i0\' /><g i=\'24\' c=\'3i\' p=\'#^hY%hZ%8G$c%2n$c%2n$v%io$v%ip%im^in$is%iq\' /><g i=\'25\' c=\'3h\' p=\'%^aJ$il$if$ig#ic#ie#ij#ik#ih#ii$ly#oO#oP$v\' /><g i=\'26\' c=\'3d\' p=\'#^3q^oS\' /><g i=\'27\' c=\'3p\' p=\'#^oQ%oR%oK\' /><g i=\'28\' c=\'3r\' p=\'#^oD%oz$oA%oH\' /><g i=\'29\' c=\'3t\' p=\'#^oE%oF%2d^oU%p6%3n$v%ey$v%2b%p7\' /><g i=\'30\' c=\'3j\' p=\'#^pa$pb$v%ey$v%2b%p8^6J$p9%2d%p3%oX$m\' /><g i=\'31\' c=\'3l\' p=\'#^oV%oW$p1%2d^oZ%3n$v%ey$v%2b%ob$v%iI$v%o8\' /><g i=\'32\' c=\'4f\' p=\'%^4O$oe$of#oc$I$od#o7\' /><g i=\'33\' c=\'5G\' p=\'%^o2$I$nZ\' /><g i=\'34\' c=\'5H\' p=\'#^aJ$v%o5%o6%3A$v%$v$v%o3%o4%fN$v^og\' /><g i=\'35\' c=\'5J\' p=\'#^oq%or%ow%ox%ou%ov\' /><g i=\'36\' c=\'5E\' p=\'%^bB$v$oj#ok#oh$v\' /><g i=\'37\' c=\'5F\' p=\'#^DP$v%jL$v%on$oo%ol$v%yA$v%$5K%pZ%$q0%pX%pY%q3%q4%q1\' /><g i=\'38\' c=\'5P\' p=\'#^pW%pQ%pR\' /><g i=\'39\' c=\'5Q\' p=\'%^pP$pU$pV$h#pS$I$pT$q5$qh#qi#qf$v\' /><g i=\'40\' c=\'5R\' p=\'#^ql$v%8K$v%qm$qj$qk$qe$q8%q9%q6^q7%qc^qd\' /><g i=\'41\' c=\'5O\' p=\'%^qa$qb$pn$I$po\' /><g i=\'42\' c=\'5C\' p=\'%^7F$pm$pr\' /><g i=\'43\' c=\'5s\' p=\'#^pp%pk%pe\' /><g i=\'44\' c=\'5p\' p=\'#^tJ$v%$w$v%$pc%pd$pi%pj$pg%ph%pt%ds\' /><g i=\'45\' c=\'5r\' p=\'#^pE$pM^pJ\' /></b></a><a id=\'20\' j=\'y C pD d pw\'><b><g i=\'0\' c=\'Z\' p=\'#^hy$v%1g%px$pu$3X$v^pv%pB%pC\' /><g i=\'1\' c=\'1c\' p=\'%^my$pz$v^pA\' /><g i=\'2\' c=\'1b\' p=\'#^mo%mp%mm%mn%ms%mt\' /><g i=\'3\' c=\'1i\' p=\'#^ml%mf\' /><g i=\'4\' c=\'1p\' p=\'%^my$mg$v\' /><g i=\'5\' c=\'1o\' p=\'#^md^me\' /><g i=\'6\' c=\'1w\' p=\'#^my$v%1e%1h%6q%uJ$v%DG$v%6g$5W%dB$v\' /><g i=\'7\' c=\'1q\' p=\'#^mh%mi%mu%mI%mJ%mO^mK%mM\' /><g i=\'8\' c=\'1n\' p=\'#\' /><g i=\'9\' c=\'1k\' p=\'%^hy$mF$v\' /><g i=\'10\' c=\'R\' p=\'#^my$v%1e%1h%mx%2G$mz%dB$v\' /><g i=\'11\' c=\'S\' p=\'%^Hy$5V$v^mv\' /><g i=\'12\' c=\'O\' p=\'%^cw$mD$6m$mB$v^mC\' /><g i=\'13\' c=\'N\' p=\'%^hy$lQ$v\' /><g i=\'14\' c=\'W\' p=\'#^lN%lO%lT%lU%lR%lS%lM%lC%lD%lz%lI%lK\' /><g i=\'15\' c=\'X\' p=\'#^my$v%1e%1h%lE%9R$v%iO$v%lH%bJ$v%kG$v%lV%dB$v\' /><g i=\'16\' c=\'U\' p=\'#^uG$v%m7$m8%m5%mc%m9%ma%m4%lJ$v\' /><g i=\'17\' c=\'V\' p=\'%^vC$lW$v\' /><g i=\'18\' c=\'2N\' p=\'#^m2$m3%m0%m1^nz%nx\' /><g i=\'19\' c=\'2v\' p=\'#^ny$v%nE%nF%nC%nD%nr%no%np%nu%nv%ns%FB$v\' /><g i=\'20\' c=\'2t\' p=\'#^nt%nH%nT%nU%nR%nS^nX%nY%nV\' /><g i=\'21\' c=\'2R\' p=\'%^nW$nQ$nK$nL$v\' /><g i=\'22\' c=\'2Q\' p=\'%^my$nI$nJ$nO$v\' /><g i=\'23\' c=\'2B\' p=\'#^nP$v%nM%nN%n0$v^n1^mY\' /><g i=\'24\' c=\'2Z\' p=\'#^mZ$v%n4%n5%n2%AJ$v^n3$mX$mR\' /><g i=\'25\' c=\'2W\' p=\'%^7B$mS$mP$v\' /><g i=\'26\' c=\'2L\' p=\'%^mQ\' /><g i=\'27\' c=\'3c\' p=\'#^my$v%5Y%5T%6q%uJ$v%DG$v%6g$5W%dB$v\' /><g i=\'28\' c=\'2P\' p=\'#^mU%1e%1h%nj%ng^5U\' /><g i=\'29\' c=\'1M\' p=\'#^hy$v%1g%nh%nm$v%fI$v%nn%nk%gB$v^nl%nf%1E\' /><g i=\'30\' c=\'1Q\' p=\'#^n9%na%n7%n8\' /><g i=\'31\' c=\'1G\' p=\'#^hy$v%1g%nd$ne$v^nc%a8%a9^a6%a7%1E\' /><g i=\'32\' c=\'2k\' p=\'#^hy$v%1g%ad%aa%gB$v^ab%a5%1E\' /><g i=\'33\' c=\'2h\' p=\'%^bD$9Z$v\' /><g i=\'34\' c=\'2q\' p=\'%^hy$9W$v\' /><g i=\'35\' c=\'1X\' p=\'#^9X%a3%a4%a1%a2%ae%aq\' /><g i=\'36\' c=\'1W\' p=\'#^ar%5Y%5T%au%av^5U\' /><g i=\'37\' c=\'1V\' p=\'#^at%an%ah%ai%af\' /><g i=\'38\' c=\'5j\' p=\'%^hy$ag$al$am$v\' /><g i=\'39\' c=\'5o\' p=\'#^aj%ak\' /><g i=\'40\' c=\'5n\' p=\'%^hy$9V$v\' /><g i=\'41\' c=\'5m\' p=\'#^9s^9t\' /><g i=\'42\' c=\'5i\' p=\'%^hy$9q$9r$9w$v\' /><g i=\'43\' c=\'5d\' p=\'%^9x\' /><g i=\'44\' c=\'5c\' p=\'%^2x$9u$9v$9p$v\' /><g i=\'45\' c=\'5h\' p=\'%^9j\' /><g i=\'46\' c=\'5f\' p=\'%^Hy$5V$v^9h\' /><g i=\'47\' c=\'4p\' p=\'%^EA$9i$9n$9o$v\' /><g i=\'48\' c=\'4n\' p=\'%^hy$9l$9m$9y$v\' /><g i=\'49\' c=\'4s\' p=\'#^9O$v%9P%9M%9N$v^9T%9U%9Q%9S%9L%9C\' /><g i=\'50\' c=\'4r\' p=\'%^oy$9E$v\' /></b></a><a id=\'30\' j=\'9z d 9A\'><b><g i=\'0\' c=\'2c\' p=\'#^9H$9I$9F\' /><g i=\'1\' c=\'1U\' p=\'#^9G^bm$bk\' /><g i=\'2\' c=\'2f\' p=\'#^bl%bq$br%bp%bj%bd\' /><g i=\'3\' c=\'2m\' p=\'#^x%1j$1m$1l$be\' /><g i=\'4\' c=\'2p\' p=\'#^bb%bc$bh%bi^bf\' /><g i=\'5\' c=\'2l\' p=\'#\' /><g i=\'6\' c=\'2i\' p=\'#^bH$bN%bO^bL\' /><g i=\'7\' c=\'1F\' p=\'#^bM$bE$bv$bw$bt$bu\' /><g i=\'8\' c=\'1R\' p=\'#^bz%4I%4K$4L%4E%4F%4t%bC$bx%4D%by\' /><g i=\'9\' c=\'1J\' p=\'#^ba$aL$aM%aP$aQ%aN%aO$aG^az%aB\' /><g i=\'10\' c=\'1O\' p=\'#^aw$v%ax%6c$aF%aC%aD%aR%b4\' /><g i=\'11\' c=\'2O\' p=\'#^4C$4u%4v$4w%x%1j$1m$1l$2I%b5$o\' /><g i=\'12\' c=\'2w\' p=\'#^x%b2^b3\' /><g i=\'13\' c=\'2u\' p=\'#^b8$b9%b6%b7%b1%aU%aV%aS$aT%aY%aZ%aW%aX$9g%7z%7v%7w%7E\' /><g i=\'14\' c=\'2D\' p=\'#^7G%7A%7C$7u%7o$7p$7m^7n$7s$l$7t%7q\' /><g i=\'15\' c=\'2E\' p=\'#^7r%x%2A%7U\' /><g i=\'16\' c=\'2U\' p=\'#^7R$7S%7X$7Y$7V^7W\' /><g i=\'17\' c=\'7Q\' p=\'#^7K%7L$7I%7O%7P%7M%7N%75\' /><g i=\'18\' c=\'3b\' p=\'#^5e%73\' /><g i=\'19\' c=\'2M\' p=\'#^4C$4u%4v$4w%x%2A%7i\' /><g i=\'20\' c=\'2r\' p=\'#^2S%7l$7j%1t%7b$7a%H%K%L%A$G%E%7e$72$6Z$77$78\' /><g i=\'21\' c=\'2T\' p=\'#^7g$7d\' /><g i=\'22\' c=\'2X\' p=\'#^7f%7c$7k%7h%4D%76%4I%4K$4L%4E%4F%4t^8W$8T\' /><g i=\'23\' c=\'1C\' p=\'#^8U%8O$8H%8I$8E$8F%8M^8N^9b%9c\' /><g i=\'24\' c=\'9d\' p=\'#^97$91$92%8Y%8Z$95%96%93%94%8C$8b%8c\' /><g i=\'25\' c=\'89\' p=\'#^8a%1t%8f$8g%H%K%L%A$G%E%8d\' /><g i=\'26\' c=\'8e\' p=\'#^88$82%83%7Z%81\' /><g i=\'27\' c=\'86\' p=\'#^87$84%85%x%1j$1m$1l$2I%8h%8t%8u%8r\' /><g i=\'28\' c=\'6p\' p=\'#^8s$8x$v%Gx$8z$8v%8w%8q%8k%8l%8i%8j%8o\' /><g i=\'29\' c=\'6o\' p=\'#^H%K%L%A$G%E%8p$8m$8n%7x%f6%f7%4o%f4$f5%4M%fa%fb\' /><g i=\'30\' c=\'6t\' p=\'#^f8%f9%f3%eX%x%2A%eW\' /><g i=\'31\' c=\'6n\' p=\'#^f1%f2$eZ%1j$1m$1l$2I%fn^fs$l$ft%fq\' /><g i=\'32\' c=\'6j\' p=\'#^fr\' /><g i=\'33\' c=\'6i\' p=\'#^fl$fg$fd%fe%fj%fk%fh^fi%ev%es%et\' /><g i=\'34\' c=\'6h\' p=\'#^ez%4o%ew$ex%4M%2S%5l%H%K%L%A$G%E%ej$ek%1t%ep%eq\' /><g i=\'35\' c=\'6l\' p=\'#^en%eo%eD%eP$eQ%eO%5g%5g%eR%eS%eM%eG\' /><g i=\'36\' c=\'6k\' p=\'#^eE$eF%eK%eI%eJ\' /><g i=\'37\' c=\'5w\' p=\'#^gi%gj%gg%5e%gm%gn%gk%gl\' /><g i=\'38\' c=\'5B\' p=\'#^gf%g9$ga%g7^g8\' /><g i=\'39\' c=\'5A\' p=\'#^gd$gb$gc$p%bA$p%go%gz%gA^BF$gH%gJ%gF%gG$k\' /><g i=\'40\' c=\'5v\' p=\'#^$5k$gr%gp%gq%gv%gw%gt$fF$5k\' /><g i=\'41\' c=\'5u\' p=\'#^BH$fD$fE$g^2S%5l%H%K%L%A$G%E%fv%1t%fB$k\' /><g i=\'42\' c=\'5t\' p=\'#^fy^fz\' /><g i=\'43\' c=\'5N\' p=\'#^fP$g1$v%2y$g2$fZ%g0%g5^g6%g3%g4%fY\' /><g i=\'44\' c=\'5L\' p=\'#^fS%fT$fQ%fR%fW$fX$fU^fV\' /></b></a><a id=\'40\' j=\'cE d cF\'><b><g i=\'0\' c=\'1a\' p=\'%^cC$4W$cD\' /><g i=\'1\' c=\'1d\' p=\'#^cK%cL%gI$v%kD$v%cG%cH$v%cz$v%cs\' /><g i=\'2\' c=\'2z\' p=\'#^cr%cx%cy%cv%cY%cZ$cW\' /><g i=\'3\' c=\'2K\' p=\'%^d4#d1#d2$cV$v#2s$cP#cQ#cN#cO\' /><g i=\'4\' c=\'2C\' p=\'%^cU^cR$1s$4X\' /><g i=\'5\' c=\'2J\' p=\'#^c6%aI$v%8D$v%c7%c4%c5%bY%bS\' /><g i=\'6\' c=\'2V\' p=\'#^bQ%bR%bW$bX%bU%bV%c8%ck^cl%ci$cj%ch\' /><g i=\'7\' c=\'3a\' p=\'#\' /><g i=\'8\' c=\'1N\' p=\'#^cf%cg$cd%ce^dU%dV\' /><g i=\'9\' c=\'1L\' p=\'#^dT%dY$dZ%dW%dX%dQ%$dJ%$B$v%3x$v%dK%dH%dI%dN\' /><g i=\'10\' c=\'1S\' p=\'%^dL$dM$e1$ed$ee$4W$eb#ec$eh\' /><g i=\'11\' c=\'1A\' p=\'#^ei%5I$v%9D$v%ef%eg$ea%e4^e5$i$e2%e3\' /><g i=\'12\' c=\'1x\' p=\'#^e8%e9%e6$e7%dg$dh%de%df$dk%dl\' /><g i=\'13\' c=\'1D\' p=\'%^di^dj$1s$dd\' /><g i=\'14\' c=\'1H\' p=\'#^d7%d8%d5%d6$v%db$v%dc%d9^da\' /><g i=\'15\' c=\'1y\' p=\'%^dA$1s$dC\' /><g i=\'16\' c=\'1Y\' p=\'%^dw#dz#dF#dG#dD$1s$4X\' /><g i=\'17\' c=\'2a\' p=\'#^dq%2Y$v%AD$v%dn%do%9B$v%dt$v%du^dr\' /><g i=\'18\' c=\'1z\' p=\'#^CB%Dq$v%ky$v%Dr%Do%Dp\' /></b></a><a id=\'50\' j=\'2e 3 d Ds\'><b><g i=\'0\' c=\'1f\' p=\'%^Dv$Dw\' /><g i=\'1\' c=\'1r\' p=\'#\' /></b></a><a id=\'60\' j=\'y C Dt d Du\'><b><g i=\'0\' c=\'Z\' p=\'#^5b%Dh%Di%Df%Dg%4R%Dj^4S%Dm%Dn%Dk%Dl%4T%Dy\' /><g i=\'1\' c=\'1c\' p=\'%^ky$DN$v\' /><g i=\'2\' c=\'1b\' p=\'#^DO%DL%DM%DQ%DT%DU^DR%DS%DB\' /><g i=\'3\' c=\'1i\' p=\'%^py$DD$v^Dz\' /><g i=\'4\' c=\'1p\' p=\'%^py$DA$v\' /><g i=\'5\' c=\'1o\' p=\'#^IG$v%DE%DJ%DK%DF%DI%De%6J$v\' /><g i=\'6\' c=\'1w\' p=\'#^py$v%1v%1u%CO%CP%u$v\' /><g i=\'7\' c=\'1q\' p=\'#^CM%CN%CQ^CT%CU$CR\' /><g i=\'8\' c=\'1n\' p=\'#\' /><g i=\'9\' c=\'1k\' p=\'#^CS$CE$CF$CC^CD\' /><g i=\'10\' c=\'R\' p=\'#^2y$v%CH%CK%CL%CI%CJ%CV%D7%D8%D5%D6%gB$v\' /><g i=\'11\' c=\'S\' p=\'#^D9%1v%1u%4V$5a%Dc^4Z$4Y\' /><g i=\'12\' c=\'O\' p=\'#^py$v%1v%1u%4P%fJ$v%P$v%4N%u$v\' /><g i=\'13\' c=\'N\' p=\'#^6B$v%4q$4m%Dd%Da%kJ$v^4g$4l$4k$4j$r\' /><g i=\'14\' c=\'W\' p=\'#^Db$CY%CZ\' /><g i=\'15\' c=\'X\' p=\'#^CW%CX%D0%D3%D4%D1%D2%DV%EN%EO%EL%EM\' /><g i=\'16\' c=\'U\' p=\'#^EQ%4U%4Q%4V$5a%ET^4Z$4Y\' /><g i=\'17\' c=\'V\' p=\'#^py$v%1v%1u%EU%3R$v%FO$v%ER%3H$v%xG$v%ES%u$v\' /><g i=\'18\' c=\'2N\' p=\'#^EC%ED%Ez$EB$EE$EJ%EK%EF%EI$F$EV\' /><g i=\'19\' c=\'2v\' p=\'#^F7%F8%Cz$v%ry$v%F5%F6%F9\' /><g i=\'20\' c=\'2t\' p=\'#^py$v%4U%4Q%4P%fJ$v%P$v%4N%u$v\' /><g i=\'21\' c=\'2R\' p=\'%^2s$Fc$6A$Fd$v\' /><g i=\'22\' c=\'2Q\' p=\'#^Fa%Fb%EY%4i%4h%EZ$EW^EX%F0\' /><g i=\'23\' c=\'2B\' p=\'%^8B$F3$v\' /><g i=\'24\' c=\'2Z\' p=\'%^ry$F4$v\' /><g i=\'25\' c=\'2W\' p=\'#^4T%F1%F2%Ey%E7%4S%E8^4R%E5%E6%E9%Ec%5b%Ed\' /><g i=\'26\' c=\'2L\' p=\'%^jy$Ea$v\' /><g i=\'27\' c=\'3c\' p=\'#^Eb%DY$v%DZ%DW%cB$DX^E0%E3%E4%E1\' /><g i=\'28\' c=\'2P\' p=\'%^E2$Ee\' /><g i=\'29\' c=\'1M\' p=\'%^ky$Eq$Er$Eo$v\' /><g i=\'30\' c=\'1Q\' p=\'%^ky$Ep$Es$Ev$Ew$v\' /><g i=\'31\' c=\'1G\' p=\'#^ky$v%Q%Et%yL$v%oI$v%Eu%Eh%2H$v^Ei%Ef%2F\' /><g i=\'32\' c=\'2k\' p=\'#^ky$v%Q%Eg$Ej%Em%2H$v^En%Ek%2F\' /><g i=\'33\' c=\'2h\' p=\'%^El\' /><g i=\'34\' c=\'2q\' p=\'%^ky$AS$v\' /><g i=\'35\' c=\'1X\' p=\'%^vx$AT$v\' /><g i=\'36\' c=\'1W\' p=\'#^AQ%AR%AU%AX%AY%AV\' /><g i=\'37\' c=\'1V\' p=\'#^AW%AH$AI\' /><g i=\'38\' c=\'5j\' p=\'#^AF%AG%AK%AN%AO\' /><g i=\'39\' c=\'5o\' p=\'%^AL\' /><g i=\'40\' c=\'5n\' p=\'#^4y$v%AM%AZ%Bb%Bc%B9%2Y$v\' /><g i=\'41\' c=\'5m\' p=\'%^pF$Ba$v^Bd\' /><g i=\'42\' c=\'5i\' p=\'#^Bg%Bh%Be%Bf^B2^B3$B0$B1$B4^B7$B8$B5$B6$v^AE$Ad$Ae\' /><g i=\'43\' c=\'5d\' p=\'%^py$Ab$Ac$6U$Af$v\' /><g i=\'44\' c=\'5c\' p=\'#^Ai$Aj%Ag^Ah\' /><g i=\'45\' c=\'5h\' p=\'#^A4^A5\' /><g i=\'46\' c=\'5f\' p=\'#^ky$v%Q%A2$A3$v^A6%A9%Aa^A7%A8$k$Ak$Aw$Ax%2F\' /><g i=\'47\' c=\'4p\' p=\'#^Au%Av%Ay%AB%AC%Az$AA\' /><g i=\'48\' c=\'4n\' p=\'#^An%Ao%Al%Am%Ap%As%At\' /><g i=\'49\' c=\'4s\' p=\'#^Aq$Ar%$Bi%Cb%Cc%C9%Ca$v\' /><g i=\'50\' c=\'4r\' p=\'#^ky$v%Q%Cd$Cg$v^Ch%Ce$Cf%C2\' /><g i=\'51\' c=\'C3\' p=\'%^C0\' /><g i=\'52\' c=\'C1\' p=\'%^HA$C4$C7$C8$v\' /><g i=\'53\' c=\'C5\' p=\'%^ky$C6$v\' /><g i=\'54\' c=\'Ci\' p=\'%^4x$Cu$Cv$Cs$v\' /><g i=\'55\' c=\'Ct\' p=\'%^ky$Cw$CA$GO$v\' /><g i=\'56\' c=\'Cx\' p=\'%^cw$Cy$Cl$Cm$v^Cj\' /><g i=\'57\' c=\'Ck\' p=\'#^Cn^Cq$Cr$Co\' /><g i=\'58\' c=\'Cp\' p=\'#^BZ%Bu$Bv$Bs^Bt\' /><g i=\'59\' c=\'Bw\' p=\'#^BB$BC^By^BA$Bl\' /><g i=\'60\' c=\'Bm\' p=\'%^yC$Bj$v\' /><g i=\'61\' c=\'Bk\' p=\'#^Bn%Bq%Br%Bo%Bp%BD%BS\' /><g i=\'62\' c=\'BT\' p=\'#^BQ%4q$4m%4i%4h%BR^4g$4l$4k$4j$r\' /><g i=\'63\' c=\'BU\' p=\'%^BX$BY$v^4H\' /><g i=\'64\' c=\'BV\' p=\'%^BW#BJ$BK$BE#BG^4H\' /><g i=\'65\' c=\'BL\' p=\'#^BO%BP%BM\' /><g i=\'66\' c=\'BN\' p=\'#^Io%Ip%Iv\' /><g i=\'67\' c=\'Ir\' p=\'%^ky$Il$IC$IA$v\' /><g i=\'68\' c=\'HQ\' p=\'%^6V$HO$v^jH$HP$v^EP$HT$v\' /><g i=\'69\' c=\'HY\' p=\'%^eC$HD$v\' /></b></a><a id=\'70\' j=\'2e d HC\'><b><g i=\'0\' c=\'1f\' p=\'%^HH\' /><g i=\'1\' c=\'1r\' p=\'#\' /><g i=\'2\' c=\'4z\' p=\'%^HM^HL^Ic^Ib$If\' /></b></a><a id=\'80\' j=\'y 4A d I2\'><b><g i=\'0\' c=\'1f\' p=\'#^I3^I1\' /><g i=\'1\' c=\'1r\' p=\'#^yG$v%HZ$I4%I8%I9%I6%I5%I7%9K$v\' /><g i=\'2\' c=\'4z\' p=\'#^gy$v%6f%6e%I0%Ih%1I$v\' /><g i=\'3\' c=\'Ig\' p=\'#\' /><g i=\'4\' c=\'Ii\' p=\'#^Ik%Ij$s^Ia%Ie\' /><g i=\'5\' c=\'Id\' p=\'#^HK%HJ%HN%HB%HF%HE%HV%HU%HW%HX%HS%HR\' /><g i=\'6\' c=\'Iz\' p=\'#^gy$v%6b%6a%6d%jK$v%IG$v%5Z%1I$v\' /><g i=\'7\' c=\'IB\' p=\'%^gy$Iy$v^Is\' /><g i=\'8\' c=\'Ix\' p=\'#^Iw%In\' /><g i=\'9\' c=\'ID\' p=\'#^IE$Im$It$Iu%Iq%IF%G2%G3%G0^G1%G6%G7\' /><g i=\'10\' c=\'G4\' p=\'%^gy$G5$v\' /><g i=\'11\' c=\'FU\' p=\'#^FV^FS\' /><g i=\'12\' c=\'FT\' p=\'#^gy$v%6b%6a%FY%cB$v^FZ\' /><g i=\'13\' c=\'FW\' p=\'#^FX%G8%Gj$Gk$Gh$Gi%Gn%Go%Gl^EG$q%Gm$q\' /><g i=\'14\' c=\'Gb\' p=\'#^gy$v%6f%6e%6d%jK$v%IG$v%5Z%1I$v\' /><g i=\'15\' c=\'Gc\' p=\'#^G9%Ga%Gf%Gg%Gd\' /></b></a><a id=\'90\' j=\'Ge d FR\'><b><g i=\'0\' c=\'1a\' p=\'#^Fo$Fp$Fm^Fn\' /><g i=\'1\' c=\'1d\' p=\'#\' /></b></a><a id=\'a0\' j=\'Fs d Ft\'><b><g i=\'0\' c=\'2c\' p=\'#^Fq\' /><g i=\'1\' c=\'1U\' p=\'#\' /><g i=\'2\' c=\'2f\' p=\'#^Fr^Fg\' /><g i=\'3\' c=\'2m\' p=\'#^8G$v%Fh%Fe%Ff%Fk%Fl%4d%6I$v\' /><g i=\'4\' c=\'2p\' p=\'#^Dx$v%3f%5X%Fi$Fj%Fu$FI$FK$k$FF%FH$v\' /><g i=\'5\' c=\'2l\' p=\'#^Hz$v%Ex$v%6s%6r%FP^FQ\' /><g i=\'6\' c=\'2i\' p=\'#^FL%FN%Fy^Fz%Fv$Fw\' /><g i=\'7\' c=\'1F\' p=\'#^FD%FE$FA$z$FC%Hb\' /><g i=\'8\' c=\'1R\' p=\'#^Hc%H9%Ha%Hf%Hg%Hd%He%H3%H4%H1%H2%H7%H8$H5\' /><g i=\'9\' c=\'1J\' p=\'#^4G$v%H6$Hh%Hs%Ht%6I$v^Hq$Hr\' /><g i=\'10\' c=\'1O\' p=\'#^Hw$Hx%Hu%Hv$v%yG$Hk^Hl$Hi\' /><g i=\'11\' c=\'2O\' p=\'#^Hj%Ho$Hp%Hm$Hn\' /><g i=\'12\' c=\'2w\' p=\'#^H0^GA$GC\' /><g i=\'13\' c=\'2u\' p=\'#^Ex$v%2j%5X%Gy$Gz%dP$v%GG$v%GH$GD%yH$v%lF$v%GE%2g$v\' /><g i=\'14\' c=\'2D\' p=\'#^ay$v%Gr%Gs%Gp%Gq%Gv%Gw%Gt%Gu%GI%GU%nA$v\' /><g i=\'15\' c=\'2E\' p=\'#^GV%GR%GT\' /><g i=\'16\' c=\'2U\' p=\'#^5S$v%5y%GY%GZ%iA$v^GW%GX$GL%5x\' /><g i=\'17\' c=\'3b\' p=\'%^ky$GM$v\' /><g i=\'18\' c=\'2M\' p=\'#^dy$v%GJ%GK%GP$GQ%GN$v\' /><g i=\'19\' c=\'2r\' p=\'%^Bx$A1$v\' /><g i=\'20\' c=\'2T\' p=\'#^tx%ty$tv$tw$tB$tC%tz%tA%tu^to\' /><g i=\'21\' c=\'2X\' p=\'#^tp%2j%tm%tn$ts$tt%tq^tr$tE\' /><g i=\'22\' c=\'1C\' p=\'%^tR^Fx$tS$v\' /><g i=\'23\' c=\'6p\' p=\'#^Ex$v%2j%tP%tQ$n%bI$v%tV$v%tW%2g$v\' /><g i=\'24\' c=\'6o\' p=\'%^tT$tU#tO$tH$tI$v\' /><g i=\'25\' c=\'6t\' p=\'#^Ex$v%6s%6r%tF%cI$v%$F$v%$tG$tM%2g$v\' /><g i=\'26\' c=\'6n\' p=\'#^tN%tK$v%tL%tl%sX%sY%sV%sW\' /><g i=\'27\' c=\'6j\' p=\'%^gy$5z$v\' /><g i=\'28\' c=\'6i\' p=\'#^t1$v%t2%sZ%t0$v%1K$v%sU%sO%uy$v^sP%sM%sN\' /><g i=\'29\' c=\'6h\' p=\'#^sS%sT$sQ%sR\' /><g i=\'30\' c=\'6l\' p=\'#^eB$v%t3%tf%tg%td%te%hD$v\' /><g i=\'31\' c=\'6k\' p=\'#^5S$v%5y%tj$F$tk$v^th%ti%5x\' /><g i=\'32\' c=\'5w\' p=\'#^tc%t6%t7%t4$t5\' /><g i=\'33\' c=\'5B\' p=\'#^2o$v%ta%tb%t8$v%t9$v%uM$uN$uI%uL%lA$v^lA$l%qF$uQ$uR$uO%uP\' /><g i=\'34\' c=\'5A\' p=\'%^uH^gy$5z$v\' /><g i=\'35\' c=\'5v\' p=\'#^uA%uB%ux%uz$uE%uF^uC%uD%uS%v4$v5%v2$v3\' /><g i=\'36\' c=\'5u\' p=\'%^v8\' /><g i=\'37\' c=\'5t\' p=\'#^1B$v%v9%v6%v7%v1%uV%uW%uT%uU%pO$v%5M$v%uZ%tD$v\' /><g i=\'38\' c=\'5N\' p=\'%^v0\' /><g i=\'39\' c=\'5L\' p=\'%^uX$uY$v^fH$uw$v^AP$u8$v\' /><g i=\'40\' c=\'u9\' p=\'#^u6%u7%uc%ud%ua^ub%u5%tZ%u0%tX\' /><g i=\'41\' c=\'tY\' p=\'#^u3%u4%u1%u2%ue%uq\' /><g i=\'42\' c=\'ur\' p=\'#^uo%up%uu%uv%us$ut\' /><g i=\'43\' c=\'un\' p=\'#^uh$v%ui%uf%ug%ul%um%5D$v%FM$v%uj%rH$v%iF$v%uk%8A$v\' /><g i=\'44\' c=\'sL\' p=\'#^r9%BI$v%ra$r7$r8%rd\' /><g i=\'45\' c=\'re\' p=\'#^rb^rc\' /><g i=\'46\' c=\'r6\' p=\'%^r0^dy$r1$v#qY#qZ#r4#r5$v\' /><g i=\'47\' c=\'r2\' p=\'#^r3^$3o$rf$rr$rs$3o^rp$rq\' /><g i=\'48\' c=\'rv\' p=\'#^rw%rt$ru$ro^ri\' /><g i=\'49\' c=\'rj\' p=\'%^jF$rg$rh#rm#rn#rk#rl\' /><g i=\'50\' c=\'qX\' p=\'#^qy%qz$qw^qx\' /><g i=\'51\' c=\'qC\' p=\'#^qD%qA%qB%qv^qp%qq%3f%qn%qo\' /><g i=\'52\' c=\'qt\' p=\'#^qu%qr%qs%qE%qR%qS%qP%qQ\' /><g i=\'53\' c=\'qV\' p=\'#^qW%qT%qU%qO%qI\' /><g i=\'54\' c=\'qJ\' p=\'%^Fx$qG$qH$qM$v\' /><g i=\'55\' c=\'qN\' p=\'#^qK%qL%sn%4d%so^sl\' /></b></a><a id=\'b0\' j=\'y C sm d sr\'><b><g i=\'0\' c=\'Z\' p=\'#^hy$v%3N%ss$sp$3X$v^sq%sk%se\' /><g i=\'1\' c=\'1c\' p=\'%^my$sf$v^sc\' /><g i=\'2\' c=\'1b\' p=\'#^sd%si%sj%sg%sh%st\' /><g i=\'3\' c=\'1i\' p=\'#^sF%sG\' /><g i=\'4\' c=\'1p\' p=\'#^uG$v%sD$sE%sJ%sK%sH%sI%sC%lJ$v\' /><g i=\'5\' c=\'1o\' p=\'#\' /><g i=\'6\' c=\'1w\' p=\'#^sw%sx%su%sv%sA%sB%sy%sz%sb%rN%rO%rL\' /><g i=\'7\' c=\'1q\' p=\'#^my$v%rM%rR%3G%uJ$v%DG$v%3J%dB$v\' /><g i=\'8\' c=\'1n\' p=\'#^rS$rP$rQ%rK%rA^rC%rx\' /><g i=\'9\' c=\'1k\' p=\'%^hy$rz$rI$v\' /><g i=\'10\' c=\'R\' p=\'#^my$v%1P%1T%rJ%rD$rF%dB$v\' /><g i=\'11\' c=\'S\' p=\'#^rT^s5\' /><g i=\'12\' c=\'O\' p=\'#^s6%s3%s4%s9%sa%s7^s8%s2%rW$rX\' /><g i=\'13\' c=\'N\' p=\'%^vC$rU$v\' /><g i=\'14\' c=\'W\' p=\'#^my$v%1P%1T%rV%9R$v%iO$v%s0%bJ$v%kG$v%s1%dB$v\' /><g i=\'15\' c=\'X\' p=\'#^hy$v%3N%rY%rZ%gB$v^va%yn%yo\' /><g i=\'16\' c=\'U\' p=\'%^my$yl$v\' /><g i=\'17\' c=\'V\' p=\'#^my$v%1P%1T%3G%uJ$v%DG$v%3J%dB$v\' /></b></a><a id=\'c0\' j=\'y C ym d yr\'><b><g i=\'0\' c=\'Z\' p=\'#^ys%yp$yq%yk%ye%yf\' /><g i=\'1\' c=\'1c\' p=\'#^yc^yd$yi\' /><g i=\'2\' c=\'1b\' p=\'%^py$yj$v^yg\' /><g i=\'3\' c=\'1i\' p=\'#^py$v%T%Y%6y%fJ$v%P$v%6L%u$v\' /><g i=\'4\' c=\'1p\' p=\'#^yh%yt%yM%yN%$yI%yJ%yQ%yR%yO%yP%yF%yw\' /><g i=\'5\' c=\'1o\' p=\'#\' /><g i=\'6\' c=\'1w\' p=\'#^yx%yu$yv\' /><g i=\'7\' c=\'1q\' p=\'#^py$v%T%Y%yD%3R$v%FO$v%yE%3H$v%xG$v%yz%u$v\' /><g i=\'8\' c=\'1n\' p=\'#^yB$yb$xN^xO\' /><g i=\'9\' c=\'1k\' p=\'#^IG$v%xL%xM%xR%xS%xP%xQ%6J$v\' /><g i=\'10\' c=\'R\' p=\'#^xK%xD%xE%xB%xC%xI^xJ%xF%xH\' /><g i=\'11\' c=\'S\' p=\'%^py$xT$v\' /><g i=\'12\' c=\'O\' p=\'#^3W$v%y5%y6%y3$v^y4^y9\' /><g i=\'13\' c=\'N\' p=\'#^ky$v%ya%y7$y8%y2%2H$v^xW%$xX%xU\' /><g i=\'14\' c=\'W\' p=\'#^xV%y0%y1%xY%xZ\' /><g i=\'15\' c=\'X\' p=\'#^2y$v%zD%zE%zB%zC%zH%zI%zF%zG%zA%zu%gB$v\' /><g i=\'16\' c=\'U\' p=\'#^6P%zv%zs%zt%zy%3k%zz^3e%$zw%zx%zJ%zV%3I%zW\' /><g i=\'17\' c=\'V\' p=\'%^jy$zT$zU$v\' /><g i=\'18\' c=\'2N\' p=\'#^zZ%A0%zX%zY%zS%$zM%zN\' /><g i=\'19\' c=\'2v\' p=\'#^zK%zL%zQ%zR%zO%zP$zr\' /><g i=\'20\' c=\'2t\' p=\'#^py$v%T%Y%z3%z4$z1%u$v\' /><g i=\'21\' c=\'2R\' p=\'%^z2$z7\' /><g i=\'22\' c=\'2Q\' p=\'#^3I%z8%z5%z6%z0%3e%yU^3k%yV%yS%yT%yY%6P%yZ\' /><g i=\'23\' c=\'2B\' p=\'%^2s$yW$yX$6A$z9$v\' /><g i=\'24\' c=\'2Z\' p=\'#^py$v%6T%6S%6y%fJ$v%P$v%6L%u$v\' /><g i=\'25\' c=\'2W\' p=\'#^zl%T%Y%6R%zm^6O\' /><g i=\'26\' c=\'2L\' p=\'#^zj%zk%zp^zq%zn$zo\' /><g i=\'27\' c=\'3c\' p=\'#^6B$v%zi$zc%zd%za%kJ$v^zb$zg$r\' /><g i=\'28\' c=\'2P\' p=\'%^DC$zh$v\' /><g i=\'29\' c=\'1M\' p=\'#^ze%6T%6S%6R%zf^6O\' /><g i=\'30\' c=\'1Q\' p=\'%^6V$xA$v^jH$vY$v^EP$vZ$v\' /><g i=\'31\' c=\'1G\' p=\'%^py$vW$6U$vX$v\' /><g i=\'32\' c=\'2k\' p=\'#^w2%w4%Cz$v%ry$v%w0%w1%vV\' /><g i=\'33\' c=\'2h\' p=\'#^vP%vQ\' /><g i=\'34\' c=\'2q\' p=\'#^vN%vO%vT%vU%vR%vS^w5%wh$wi\' /><g i=\'35\' c=\'1X\' p=\'%^ry$wf$v\' /><g i=\'36\' c=\'1W\' p=\'%^wg\' /><g i=\'37\' c=\'1V\' p=\'%^wl^wm\' /></b></a><a id=\'d0\' j=\'2e 2 d wj\'><b><g i=\'0\' c=\'1f\' p=\'#^wk\' /><g i=\'1\' c=\'1r\' p=\'#\' /></b></a><a id=\'e0\' j=\'we d w8\'><b><g i=\'0\' c=\'2c\' p=\'%^jA$w9$w6$w7$v\' /><g i=\'1\' c=\'1U\' p=\'#^mA$m%wc%wd$v%GF$wa%wb$m^vM$vm$vn\' /><g i=\'2\' c=\'2f\' p=\'#^vk%vl%vq\' /><g i=\'3\' c=\'2m\' p=\'#^vr%vo%AJ$v%8G$v%vp%cB$v%6u$v%vj\' /><g i=\'4\' c=\'2p\' p=\'%^vd^6z$ve$v\' /><g i=\'5\' c=\'2l\' p=\'#^AJ$v%8G$v%vb%cB$v%6u$v%vc%vh%vi\' /><g i=\'6\' c=\'2i\' p=\'#^vf%vg$vs%vG$vH$vE$vF%vK%vL%vI^vJ\' /><g i=\'7\' c=\'1F\' p=\'#^vD%vv%vw%vt$vu%vA%vB%vy%vz%xc%xd%xa%xb\' /><g i=\'8\' c=\'1R\' p=\'#^$6E$xg$xh$6E^xe\' /><g i=\'9\' c=\'1J\' p=\'#\' /><g i=\'10\' c=\'1O\' p=\'#^xf%x9$x3%x4$x1$x2$x7$x8\' /><g i=\'11\' c=\'2O\' p=\'#^x5%x6%xi^xu$xv\' /><g i=\'12\' c=\'2w\' p=\'%^xs#xt#xy#xz#xw#xx\' /><g i=\'13\' c=\'2u\' p=\'%^6z$xr$v\' /><g i=\'14\' c=\'2D\' p=\'%^cA$xl$xm$xj$v\' /><g i=\'15\' c=\'2E\' p=\'#^xk$v%xp%xq%xn$v%AJ$v%xo%x0%rB$v^wz%wB$wx%wy\' /><g i=\'16\' c=\'2U\' p=\'#^wE%wF%wC\' /><g i=\'17\' c=\'3b\' p=\'#^wD%wv%wp%wq%wn%wo%wt%wu$wr$ws$wG\' /><g i=\'18\' c=\'2M\' p=\'%^wU$wV$v\' /><g i=\'19\' c=\'2r\' p=\'#^wS%wT$wY^wZ\' /><g i=\'20\' c=\'2T\' p=\'%^wW$wX$v^wR\' /><g i=\'21\' c=\'2X\' p=\'#^wL^wM\' /><g i=\'22\' c=\'1C\' p=\'%^wJ$wK$wP#wQ#wN#wO\' /></b></a></5q>");',62,2771,'||||||||||font|glyphs||Charset1||||||name||||||||||Yx|PA|||UzHvUzOvQzSvNzWvGzZvzz0wmz2waz4wTy4wAy4wny2wby0w3yZvYxWvVxSvTxOvTxHv|Lucida||Qw3mEw3mywTlswGlswdlsw||Sans|vsy|oyok||ktwRkvwGkywAkBwtkFwrkKwokQwok|qA3m|vey|8yDi|qAHvqAOvmASvjAWvbAZv4A0wTz2wHz4wpz4w6z4wVy2wJy0wByZvuyWvrySvoyOvoyHv|oy3m|Yxmi|516|515|RG|kyXd|513|514|VCKi|519|520|517|518|jFKi|497|||||||||||384|499|498|385|mywi|256|hyOd|dBwi|500|TxofTxhfVxdfYx8f3y5fby2fny1fAy|512|eaz|eTy|505|502|501|504|257|vTw|qAok|PAKi|pyKi|503|396|399|403|395||1305|397|gB9g|889|534|398|TB|896||393|532|392|897|XCwi|533|895|394|OFwi|881|544|543|542|400|NzDi|||||||||||401|ey9e|880|0Cfh|Wingdings|882|Rz|540|888|Ex1j|535|887|883|TJ|Zx|886|541|1302|Xz|523|907|522|899||Sy|386|TxIkTxBkVxxkXxtk2yqk9ymkkylkvykkNykk2zkkdzlkpzmkvzqkCztkEzxkHzBkHzIk|526|388|909|930|TASf||TA|emz1fzz2fGz5fNz8fQzdfUzhfUznf|389|387|529|1301|521|898|531|525|524|nHHvnHOvjHSvgHWv8HZv1H0wQG2wEG4wmG4w3G4wSF2wGF0wyFZvrFWvoFSvlFOvlFHv|1303|975|390|528|1304|RI|527|||||||||||391|1300|530|411|jGJc|Dx1j|vFmi|410|409|415|ZF2j|418|wAYf|0C|zzi|412|qxfuqxdtZxIswyaszzasAAas7BIsHBetHBfuHBcv7BMvzAkwzzkwyykw_xNvqxevqxfu|413|ry9e|414|gCmi|z2toAttOATtOAIuOAvvoAXv_zmwizmwGymwfyZvRxAvRxIu|lE4lZC4lkCWlHBMmGBJo||iB5k|Open|||vsy9eoI9eoI|404|RxIuRxTtdyttBy2tiz2t|BXB|ZEXknHeidKei0MeiHMnjnNwkKMpm|XI|LB2j|DJan4KPlUJhlIJLkSILkQGLk7Epn|QG|OAmi|vYx|tEOd|vwmj|yymi|yy9l||vw9l|fwA|RFagJEQfMDQf_CQfDCiggCMggCvh|yylhyy0fHzYdRATcnDTciFTcOGrd|YI|vsE|407|405|||||||||||406|vF9l|gC9l|6I1j|408|419|WGUl2FfknDfkJBfkPADlWz|kJKi|WGKi|EbuWG|Cbu|mWzxpWzbu|CrimFriWGek|555|nHok|554|WGvtsFiwvCiw5AiwJyyumxOsmxMpmxsmVysktAri|557|556|mAok|G0wOG2wCG4wjG4w0G4wPF2wDF0wwFZvpFWvmFSvjFOvjFHv|jFfpjFjo9FLn0FanKEMmsElm|D7mzDVl_CVldCVltBrmJAZmUz0o|||258|SansBold||kHHvkHOvgHSvdHWv6HZv|mA3m|lyok|lyMhlyHhnyDhqyyhxyvhFyrhRyqh2zohlzohEzohQzqh1Arh8AvhfAyhiADhmAHhmAMh||Ly8lLyKi9BKi9B8l|ly3m||Ow3mDw3mwwTlpwGlpwdlpw|kqwRkswGkvwAkzwtkEwrkJwokPwok|nH3m|RGfnRGMlpG8lZFwkZEwkMCwkPApn||PAdlICritFribHridIxjfJCkfJtm|PAJc|AB2j|MzJc|mx2j|pyJc|PAdlhCrieFriDHri|v1x|vTwOf|FuuVG5tPHIrPHcpPHykKEykJCykPAJm|PAPsFCuulEuu|||||||||||IbknKWlnKYonKfsPIhufHiwJEiwmCiwPAuu|_DJc|551|550|bAGvbANv7ASv4AWvYzZvRz0wEz2wrz4w8z4wRy4wDy2wqy0wiyZvbyWv8ySv5yNv5yGv|553|wCOt|552|549|545|H5h|lF3m|548|547|546|433|bwFonts|434|430|1324|1323|1322|1319|iAcg|Wx5e|vgyvtMAvtMA|1321|1320|429|XO|423|424|420|421||422|v9e|1326||1325|428|425|426|427|Wx|dBCc|dBysTC2urE2uWF2uLGNsBHvrBH6pBHOkPEOkYCOkdBNm|vHy9tyB9tyB|CLkdBpn|Cz1j|myCc|IGqnIGjmvGWliGxlXFllBF8laF8lpE8lCDElPC7mTBzn|||||||||||TBJc|gyJc|MA|TB7lRCAj1EXidFiirGii0Iii9JjjjKkkjKwm|TBBi|gyBi|DGanDGPlfGhlUFLk1FLk|1316|1315|1314|1318|1317|v0K|1313|1311|1310|dBXkHCeixFeilHeipInjuJwkuJpm|Rz5e|Ex5e|1312|Mx|http|z0gFzmgazmgFymgjy0gZxGfZx|www|tEdljHri4KriPLrisMxj6NCkuMtm|Ox|vmI|WG|vSB|org|wkp|z_dmAjemA|eZxiejy_dFyFdazFdFzFd|2001|||XMLSchema|PJfnjKMl5K8lTJwkTIwkFGwkJDpn|aADi|emAGf|UBPsaDuuSEuuwGuuUH5tgJIr6KcpILykDIykCGykYDJm|xKJc|v8y|tEdlUGriRJrieMri0NbkONWlMMYoELfsoJhu9HiwDEiwgCiwjBuu|mHJc|YEJc|v2H|Zy|xmlns|OBAuHDAuMEytRFvsRFDq|RFqp|emG||EyyjDz0jOAJi_BpiaDpizFpiJGtjTHwkTHSm|enE2fCE5fRE7f_Eaf7FdfcFhfiFkflFrflFjfoFefrF9fxF6fEF2fQF1f1G|5ywg5ypg8ylgcyggkydgsyagFy9gSy7g8z7grz7gEz9gRzagYzdg4Agg7AlgbApgbAwg|UF8nUFAldFQkyE4k2D4knB4kgz5l|PEJkREBkUExkYEsk3FpkbFmkoFlkBFkkWFkkbGkknGlkzGlkGGokNGrkPGwkSGAkSGGk|mAbsmAjtHAVt0BuuUBuuaCuuoCquCCmuNCjuYCfu3DcubD8uiD8ulD8uoDausDcuuDhuwDmuyDwuADFuADTuADevwDrvtDEvnDLvhDRv4DXvUC0wEC3woC7w6C9wQBcwyBcwHAcw4A_vtzLv4zivHyQuwy7ulyqtlyts|eEG|eQG1f1H2f8H5fgH8fjHdfnHhfnHof|TH|k4Ddl4DGlZCTlSC3mGC3m|GCokLCokQCrkVCtkYCAk0DGk2DRk4D|3IHv3IOv|v5D6wzCew_BewOAewTzRvZyrvlyHuKxXtpxSs5xMr5xkq5xIouxynTxnmzyElgzUkbAxk7BakdCakKCakeDgkKDmk8ExkzEHkTEVkcF6llFflvFolyFulCFAlEFHlHFOlHFYlIF5mIFjmIFNmBF_muFankFan8FanVEZmGEMmiEwmXDgmpD4mUCTlbCTlKATlYz_mbz5obzdqbzhrnz4sAzTsZzqtmAYtWAduvBuueCuuXCuusDgu_D1umENtLEwt0FjthF5tqF5twF5tAF8tEFbtGFjtJFqtKFBtMFMtMF0u|oycjoy4iEyghUyrgqzWfYzpfMA9fBBVeJCVe2DVenDXeJDYe2E|qHokNHokWHzk3IJk3I1l|MF0uMFduLFnuKFwuIFDuGFKuDFPuBFUurF2vhFbvVEqvyEFv4EQvDD|1G3m|Hz9mCA6lxBEksC9koD9kuE9keFxk_FUksGwlWG8m7H_mkHPnkH_o|ERgIENgpEJg4EGgMDDgtDCgbDAgVCAg9CAgGBKgbBTgVAchDAwhwA0iqAwiqAbj|HSvYHWvQHZvJH0wwH2wkH4w2H4wLG4wyG2wmG0weGZv7GWv4GSv1GOv1GHv|lFNgjFPggFQgdFRg7FRg|C9kyD9kKE9kAFDkqG4lYGUluHHmKHMn_HQo_H0q|UFfqUFppLFDoDFRnjFen|Ezam8AFlBAhl3BVkxBFk|BpkvChk|UzpsJAqttBZtdCvu1DvuNDvukE8uUEMtdF9tzFxsJFNrUF1rUFfq|iEqliEHlhETlgE3mdEambEgm7Ekm4Enm_DnmUDnmLDkmCDgmqDdmfD9m1D6mPC3mzC3mfC3mYBbmGBimlBAm0BSmFAknjAOnUzto|ECmtEfmXDUl9DUlMCUlnC|B6mCBmmdBCmNA1nmArnUz1o|ykk9zlkkzmkrzpkyzskBzxkEzBkEzIk|zIUt|BIMt|pAok||yIMt|Uz2AUz8AQzcANzhAGzkAzznAmzpAazrATyrAAyrAnypAbynA3ykAYxhAVxcATx8ATx2A||TxIkTxBkVxxkXxsk2ypk9ymkkylkvykkLykk||cLJkeLBkhLwklLrksLpkzLmkMLlkZLkkiMkkAMkkLMlkXMlk1Nok8NrkbNvkeNzkeNGk||_H0q_HtrGHDsmHMtLGzu8GlvfFOvmEewdDewKCewjC7wUB1wvBQv6BCvJAivkA_uUzyu||B4wEB4wgB4w0B2wNA0wDAZvuAWvoARvjALvgADv|PDvppBApkAfqgzWqgzksgzptWz|SGGkSGJkRGNkRGQkQGUkQGYkPG1lOG6lMGbl|0DDvZCMvUCSvPCXvFC_vvC1wfC2w|JBWt|LBNt|wwbltw2lrwXkpwQkpwNkpwJkpwGkpwAkswwkvwrkCwokKwlkWwlk6xkkoxkkLxkkYxlkaymkhypkpysksyxkwyBkzyJk|FBNt|1159|fHJpfHcq|GpqMGCqsGCq|tBAAuOBAu|Hzim8AElxAelXAPkhBAkEBkk_BfklC9kHC9kRC9k2DakfDbktDekHDhkSDlk2Epk6EtkbExkcEBkeEEkfEKkhEPkhE_kiE8liEql|v5E6wpDewDCewgBewfASveztvxyKuRx_tuxSs8xKr8xfq8xQovxInSxzmyyNlfz_kdAAkcB9kpC9kID9kCEAkwF_k5GHlHGomZGlnfHhofHmp|dF7pfFxnvEEmMDKljCKlzBKl_A0mqAhm2ALmGzdnszRnfzsoez7p|ezCqezwrpzfsBz_s0AwtsA1u8BjuQBBuPCBuBDBucEtuQEkugFauJF0u|FUtiGMtrGMtxGMtBGPtFGRtHGXtKG0uLGauNGkuNGyuNGIuMGQuLGXuKG1vJG6vGGbvDGgvzGlvvGpv9GzvQFIviFSvNE|ayPv||ayfuayWteyKtjyxtsyrtCyktQyit2zgtmzgtGzgtUzit6AktfArtoAxtsAKtwAWtwAfu|znwNzGw|6ycz3yhzZxlzUxpzNxszGxvzvxwzlxyz7xyzWwyzNwwzEwvzAwszwwqzvwlzvwgzywaz|vMEYvGETvBEOvwEGv|UzBp|1309|UGGvUGNvQGSvNGWvFGZvyG0wlG2w8G4wQF4wvF4whF2w3F1wVE|wAfuwADuuAYusAgvmAyvhAQv8A5w|1307|UDbgUDpgSDygQDHgODNgMDSgJDUgGDWgCDWgwDWgoDTggDPg4DLgUCHgECEgoCAg3CAgCBAghBJgZASgMAahAAuhvA_hqAuiqAbj|FXk|NC1q|oyfjoy5iByhhPysgfzXfHzpflA9f0BVeWBVemCVeLC_e9D3fnD9fCDefGDjfLDofODwfRDDfSDOfUDYfUDbg|1308|TCokZCok1Drk6Dtk9DAkdDGkfDRkhD|khDdlhDGl9DTl2D3mTC3m|Uzjp|xEvlxEGlvEQluEZlrE6moEfmiEpmdEzm5ELm|hziu|Gx5mtx5mmxUlfxHlfxelfx0lgxRkixGklxAkpxtkuxrkzxokGxok|ZDok5EokcEqkjEsknEyksEDkuEMkxEUkxE6l|AVeVBVemCVeNC|edD4foD9fADefFDjfKDofMDwfPDDfQDOfSDYfSDbgSDpgQDygPDHgMDNgKDSgHDUgEDWgADWguDWgmDTgfDPg3DLgTCHgDCEgnCAg2CAgBBAghBJgZASgMAahAAuhuA_hpAuipAbj|qEiuxEiuCEluHEnuKEuuOEAuQELuTEVuTE8v|oyfjoy5iByhhPysgezXfGzpfkA9f|mC5m|BG6vLGjvPGrvUGzvUGGv|TE8vTEnvQEyvOEIvLEPvIEVvCEYvxE|1ELk7EDkeEyklEtkvEqkFEmkSElk3FkkmFkkGFkkTFlk4GmkcGpkkGrkoGwksGAksGHksGQkmG_khG7l6Gkl|8Cip|vfxQv5xFv5xfv|5xQu5xFu6xxu8xoubxguex7ujxZtpxPtxxDt|vqE||vqx|||0EEk3Ezk7EvkbErkhEpkoEmkAElkNEkk6FkksFkkGFmkVFnk0Grk7Gvk6GDk6GLk||zMxCzaxdzVwGyEw7yEwvxEw5xJwIwPwkw0x|vexFvxxlvQx1vdyJuDxqulxYt3xut3xYs3xdsmxErFx2r6yAqKx7qwxzpix_oixboixfnCxvmWxLluyfl2zKkQztkDAbkyBbk2CbkuCekWChkiDok||sfzhtEzztiABt|aDIt_DKtGEXtmF8uSFwumGTuEGqvWGZvWGHwWGrxBG7yhGPyDFkzZERzYD8AYCsAzBsAeAsAizdAmy|bAtkOAwjUBZi||aALiaANj3Atk|DGokQGokXGBk2HNk2Hcl|VD5oVDZmhDlmFCJlxBJlXAJlvAWl3A6mNzsmvzNmmzendzHndzaodzgpQzUpsAwqzBwq9CwqBCkq2D7qkDOpCDspLD0pVDAoVD5o|2F0muFsmFF_mQFwnQF5oQF2pwFNpcFvqEE0r4EwriDOrwC3szB3sTA3sgAUrGzIrlzrr7zFr_yXrSydsSyAsSy|ZF5u|caA|UF_n|TF5uTElvTDOvTCfwoBfwpzfwgydv8xbu8xis8xfoDD2o|HZhKHdi0HdijGdi2GZhOFIhOF0hOFig3G2gkGOf2HOfLHOf0I2ghIighI_g|2Hcl2HDlWGQlPG0mDG0m|CpiqEpiTGpi5IAjkJKkkJgn|hI_ghIIh|iHlniHJlyGWkPF6kdE6k6C6k8BflaAomaA|kBnr|IyKvEyPvAyUvwyYvny||v8EYv3EUv|DPvYDKv|OwXkHwMkHwFkHwxkOwskVwnk8xmkoxkkNxkk8ykklylkzymkHypkPyrkSyvkWyyk_yEk|uBKo|vfy1w2y2wRx4wvx4w8x4wVw2wHw0wAwXvuwSvuwLvvwDvCwsv|1A5q|aGsvhGDvhGLvhGSv9GXv2G0wOF2wzF4wbF4wQE4wCE2woE1wgE|jKntxKts|WJosaKPtgKPt|LKyr4NDiaPDiuL|VEOwVE5wjEIvKDjvLCiv|VzcvwzvvgzNv0z2wTyiwKyywGyOwDy2xDyixDy5yqzvyeAWyGBWyACWybDKyPDzybEgyzEZxKEBxVEdxVEOw|1306|ZBXqcCiqFEDiRGDieJiq|nB9tGB2s|Drk6EpkdEmkpElkCEkkWEkkcFkkoFlkBFmkIFpkPFrkSFwkVFBkWFHk|_ygrHyAhHyOdyBOdyBrheBgr|v1wOdVyOdjCKrtFOdhIOdfLArXOOdrROdpM|MxvpMxznVIznVIvp|lVJipVJBsrIquZGfwmEfw|vhyOd8BOd8BumXHOdQKOdUDum3M|vvI|vvJ|vAGliwD|vsDQqMz|vhyOdaCOdWGurNLOdlPOdlP|vuM|NFrwUBrwzzQtfxdrfxUmfxzizzZfUBmdNFmdFJmd_LZfjOzijOUmjOdr_LQtFJrwNFrw|NF4uhI4uIJbs8Liq8LSm8LtjIJBhhIJfNFJffDJfQBBhqAtjqASmqAiqQBbsfD4uNF4u|v_B2pbxwilAwi0EwnlHwi1KwiwFlpqK|vfH|vuMAh0IPueFPuXAzhXA|YCpvaEIrFyIrFy2qDE2qEFhnFyhnFyBl6GBlkHWh1JWhPHBlkNBlkNhnkHhnkG2qkN2qkNIrTFIrEEpv|v8B0n8B|Calibri|6NTyxy0ZUUI||RBgr||voyzsRBzsRB|GBtvHitPH4t7IRsjIRspIRssITswIVsyI0tBI7tCIjtEIutEIMt|4I4q4IqrJHysmHGtFGvuYFjvUENvRDewsCew5Bew5AQv5zqvqyFuLxTtqxNs5xHr5xiq5xYorxQnNxHmuyTlbz2leACkhB9kHC9k2E9k2Fzk3GYkKGKlpHvmKHBn4IHo4I4q|EIMtEIZtDI6uCIfuAInuyIuuvIAusIFukINucIUuPH8vqHovRGDvgGSvwF1wMEcwTDcwlCcw5BHvSzav_yau7yatFxIrbxdqbxjobxlmHxPkbygj5zci0A7hhBAgzC0g7E0gOE0grF8g5GggEGtgbHFgCHVg2I9hcIkhnIvhqIAhtIFhvINhxIUhyI3iAIdiAIriAIHiyISiwI1jtI8jqIfjlIjjhInjbInj0InjIH8jpHUiWGCirGjiKF4i2FRh4ERh1DRh9CgiiBGiHAvj4AjkKzvlpzGmpzbopzHpJzRq2A|rFANsgByt8CYt1Dlu8Elu5FluOF6uvGTt|||zDcmuCdn9CUnRByoRBHp|RB9t|RB|_y|_y9t|SBXknDYinDFhnDJgCCagSBCfyACfOyCfrwxg||rw5eSymdRAmdmDmdTEweoGGfoGEhoGLiXFzjvFmkoEfl|_ygr|_ymq_yZomz3oKz8nOAWl|vhyOdHIOdHI9giB9giBClvHClvHYniBYniB|vhyOdiBOdiB|oyTj|GpisIckVJ|vrwOdnzOdFEfsMJOdqMOdVF||oy2g|oyCc|oyyixzeixz1g|xz2g|1CzmaEzmjFBltGDktGRitGohAFNgIE9gyC9g|gBAl|PBAlLDAlMENkOFZjOFuiOF9g_B9g|wBEteEEtRExtpGJspG4rpGDp3FEoKDFnJBFn|gBFn|gBYo|gBzm|lVJipVJBsrIquZGfwmEfw3DfwZBMvUAhvaAhu|lDOdtFOdEG9eQHveBIqfCJDgCJGiCJClCHhnCFYo7CYo|RBCc|eEClAGYmxHaouInpuI4ruIvtIGZuWErw0CrwaArwcxBv|vhyOd7BOdFJsrFJOdjMOdjM|pBqndzhmfy5lixUjixhiix7gRyLepAmdPCmdUEmdoH6e|oHQghEJfYCJfKBJfZAlgcAZgcAVhcAIiNAljmB_jZCVk|6MZuiJrw7GrwUBrwzzYtfxsrfxUmfxniCzTfZBmdfGmdFImd4Mbe|4M_g7IJfcGJfrDJfWBBhqAsjqAVmqAeq1C6sFD_ttG_tVI_t6Mqs|vtJ|vXAkiXA|cxGsuA4unC4uLD4uAEmtpFEspFurpFxqRERpiE9pDCdo|mEpi|aAhpaA6s6Bkt2Cyu7EyuRFyuQG8tPHKrPHgpPHMmQGrlRF5k3E5k|RBofRBzjoyTj|my8w|3E5k0C5k5BelbAmmaARo|cxBv|dBXkfCeijFeiNHeibJ1kCKPlCKRoCKas0JeuqHiwPEiwnCiw6Bwu|UA8w|SC|pB1AkBdA1BkAKArA7ArAOzrABzpApznAiziAczdAbz5Aaz_zfzPz||8EHq||pCHqABHqZAQqmAYqYzerzzwrnzVrbzhsbzNsbzEtJz9ugAFueBFu1CFuICfuoDRt8E0t|vw6lpwRkpwIkpwykvwtkCwnkQwmk2xkkpxkkNxkk_xlkbymkjypkryskuyykyyEkCyOk|KBCt|HJipHJzs1IpuoGfwuDfwHBfwiApvVyzu8y_soxproxipox0m1zckGAnizDninGni1IfkHJ6mHJip|vFAXvyAQvsAJvqACv|DfnSDMmzDsmgD7mNCZljCOlDBOlTAOlhAZlHz8mezmmOyzmvyLmcyWm2yWmYxWmTxTmPxPmLxJmIxDmGxtmFxjmFx7mFxQlHxFlKxtlUxjl3y9ltyYkTyKkozzkWznkyAgkaB9kOB9k_C9kPDqkEEHk9FclGFJlVFvm8Ggn8Gio|iHkniHIlyGVkPF5kdE5k7C5k8BelaAmmaAZo|||vzhpvzSrwActyByuxDyuwFyuyGctAHSrAHhpAHKmyGqlwF5kwD5kwB5kvAplvzImvzhp|vMF1wBF4wgF4wYE4wME1wAE|vuEWvpERvpEIv|8Eep|8Eno8EKn|pECuHDnvOCPvVBewWAew3Aewmz|vFyNv9ymvGxWuoxiu7xGt7xTs7xYrvxgrTxAqAy7qizGpjAsplBepDCep|NBCt|LwblHw|kFwUkEwMkEwGkEwzkHwvkKwrkRwokZwlk9xlkmxkkExkkZxkkaylknymkuypkCyrkFywkIyBkLyJk|PEFn|GCDvECMvzCSvuCXvjC_v9C1wVB2wFB4wiB4wWA4wGA2wrA0whAZv8AWv3ARv_zLvXzDv|rBMt|TDJkUDBkXDwk|oBMt|qBUt||REyn|TxIkTxCkVxykYxtk3yqkbynknymkAykkTykkazkkmzmkzznkGzqkNztkQzykUzCkUzIk|6A_g6AIhQzZhzzdiRydi8ydiTxZhDxIhDx0hDxigUx2g9yOfTyOfAzOfRz2g6Aig6A_g|PELkTEvk_Erk5FnkiFmkvFkkUFkkeGkksGmkGGnkMGtkTGykTGIkTGRkPG3l|UzYlLA2lDBCkvC9koD9kuE9keFxk_FUksGwlWG8m7H_mkHPnkH|UJDvRJMvMJSvHJXvyJ_vpJ1w9J2wWI4wyI4waI4wVH2wFH0wvHZvmHWvhHRvdHLvaHDv|TEFn|eNGkeNMkcNUkbN|k7Nbl|8GIv8GRv1GWvXF|hHHvhHOveHTvbHXv4H_v_G0wPG2wEG4woG4w8G4wZF2wOF0wHF_vAFXvwFTvtFOvtFHv|tFeuCEavGDIvKCewDBewqAewzzMvJyhvbyuuFxHtpxCsaxxraxkqaxVotxMnNxDmnyPlZy|fFIkfFBkhFxkkFtksFqkAFmkMFlkYFkkgGkkyGkkKGlkXGmk2Hqk9HtkdHxkhHBkhHIk|emz1fzz2fGz5fNz8fQzdfUzhfUzof|fFYnqEYmFDqmVCUl4CUljBUlMAfmeACmUzdnzzPnpzAogzkpgz6qgzXqozKrwzxsQz9t8AMtGA8ucBwu_BwuoCwuMCpu8DhuwD1uVDNtkEntMEYsfFms|0AhuaAsvaAvw|kRzAkKA9kVB9kSC9kFDAktE_kfFPl|fFqffFlfhFgfkFbfsF8fAF5fMF4fYF2ffG2fyG2fKG4fXG5f2H8f9HbfdHgfhHlfhHrf|Rz5rRz3sZzEs6AdtoAEtHA2u7BhuzBvu9CvuVCvuFDZtpEqtfFns|z2nAzDnnzqobzdpbz9qbz3rlzSrwzEsUzethAQtXAbuBBxuzCxurDxu5EduLEUt9FjtAFKsNFYr_F9r_Fcq|hHHvhHOveHSvbHWv4HZvZG0wNG2wCG4wmG4w4G4wUF2wJF0wCFZvwFWvtFSvrFOvrFHv|_Fcq_FjpPFxoEFKnfF8nTExmdEbmADRlCCRlJBRl3B9mqAtm|aArkYAlj_BSi0DnimEni0HnisIbkVJ|3Ark|PxIkPxBkRxxkUxtk0yqk8ymkkylkxykkQykk6zkkizlkvzmkCzqkKztkNzxkRzBkRzIk|rFeuvEhvADMvGCewKBewEAewUzTv8zvvGyTucyeu|xptPxzsPxmr|mEfw3DfwZBMvUAhvaAhu|ADupBwuQBou7CburCZtCCEtNCjtNCSsNCosxC4siCLrVBwrwBgr0B4rxAUq0AHqvztq|ydqvyYp6yApJxbpuxGofx8ofxpnfxMmvxamLxAlfy8lLyHkvzqkfA9kfB9kHB9k7CekzCikWCpkhDwkxDEkNDMkVDTk1EZk4E2l7E6l8Ecl9EilaErlcEzlcEMlcEZlaE7m9Egm6Enm4Etm0EwmYDzmTDzmMDzmyDqmlDhm0D8mHC_leCSlOBJldBJlIAJljAQlWzXlGz9mqznmizGmazYmazinazNnpz6oFzqo2AGorAVoXA6prBipYBwpuCJp_C_pvDeqUDCqhEZqwEurME_rMEIs|u_wNu_wou_wau|w0u1xRt3xLt5xFt9xDtexAtjxAtsxAtJxLt_xVtmy5uLyhugzsuOzDuuADu|kADdlADGlsDTllD3maD3m|mAbsmAjtHAVt0BuuUBuuaCuuoCquCCmuNCjuYCfu3DcubD8uiD8ulD8uoDausDcuuDhuwDmuyDwuADFuADTu|ADTuADevwDrvtDEvnDLvhDRv4DXvUC0wEC3woC7w6C9wQBcwyBcwHAcw4A_vtzLv4zivHyQuwy7ulyqtlyts|||aDokfDokkDrkpDtksDAkwDGkyDRkAD||vpBewsAewRzewjz8wOy2wnyVvYxMvFxCvnxsvexlv5xdv1x|7Ark|7yDi|7Aaw7AoxXz8yLzUymzpzZyWzmybALxsATwsAuwsAcwoAXvlAOvhAEvdABv8Axv3AwvYzuvSzuvLzuvEzuvuzuvgzvv6zwvYyzvRyBvLyFvIyIvGyOvGySvGy4wIyiwKyAwKyZwKyfxCyyxuyKxcyWxXx|||dArkRAsjYBWi4DnitEniTGni5IyjkJIkkJgn|mA_gmAIh4AZhPzdi5zdinydi7yZhTxIhTx0hTxig7y2goyOf6zOfRzOf5A2gmAigmA_g|MEIsMEytsEcu8ESuzDjv_CMvbC|xux5y2x5y9w|5yIk5yCk8yykbytkiyqkqynkCymkPykk6zkkozkkAzmkNznkUzqk0Atk3Ayk7ACk7AIk||2Ibo|GBbo|eDOf|owA|nDep|2Iep|GBHrGBNsQB6t_BqtrCqt_CqtaD|snDAsnDmr|LBPqLBIsSB3tZBqtuCqt0Dqt7D3teDHseDHq|mCI9e3L9eUDVl||vsy9ewA9ewA|ODfwQAfw6zruoxDsoxqpoxam_yhkAAnigDniNFnifH1kJIGlJIoo|vry9ewA9ewA7uoI7uoI|PwOf|LBOf|aIOf|eDEuJCtvZBUvdBiweAiw7ziwoyVvGxvvjxSuZwduUwwtPwPsPwJq|2Iqq2IWrRHKsFHytYGtugGnvcFRv8EiwwCiwZAiwMzRvzyovUxCuexPt_wTsKwWrKw6q|swf|FontFactory|6XA1xbn9PnW|00|w4tKw2sKw_p|KwRlKwAjdxjiIx2hZyhgeAwfdCwfTDwf3F0gfGvgUGihyH4iNHWi1IMj1Iul|1Iul|1Isp1IErOHFsAHGtSGzu8Gsv0FTvUDiwqCiwOAiwFzXvwyzvUxRugx6u|GByl|6Dmk6D6jZCLiQCoiqCoiVBoiNBIiGB|iGBmk|KwolKwgjix2iTxPgazaguAwfbCwffEwfBFigYG4hvHni2IGj2I1m|6Dyl|Jz2nJzHqfBzsOCruLFruJIrudKzsKLHqKL2nKLsjdKBhJIKfMFKfOCKffBChJztjJz2n|XN2nXNkrMLOtCJfwLFfwOBfwFzRtwxqrwx1nwxGiFzhgPBTdMFTdCJTdMLjgXNLiXN2n|voClnwA|vUI|CAuvDvu|YG_k|TwOf|DpuiEku|tCAu|Fwjq||AC_k|AC5kAC_irCHijCoiOBoioBoibBGi_AXi_Auj_Adk4BAkbBWkIBlldCLlQDym_FBnFGwokHspkHdrkHbtPGcuiGcv5FLvUDiwcCiwjAiw_yIvFx6v9x6uFw6tFw5r|Tw|||aCecaC|v1xec|Impact|6HhvH96t7AD|kDNkkD6jcDLi5DoiBCoi4CoiXBPiPBdjPB2l|PB|||UBOf|PBihlCpg6DZfUDwfVEwfbGwf_G6gOHIg1IChgIwigIEk|yG1oyG6mHF5lQE4kfD4k|pxIugx2u|8xot8xZq8xLi4wLi4wbg8xbg8xEd|vdzSv|vyJvYxdv|YBOfYB|JIGp|vzGpzz1sHAgtPBuuTDuu1Guu8IAt|YBecYBPeTwPeTwec|vDB|gHGGhPGfiYGPiYG1k|fD4kEB4kGA7lJzamyz1o|0Bjq|0Bkr0BEsaB1tlBqtQBqtmCqtzC9tNCUsNC2sNCUqvCBqdCiqEzSosxEn_wFmwwFlwwikwwli0xrhxxwgLy0g_zwfCBwfdDwflEWfuFkg4G||4C0teCct|pCotDDotDD|8Inv3HRv6G2w9FfwODfw|4CEd4CbgqDbgqDLi4CLi4Cqr|Fw_kFw6j4x5iwx3hPyig7AwfdCwfJEwf_FpggHhhwHAiNHSjNHSn|NH|hB4m|Fw4m|Fw2rFwepdxAoOxVn3A1nvC4mGCLlRCqlRCpkRC9jECNisCoi0CoiwBoioBJihB1jhBnk|RCioFB9ptBLphBkqhBqrhBHsrB3tCBqt5CqtzCqtIC8tRCRsRCDr|_C|_CyuxCqvPBSv5Biw6AiwPyiwKxAvFwRuFwns|vTwZr|mDlp|MHlpLHhrCHfsuHdtOGeu6Gfv|GBHrGBysTB_s5CqtwCqt|CqtaDZsmDwsmDgr|BA8jBA9nTw9nTw8j|BAZrBA|ENvUDiwgCiwaAiwYyAvKxSuexAtKwhsKwWp|KwjlKwfj8xcizx9hVylggAwfcCwf7EwfuFkgSG8hjHoiMHDjMHWl|xsd|iDss|sBss|RegisterFonts|UFec|9DYoNCAlnCDgCBjmpBYo|tJQs|Rv|tyec|xsi|OBOfCBWh|||HCEfKEwfKEdl|YBecYB||vTwec|PBfnPBCpPB|instance|nDdlKCAl|5CXlYBBm|2wLi|2wbg|BLi|3xLi|UMecUM|voI|3xbg3xAeax2ehxvdIx5d8yGcWyscIzecmBec|fontfactoryurl||aDLi||story_content|aDec|5Dgk5D1jYCJiQCoioCoiYBoiPBJiGB1jGBgk|GBArGBJsPB4tYBqtnCqtPCqtYC6t5DNs5DKr|5Bbg|aDbg|aDKeEBKemBTe5B|e5BGf||vnIEiBG|CIiRCoipCoiZBoiPBGiGBXiGBTj|GBPrGBOsPB6tYBqtmCqtQCqt_C4t9DJs9Dmr|9Dec|9DTj9D|6D2k6D4jYCKiOCoinCoiYBoiPBIiGB|iGB2k|MHWl|6DWl|AwfMBRfxCag9DQg|v1xecGDec|ZD0ehEqg|vqD|vxBXixB|9DPurCyvFBWvTAiw1AiwUyiw2yHvcx4vZwiuKwvtKwIr|Kw7kKwfiZwthcxHg2y6gVywf5Awf|EslcGec|5Iec|oyljoydiCyphQyBggz4gIzyflAif|A2fTB2fpC2fOC8fcDdftDkfBDnfFDsfKDxfNDFfQDMfRDXfTD5gTDkgTDJgPDUgLD3hBD3huD3hmD0heDYg1DUgRCQgBCNglCJg2CJg8BJgNAlhqAYhqAkj|8A5lUANjXB4j_CnifEni|2A5l|dNxvaNIv3NPvZMVvOMZvDM0wnM2w7M4wML4woL4w7L2wSK0wHKZvwKVvqKPvlKIviKxv|_GBj|lFok|lFcjlF3izFfhNFrgdGWfGGofjH8fZHUeRIUenJUeNJ_ebK3frKafzKdfEKifJKnfLKvfOKCfPKNfRKXfRKag|vDiayDi2Byq|oAaq|TFaq|qCwt8Dur|6Dii|QJokWJok_Jrk3Ktk6KAkaKGkcKRkeK|keKdleKGl7KTl0K3mQJ3m||RKagRKzgNKKgJKUgzKUgsKUgkKRgcKOg0KKgQJGgAJDgkJzg0Jzg6IzgKHbhnHOhnHaj|1CktcC9uiC9u|||ZGBj|wAVfwAhguABgsAVgmAbhhAth8ALh|z0iNzji|mPzgpPsgrPmgtPggAPdgIPagWP9g8Q7guQ7gSQ7g3R9ghRagnRgguRlgtRwgtRGgpRYg|MFVkLD4k7C4kGA4kXzxkdzZkdzMldzimuzHmMz3nnApn_AKnJCoo5FfpWF8qMG0rMGls|aysh|ayVfayAfeyofjybfsy4fCyZeQyXe2zVemzVeGzVeUzXe6AZefA4foAbfsAofwAAfwAVf|6yQk3yVkZx_kUx3lNx6lGx8lvxallxbl7xblWwblNwalEw8lAw6lww3lvw_kvwVkywOk|toziuvAAuwBAu6DAuYD4uPEztPEwsPEKr7EbrsDDqvBSpDzapQyFo2y7oFxtnhxPmhxUlhxgkCykjYznigCniqEniuGfj|ULOt|PzDi|QwXgLwFgKwvgKwlgQwggXwagax9gpx7gOx7gay7goy8gCy9gJycgRyfgUylgXyqgYyzg|WDxvTDIvNDPvIDVvyDZvoD0w8D2wUC4wvC4w5C4wQB2wzB0woBZvdBVv7BPv1BIv|Axv|UFAgWFsgZFmg1Ggg9GdghGagvG9gJG7g5H7grH7gEH9gRHagZHdg5Igg8ImgcIsgeIAg|SLOt|zFokKEdk5EdktCdkjBxlaARmaAPo|fEni8FniRFwi|HzFnmAiq|Hz9mCA6luBEkmC9kfD9kXD9ktEjk0FtkqFMkRF2l8GrlrGQlDGkmbHJlGHjlaIUkDIEk5JnkwJgkYJ9koK9ksL9kaMxkUMUkkNwlNN8mZN_maOPnaOKo|0F0p0FjoTELnKEantEMmcElmOD7moDVlQCVl7CVlqBrmJAZmUz0o|2BWs8BRtfBRt|y4wLy4wvy4wky2w9y0w2y_vXxXvVxTvTxOvTxHv|vgwDioyDi|_H2q_HtrGHDsmHMtLGAu8GnvgFPvoEewfDewKCewhC7wRB0wpBOv_AzvyAcv7ARuFzlu|FzHvFzOvBzTvyzXvrz_vkz0w9z2w|1HHv1HOvZGSvWGWvOGZvHG0wuG2wiG4w0G4wKF4wxF2wkF0wcFZv5FWv2FSv0FOv0FHv|aKokgKoklKrkqKtktKAkxKGkzKRkBK|kBKdlBKGltKTlmK3mbK3m|mFok|mFMhmFHhpFDhsFyhzFvhGFrhSFqh3GohmGohFGohRGqh2Hrh9HvhgHyhjHDhnHHhnHMh|aOHvaOOv6OSv3OWvYNZvRN0wEN2wsN4w9N4wSM4wFM2wtM0wlMZveMWvbMSv8MOv8MHv|8M0p8Mjo0MLnULanDLMmmLlmXK7mwKVlZJVlgJVlzIrmSHZm1H0o|nHbsnHjtIHVt1IuuVIuuaJuuoJquDJmuOJjuZJfu5KcudK8ujK8unK8uqKautKcuvKhuxKmuzKwuBKFuBKTuBKevxKrvtKEvnKLvhKRv5KXvWJ0wGJ3wqJ7w7J9wRIcwAIcwIHcw5H_vuGLv5GivIFQuxF7umFqtmFts|mF3m|vWz|vXHYvTHTvQHOvNHHv|qGRr|SDsplGDixIDirD|I4wDI4woI2waI1w2I|QBzgTBqgYBlg1CfgbCcglC9gAC8gPC7gbD7gAD7gQD8g4E9geEcgpEfguElgAErgDEzg|7Dii|SzRr|zyEvxyLvtyQvpyVvhyZvay0wYx2wLx4wpx4w2x4wQw2wCw0wwwXvqwRvqwGvrwvvxwev|WJfv0Kwv0KHv1KRvWJXvQJ0wCJ2woJ4w|vCG8o|UzYlnAslQA6lhBMkJBzkaClkCCfk2D9kxD9kKE9kAFDkqG5lYGVluHImKHNn_HRo_H2q|9F0nNEaogC|oGqnLFTkFFTk|UzqsJArttBZteCvu3DvuQDvumE8uVEMteF9tAFysKFOrUF2rUFhq|sAFusAxvaAQvUz6w7z6woy6w6yQvRxyvRxIuRxQt7yytpygtazgtVzgtaAytsAPtsAFu|UFhqUFrpLFEoDFRniFen_EDmsEgmXDUl8DUlLCUlnC|B6mBBmmcBCmNA0nmAqnUz1o|hyck|oycjoy3iCyfhQyrgfzWfHzofkA8fZAUeOBUe4CUelCWeCCXeQC_e2D1fcD5fnD8frDcfvDgfxDkfADofBDvfDDBfEDLfFDUfFD5gFDugBDFgxDQgnDQghDQgaDNg4DKgVCHgLCEgxCCgjCzgZBzg7BzgMAbhqAOhqAaj|nwdj|nwck|RAemRADmNAUmJA9nzAknqAunaAznXzDnzzDnazDnWyznGyunxyknoy9nkyUmhyDmhyemhyPlkyyloyglxy6lGyXkWyTkazPkzzPkXzPkaATkqAXkzA6lJAglNAylRAPlRAem|RAIuRA6vNAnvJAEvzAPvqAZvaA1wXz6wzz6waz6wWy1wGyZvxyPvoyEvkynvhy6vhyIuhyiuky1uoyLtxyBtGyrtWyntazitzzitXzitaAntqArtzABtJALtNA1uRAiuRAIu|iETvZD1wkD8wHCfwaCfwhyfwhy9s|LGok3HokdHzknHJknH|hyni|gBHlhxHAhtHPhkHYhcH5iZG9iKGdimGdi0GdiMF9ixF5ioFYhfFPhbFAh8Flh8F|g8FFgbFrgfFcgoF3gxFVfMFSf0GOfmGOfKGOfZGSfcHVfkH3gtHcgxHrgBHFgBH|HSg|cEck||||jAxf|8zxf|cEDi||jADi|eKSneKVpIJsraJ_saI_taH_uIFvveE|ARrPAQrDAOrwAMrpAJrmAErjAzrjAtr|eA4oeAPnhAEnlAsnsAlnzAdnKAbnVA8n7B8n|qGVjqGZk6GOlPFDmgFdnJEOnYD8obDtofCxo|9Ctr9CFrXBLrKBRrfBRr|yphCyBhmyLh6yUh_xUhUxUhQxShMxPhJxIhGxBhExqhCxfhCx_gCxHgExxgHxngPxggXx8ghyYfDyMf7zCfDzsfcAlfOAefrBefLCefHDCfDEZfeFCgRFeh7G5iqGYiqGVj|ACKuAC7vwCovtCFvjCQvaC_vWB2wGB7wiB7wVA7wFA2wqA_vgAQv7AFv3Aov0A7v0AKu0Aku3A3u7ANtgADtqAttFAptVAltiBltGBltWBptaCttjCDttCNtwC3uACkuACKu|oB8nbC8nKCUmiDEmEDdm|DOl9EfljEHkjE4kjEnj6EOiWDdixDOh8DnhyC9hZBWg9BWgsAWgWz4hozdh|lCeuSDeuUEStXFttDGHskHVrGHKq1Izp1IYn|vlyPv5yCv5y8v|5y2h5yAglyogBycgSycg|vcC|vBy|bAYh|bAeu|rCcguEcgVFKgkHfhhIfieJfjKJGkeK4meKSn|1IYn1IGmIHzloHskIGFj1GRi_EpiYDYhjCYh|tFIktFBkwFxkAFskHFpkOFmkZFlk8GkkoGkkEGkkPGlk_Gmk4HpkbHskeHxkhHBkhHIk|fFYnqEYmFDqmVCUl4CUljBUlMAfmeACmUzdnzzPnpzAogzkpgz6qgzYqozLrwzysQz9t8AMtGA8ucBwu_BwuoCwuMCpu8DhuwD1uVDNtkEntMEYsfFms|fFquKEWuhEgvRDCvoDQvYC2wvC8w3CewBBewoAewyzMvJyhvbyuuFxHtpxCsaxxraxkqaxVotxMnNxDmnyPl_y|kSzAkLA9kVB9kpC9kQCgkfDmkGDBk5EPkxEalZExltF1m|GWngGBoyFgpuEEprD|pZB|OHQkOH0moHZm|MGlsMGdunFev_DfwtBfwPyfwkxov|hH2AhH8AdHcA9HhA2HkAXGnAKGpAyGrAgGrAYFrAMFpAAFnAsFkAkFhAhFcAfF8AfF2A|bAGo|kxwthy|tJGvtJNvpJSvmJWveJZv7J0wWI2wJI4wqI4w6I4wVH2wIH0wAHZvtHWvqHSvnHNvnHGv|nHGo|nHRm|nHwgnHpgqHlgtHggAHdgIHagVH9g6I7gqI7gJI7gWI9g7JageJdgmJggpJlgtJpgtJwg|5ywg5ypg8ylgbyggiydgqyagDy9gRy7g8z7grz7gEz9gRzagYzdg4Agg7AlgbApgbAwg|bARm|bAHvbANv7ASv3AWvYzZvRz0wEz2wrz4w8z4wQy4wDy2wqy0wiyZvbyWv8ySv5yNv5yGv|8D_h|8DGv8DNv4DSv1DWvVCZvOC0wBC2woC4w5C4wOB4wAB2wnB0wfBZv8BWv5BSv2BNv2BGv|HkhZHvhXHGhTHNhQHThLHXhGH_hAH_h|jA3sjAhtUAXttBAutCAu|AHcgGHcgLHfgQHigTHpgXHwgZHHg|jAck|2B_h|Bw_hvw_hqwXhlwThhwNhewGhcwvhbwkhbw5hbwSgcwHgewwghwpglwigqwfgvwcgBwcg|Mz9e||5y5h5yCglypgBycgWycg|iCcgPCcghDfgLDhgoEqg1FzgHFYgmGkhPGUhhHsixHcjOHXjOHQk|||iwgk9xNgyx9e|YzqeDzEf1zghryTiNxgk|bAho|4Cho1DhoFD1oiENnJEmn8FWmmFjmBFIlBF|kBF1kdFojSEKikEqiOD5idD0iFCXh7CXh||bAXh|OA|GBqhGBfiwB6k|yF5iYH5ikJ_jIKSlIK8pIKxshJouTHfwrFfw1DfwGBvu|pBvu|GB7pGBkrkChs_CetoEetyFetdGasVG6rVG5pVG4ndG4mxF4llE4l|zF5ikG5iQGci|GB6kZC5iyF5i|KyOhKyTc1DTc6ETcxFid|vB5k7C5jdDBijE5iIF5i4I5ijJnjyKFkyK5n|cRBPeRBHfkBagQAFgPzFgNxFgNxPe|GBmi|cPz|cRB|MACi|0FWeRDye0DyeSByejBjfMA3gMALh|aECi|QG1oQGxmiGPlNF4lDE4l3D4lmC7mGB9nGBAp|yGHl5GzlsFzlFDzlFCumGBonGB2p|lwbk|B4z|gBorHAQrHAnsHAatLCat|3FatjHatuI8uGJ5vGJZwGJmzGHGAGF|z3wdy3w_wQw9wCxkv5zZuwyJu5yauGxCtGx_sGxds6yIrzyarqzGqlycqJxbp5x9o5xMm5xxkyyjj|z5iHC5igD5i2EbiREhi3Fli|Bzx|A3w|PBsr|MAmi|jBEk|Kyyi|lwgj|QJdk|HHNkhIHlhIRmhI1pKGgqcFvruCvr|vBEk8CujdDOiiE5izF5i|QJli|GB7pGBkrkChs_CetoEetVGetVG5pVG4nhG4mGF4llE4l|v2D4eOE4eQL|vB6k|GB6k_C5iyF5iYH5ikJZjIKQlIK8pIKkr3KYsqJzueIpv2HfwrFfw|BDLkpCLkKBvl4BemZADn|bGDnaGemtFvlNELkBDLk|vsHkqiAkq5y|cGB|ZAmi|ZGUl5GxlkFjlAE5lPD5lVA5lVAdpVAetPDetUEetPFYsKGFsEH2s|EHevKGOvPF0wUEfwuDfw|4CJr4CwswCVsZChtIDht|uDfw6xfw6xfp6xMlRyXjAA5iPD5ibG5i4I0j|tBvuGBcwGBtw|OGsoJEWi||kEShUDlg|rFfw1DfwGBvu|7EfwQAfwZyru6xCs6xgp6xQlQyZjyA5iAD5itG5i4ILjHJolHJio|pG5k||KGmi|pGdppG0nJF4m2F7lyD7lVA7lVAfpVAirzBjsdCktBDkt|gCfwSzfwuyou6xws6xbp6xRlvyZjVz5ilC5iED5iBEAizF3jiG5k|8GeuyFdvyEKvzDfwgCfw|NxPeNx|TJmi|8Ghw8GxviGeu|BDkt0FktGFwslGIrpGGp|WIhvXHMvQG|vJFfw7Efw|HJ6q|UA6qYAHrQBBsICutiEutwFutCGetJHZsWIps|vB5k|HB5kXC5iFF5i3I5iiJojyKGkyK5n|QG1oQG4lDE4l3D4lmC8mGBbnGBAp|GBSgGBjhAB_i|cxLPexLHf0LagwKFgvJFgtHFgtHPe|EHmi|cvJ|cxL|gCfwSzfwuynu6xvs6xbp6xQlvyZjVz5inC5iYE5iiG5k|qG5k8Gzi8Gmh|mLmi|vtw|tHPetH|qETtBGTtLHOuWIIvWIrxWIFz8HQAmF|pPEartCarSBarlB3r2ALr2AOs2AltvACtYATt2CTt|BUx0Btw2Atwfytw1xfx8w1yfvszXuXyIuAydueyKtey4teylsDyOr0zfrSzKqQyjqayipwxgowxXmwxLkQyzj9AniACniDDnitEDi|Bjz|5JVj|5JDi|lvHSmvHQo9G|DGckYGDkdHjlvH|vyCAqMy|VB0qiCTsmCTs||qCXrOCWp_CUoGEmiNIminKUo|v7A|vewmiYzmiwBoo|QKorVKZr|_Kxs|qK9pxKHp|EKcqKKOq|v7IdrIGblCGbl7E|8GeuTEfwgCfw|ADht|0H|iGeu|pGdppG0nJF4m2F7lwD7lgC7lABbmUAenUAfpUAgrABhshChtADht|mB8pJwDi0zDiyCLn3GDilIDiHD8pAI|EhtGFsslGCrpGDp|viG|dKmi|rEKxEDTzaCXAIA|aDosiD8rHD1q|dGmi|BRwNB|RwQywx||BKy|BNx|EC1qZC1r5Dos|EAPmEAXn8BBoFBepHCepLDepeEBoJEXnJEPmJEmkHCmkEAmkEAPm||Kybk|||hzWxhzHy0A7zMAAz5CAz5EAzeF0znGtynGwxnGLwIFsw1FawDDaw|HBawGAawZzEwhz7xhzWx|vmi|3Ami|vey9ewI9ewIfh0Cfh0Cal3Ial3Igo0Cgo0CTswITs||Ky|yjy|jyjjGA4ixD4ihG4iKHhjcJtkcJVm|vFHp|wzVmwziojA1p6BLpxCLpvFLpvFSmvFSjuCSj3BSjhADkwzolwzVm|vFVmvFRkoDRkLBRkyzQl|lBHvZzHvbzlwqy|qyeyqykzkzUzfAsAZBsAwEsAKFHzZGWyZGCxZGwwiG5wDFHvMDHv|3EKpsCNpFBjqSARqSAYrSAxtGCxtYDxtJENsvF1svFOq|wqyey|vFwn|y1AoyNANxbBzw|pBVv|yiz|MAbk|NF8uREjvRDNvSCfwgBfwizfway7v2x|t2xWr2xLpzyJo4AHn8DAn|aEbk|UF8u|exKflyTeMzoecBUdOCUdoFUdQG4fhIgghIli|435|SzVl|EBVlKDVlYE_kaG2kaGqiaG6hgFngnEDfRCDfGBDfDAXfBzfggy6h|vcFVrwwVrww7q_E3e8H3e8H3qNJ3q|cF3qcF7k|NJVr8HVr8H|vcF|HMVmHMjrhKFtUH|Mz7u|YI7u|lhGFnGDcq|Mz0u|8xmtiyWtCzeuWAxu5CxuJGxuJGUqJGFnDBFn|SzFn|hIlihI2kjH8lmGemBEBm|BEHmLGZmNH3oQI9pQIXqQIvt2HTuhFfw1CfwCAfwqz1wfyPv8xhv|cFnijFagdFag|wIfrwICtOGXu5FfwaCfw|yfwhxqv|lA9e|437|qHGgcFLf7DLftBLfyAsgDz9hDzqiDzljYzXjiAxk6B1lWBwlBD6mpG7nsHgowIppwIfr|438|gy9e|hxqtoyUtGzauZArueCrujErumFEtqGRsqGrrqGwq2GWpGFkpOEQoWDko8CHnFzOmAyAlwxmkwxoiwxkg3z6fDAUdaDUdQFUd3ISe||vry9ewA9ewALlWJLlWJ9e_L9e||RJ9e|lAOplA1szBetNCru9FrupHruDIetRJ1sRJNp|EElh7E7iyy3q|436||vWJCnwACnwA||vry|_L|||vWJ|7Hlp7HxmaGjleF4kaD4koB4krAtlvzRmvzmpvzUrqAdtmByubDyu|8A_q|2Djo|GBGp|2DcuLGcuCInsuKyquKZm|wAcu|8A3n8AKn2A8p|bDyudFyu8Gtt3Hns7HOp|UCfwiAfwRyruoxCsoxlpox3mSydkkAniXCniGFni9Hrk|7Hhw7H3vgHcu|gHrk|9JDi|zHDi|3GDi|tIDi|6HcuIFfwUCfw|8A8pGAooLBbn|fwALlWHLlWHAnwAAnwA8uoI8u|voD|0D9e|LChjLCHhRChgACxggCPgYB5hmzcj|hyOh|VBwp3ElnLEqmrFulMFCk6GKj6GJi6GiheFtgnEDfRCDfKBDfKA_fKzlgwyjh|rxXfVzUdPCUdkFUdLGafbIsgbIEibIkkeH|JE9e|dxfu|LC|uKZmuKujKIJh_GYfxDYf|4D9eMJ9eMJlj|MJljMJ3mVHxn3G_oDC_o|wA_o|oCcn8FcnmGjmBHplBHsjBHGhrGPgiFYfRCYf|JE|VD9e4I9enKtgHMMiHMVm|wAcn|fXD|fdw9eBJ9eBJ|rG1orGxmXFPlsF4loE4lZC4ljC7mGBanGBAp|vB5k1C9j4DDi7E5itF5ixI5iCJ5k|tHYrtH2u|F9vyEfwEBfw9Afw6z2w3yRv8xsv|XJ5kvK8jzLDiDM5iZN5iiQ5iuRhjGStkGS5n|XO1oXOxmrOPlYN4lUM4lwL4lQK2m9K0n9K8p|uKmi|vgA0haA0h|Txmi|7Hfu||WGfukGcvdFKv7EfwJCfwjAfw5zZuTxGtTxfr|LGmi|wCuhEckrxckrxDiwGDiwGbkjzquHGqu|BBmi||BBkqBBNr6CxsEChtODhtmFht2GesLGbrLGMo|8xnsaySstzctNAxtMBxtNDxtNDlsNDVrwDErfDmrBC0rXBGqQAcqgzypwy_oNxqorxIn6xZm6xVl6x4kwy5jXz5iwC5i_E5ijH9j||4Csf|4Cmi||Hzsf|XD|VF9l|4C9l|VFmi|DDwh7DWi1Bso|Dyki|IDhtGEht2GRs|2GDvFEfwDCfwoAfwmz6vlyZtlyKr|bGSlaFplhE8loDSksCSkPASkPALlPAfmlBDmTB_mGDIngFlo|FVoLGtp6HcqtHXqtHYr|zwAj|fdw|ly9l|zw9l|jKyvtIfwKFfwOBfwFzStwxsrwx2nwxhkyyciAz7gwB0ftDUd6GUdWIUd0LVe|nI2k6IfjOH2iuHQgtHBgcHciCG6k|8KHg5ILf4GLf|ZL|lBapWBurbCntwC8raD|mG9e|kw9e|wy9e|WL9e|WLIpWLLs4KvueIfw0FfwOBfw1AuugyJsgyFp|by9e|EI9e|TK9e|439|0O|hCHp|CHrpDztRDBrzEDp|zI9e|vsy9eOA9ewK3tCK3t|vVBap_v9e5A9e|ODvlwH9eBL9eGF2pGF|vVB|mmK8p|mAFjmARlmA|VA8pVAarABdsfCgtLDgteFgtUFesyGbryG8pyG6nTF6mdF5lJD5leC5lzB6mVA6nVA8p|mK8pmKusBInuRGfwIDfwKBfweAovKywuWxVs6xir6x8p6xOlSyYjCA5iMD5iKF5ieHYiKIOjyJplmK|6c5klg6kFyf|OS9e|4GLf8DLfrBIhKzFjKz4nKzAqnBvs0Dpu3GpuWHpujKKt|WL5pvM_qVMnt8NErNN8p|BQ9e|RxVjRxhiizhiOAhiOAVjOAJkoA9l_zAlizAlGyAlfyblRxOkRxVj|BKKsvKYq|440|qK9prKoorK9eoM9e|KTs4LTs|JEMk||vsy9eAB9edHTskHTs1N9e7Q9e7Q|jBwi|JEwi|dBXkxCeinFeiaIei_IXksKeihNei6Pei7Qkj9Rpk9Rim|||iOGmiOIkNMIk3LIkbJ7n|jBMk||jBJrjB2ugD2uID2uFETt||jBWf|FEXvlDiwvCiwBAiwwzbvsy4usy8s|syMk|v2O|vhyOdiBOdiBEtgJEtgJ|sywi|sybg|PwMk|Pwwi|kGGmkGHkNEHk6DHkdB7n|vvC9gdw9gdwOdOLOdOL9gwF9gwF|7Hri|7Hlp7HvmaGileF4kaD4koB4krAtlvzRmvzmpvzWrrAetnByubDyu|bDyugFyubGqt7Hhs7HMp|qITp|eATpJA0uwE0uYF0uoIct|oIwvPFiw4Eiw4Biwczjukxkskxbpkx9m_yckEAeigDeiKFei4H|jrILlrIGo|lJwi|dywi|mA2imAEkmA|uGyt_EiwaCiwmAiwhz9vdy|tdy4s|4Bjr4BJsrBftOBNtFCNtGENtuG5r|uGwi|viAagbAag|4Bwi|NDiwOAiw3zoukxuskxfpkx0m3z7kOAeiNDeiLGeiuI8keK1meKfpeKusuIouLGiwNDiw|MD2uoF2uiGPsdHzrdHfpdHXmiGJloFukMDuk8CukeBIllAWmlAfplAAreBPs8C2uMD2u|LH6lsFxkeExkyCxkwBPlvA4nvAfpvAmryBEsCCVtjEVtTFVtUH4t|vmyCcdBCcdB|pyfA|JyOx1BMy_CMyJGMyJGMu|zIDi|pC0uzCot3DUrADnqoGDi|UHyvoFiwHDiwXAiw7zgukxeskxapkxVl6z4kVAei5EeiEFeiLHIi|mB0qYxFoYx6mYxikdzgjvAeiHCeiNDeiwFyi|7GFi|Txtv|TxTsuA2u8C2u3D2uFDztfE3tfElsfEirmCrq|B0y|PCRxYB5APA2BGz|7G4lRDukKCukNBukfBTkKAflKATlKAOmiCtn|qDXnpFNofGLp6HIq6H7s6HYtGF7veEiw2CiwoAiwTxtv|JGZsyGbulFYu9EIvHCIvcAIvMyXtkx9skx9pkx6mYyakBAeicDeivFeiJG_j|HymlHywiyBwiyBml|2OwidOcg7Ocg0I|dBXkcCei1FeipFei2Gki||k7FOkJEOkCCOkdBfn||v4I5rVA5rYy|IBKogHKouEzh|viDOd8GOd8N|v2Ovk|vhyOdHIOdHI9giB9giBmluHmluHIniBIniBEtcJEtcJ|7Bfq4CSsjC0u|byDi|JGwi|AJwi|JG8r||JGYliFukzDuk3CukcBIllAVmlA8plA8t5D8t1F8tJG8r|0wDi|AJcsAJgveJNwVIiy_HiznG0BZC0BHA0BpyfA|ywiCCBspGwi2JwiQD|4zKAcBKvbwwi8zwiIChsuGwi9JwiZBKA|mlApplAKt6DKtYEKtJGKr|vdwwi|3E6k|myKA|eHcu|B6k4BilaAumaAipaA6s6Bkt2Cyu7Eyu_FyuUGbtPHPrPHgpPHFmUGol_F6k3E6k|BukaBLllA|RD1k2G_i2Gch2GtgCF2gaFCfrECfJDCfiD2gTCtgTCchTCniRD1k|JG|sM5msMkq5K6t7LjuzM|OGhtjEnq8CAmLzBnLzVpLzIrXAYs8CbuTDbusFbuOGht|AJCc|JGYl1FukuDuk|JGytGFiwDCiw8AiwKyvukxIskxFpkxkmVyhkvAei7DeiyFeiJG_j|JGCc|aApkABpimEpi|5JSn|6MSn|6MsvGIrweGrwUBrwzzZtfxurfxUmfxniCzTfZBmdeGmdVImd4Mce|4MZg6IJfcGJfsDJfXBAhqArjqAUmqAjq2CcsGD4uDG4uRH4u5JHt|0Ahu|gBEt|7DOdSFOdmHSeTIWfTIWhTIyjTHPkTG3mdFvmAJGnAJjrAJYszIduNHdvIGCvDF|vLD|QB8m3E8mbFflkGmkkGFikG9gBC9g|dBKA|UDOdwGOdYH_epJagpJqipJbkpIzlqHXmPFzn|aAChaAaj3Apk|dBXkfCeijFeiNHeibJ1kCKPlCKRoCKas0JeuqHiwPEiwnCiwdBwu|gBvo|gB8m|KL|cDvo|eG3fkEzeqDzenCze0C1fFBvfFBXg|FBwi|7HcuKFfwXCfwjAfwRysuoxFsoxlpox1mSyckkAniXCniFFni6Hlk|OybhOyjchDjcuEjceGLc|FBMk|9FluhDiwdBiwvziwmydvex7uextsexdq6z1p_AQnpEQn|VEwi|VEMk|gHlk|AFDnAFuk6DukDAuklADn|Oy|lADn||bHnj|Ywwi|Oywi|OyMk|YwMk||JEQn|vmyCcdBCcdBOolGwieJwi_DPokK|vYG|vaI|vAFWlFC|1IXucGrwuDrwCArwLyMuUw4tUwtqUwdmcBOk0AQi0Ajh0AFfkBweFCmdyEmdmGmdzHreMIwfMI9hMIZjSEUlBGPoLIrrBJ1qBJbn|BJ5m|vdBkpdB|QI|v8wwiTywixBysqEwiaHwiIJysLMwidPwiVK|AHnsAHauAIauIIaueJ5u|sJOvsIiwqHiwzFiw9Flu|JEumJEukCCukQAukmyEl|myhjXAei5DeimFeitGijAHlkAHum|bEGpjCGpcBlq5A0r5A5s5ASsCAnt8BUtUBUthDUtJEIs|Vz|JEIs|JEHp|vey9etI9etIfhZBfhZBSl0ISl0IYoZBYo|xDi|gA5t|ZB|iC4e|WG4e|THLr|mBLr|GK1oGKBmGK9e4O9e|1E9p|sAmt7ABuxzcwXyPxhydz|Mwdz5xXxux3wUxcu2y5t|rD9e4H9ePIufzKOgzKvjzK4lHJjmQIxnfHdogLeuvM|DB3mDBBnDB|vey9e0D9eMKwrSKwr|vgJ|vvBvioBvi|ZGAoaFOiXE2iJEhhDERgdEpijCAo|cDLrHD7qjGmidKmi0F|dHcu|vmiUzmiwC7q|ZCBr4DWs8DWs|RE|bJDi|UIDmMI7mrIzk6I_i3Isi|H6jIHzkpH0mfHEm|6HcuuGbvnFJvhEfwSCfwqAfwcz5v|MM9e|MMIpMMGrTLat_KFujJsvEHfwmFfwWBfw0Auu6yJs6yFp|xnr|xWt|UB4pUB8rIC6sxD4ttF4tjH4t8I6s_I7r_I2p|_I9e|6y9e|UB9e||MwdzzxZv|x5t|yckDAniDDniBEniyFAiwGNi3H3j||BBmtYAQvszdz|0Czm|gDzm0FzmTFTlLGalLGRjLGwi0GUhiFfhLDfh||pB5t||uDfwAAfw_ysuoxFsoxopox1m|tH5i1Gvh5FhhaE2hgD2hbC2hCByh2B2i2BRi2BljhBJjwB5k0CrkwCNkpEHlWGUmRH5oMIipMI2r|fwAxmWHxmWHnowAno||TGyvxFfwuDfw|bL_rtLsq|LLWoTLoovNmi9RmidN|MI2rMIst1HSuiFfwbCfwlzfw8xav|8xFrXyssbAOssB7tuC7tKD7toEFs3Fas3Fdr3FIqMEiqtETpVDvplD7pBBioYzxn8zQmky6mQxallxdklxZilxBgYyffzAUdoDUdNEUd2GdejHyeHI8f|qxakqx8jZxDiwy5izz5iAA5i7BDiHB9jHBakHB9l7BIlzAfmzzfmyyfm_xJlqxalqxak|sGNkNFwk_ElkbEakADakvzakvznpvzRruAatuBuurDuu6FuuTGLt|AKJjAKBmMI7oZGFpEDFp|0C4m|fD4m1F4mUFulLGTkLGBjLGjiTFNh|EDTs6JTs6J|7Ask|0C9p|bPhnbPHlvOUkQN5koM5kuK5kAJblHIgmHIwo|EfhaDfh|FGhnFGHlZFUkiF5kRD5kXB5k2BelaAnmaAZo|0CTs|nIDkZIBj5K_ieLniHMniYOni4QyjdRIkdRgn|dAskNAtjQBWiTCniaEnijHnigIDk|0CFp|XD9ebH9eTIyfAKXgAKJj|RD9ecI9eDKtg2NMi2NVm|m6Jfh1Efh|2NVm2NjrxKFt1I|viD|wnt|tBRosDOm3E0mHEelYEzkdFUjdF9jdF5iDEAh1E2h2D2h0C2h1Bwh3A_h|bJVnYHgp3GgpfFgpwE6pODXoHCuo5BOnVzOn|BEuHB|zoe0B8e2CUdjDUd_EUdgGveyH6ffIdgZIjhZIJiZIYjxI2l5I7mbHgnhGoo_Duq|HBFs|yTi|Xwrggyjf7zSe|3xtmky7lbA7l4B7lSBklFCwlADVl8FAmlGAm_GAmLHbmxIOlbJ5l|Bww|vlB|v5Jjo0Cjo0C|vey9e0C9e0C9l5J9l5J9eSM9e|VzOnfzOnuycoJxCo3xhp|Eu2AuviAiwiAfxiAHxMz8yfz8yby|vlBjhvwjhvw9eZJ9eZJjh7Fjh|aA2yaA|HBQs|eFLsgCNLiCNtmCNFqlLht5KKutInvSG|iBEt|5bseq4IskV9|pEOd5HOdMIperK||vmywidBwidB|myEgmyOddBOddBEg|fEEtAHEtXITrrKYprKHmrKGjZIYh5IWgSGygDF9g6D9g|iB9g|UnicodeBold|mJ4nmJLrQH||bw9ASwjAHxjANzjAGAZx|Bmv|pB3w|EA3nEAlqcBNrNBct7DctrEct0FMrCFjqCF3nCFNj0FmiqEWg7DWgOBWgdBmiEANjEA3n|B5x|BbwNB|tiGfw7Dfw1AfwsyXtUwCrUw4nUwliqy6gYzTd7DTdcGTdNHdgmJzimJ4n|2Air2AWsNAKtxByu7DyudFyubGpt9Hfs9HEp||OF|nKkvbIfwtFfwABfwvzUtrxwrrx5nrxjksyditz7gmB0fgDUdQFUdqIUd2L8f|QJdiQILhPHphOG2hQF2h|DBgmDBHnDB|vey9enD9eCHOrHHOraM9ekR9ekR|vvB|hoB|QF2hHD2hwCFilBfklB7nlB5tQF5tIH5tnK8s|iG9e|TJ9e|Jz9e|BUnBCAqSCzsXCSrcDpqtDYoID8o|aU9e|9HDi|tM8oEMPoUMcq9NAriNzspNCrGNbqYNMoaOUn|rQ9e|vON|0OqmAN3oPMDp2Mbr3Lps|VAPqVATrHBvsuC7tJD7tfF7tuGns|fKIMhKIdjUHqk2HDl9FIm|EI5qvJGo8Kqm|SM|v5J|rCkoKBTojBtpVA2qVAPq|iF9iiFvhSE8hqEMgJDMgVCMgrC9hZByhZBgiZBlj7DDkaE2kKEujiFViiF9i|wvpKxkoty8ngA6mlz3lWy6kwy8jwy0iwy9gXz1fmBUdLDUd0GUdnHYeKI|QNol_N0iTN0igJ|2ADi|vONyn|ONYmPNam|wvt|war|LO|KICupGfwtDfwtAfwKyTu|Qz1j|QzIwQz5zcz1ApygBzwgBGvgBRu1B|Ru1B|fv9zVvlziwlzZwlzixUyDxryDxFw|lz5rBzNswAEtsBuuNCuunEuutFhtAG4sAG6qAGeowF9ntE3mLC3mGB3mPAymZz0nuzOn|qxxn|1339|1xir|QzEg|lMICnMIaqMISr1IjtiHLu1GxvMEiw9DiwpAiwGyhuXwfsXwCnXwqiRy4gxA1emD1etF1ePGdfaIogsIui|tzbqtzjrXzmsqAothBXt8Cuu6DuuvEuuvFmtvGesvGjqvGsowFonxEkm0DkmxBkmvAontzsotzbq|sIui|gGFiZFmhqFNgxERfdDRfaCRfnBqglAahKzDi8z3k7zMmVzzl2B_kcCoktDokGFokdH|Dx5e|Qz5e|1338|DxEg|9zke||vFx5eSz5eSzio2F1jVH1jXCRnpI|vHF|jxViZxEiiy3iDythFytg|1341|VFZA|VFCuoFkvtEPvyDiwwCiwcAiwxysuTwBsTwopTwrnyxUleykkwzxjOAKilCKiLEKi7GLk|vnBmpSzRqSz|1342|TzXfTzzhuzhiYygjRxNj|UAqg|XzelyB7kkD7kGF7khHLlVImnVIWpVIlsuH6uMFiwNCiwkAiwNyWufxyt1xir|3Ike|3Iqg|wxWd|TzWd|1340|wxtg|1337|JAnxdAdy|Kz4zHyyz4yBy|dyxldy1jJA1jJAxl|vdyvtJAvtJA|1334|rAhm2zNloySkKxXjKxEiKxHg7zmfxA1eTC1edF1eEGof4ILg4IIi4IXjqHSkMGNlqFhm4HQmXH1oPIdpPITqPIatbHKuzFiwVCiwfAiwDyKu0x9t0xPq0x3pUxUnNyJmrAhm|Myiy5zIx|qz6xsz|1333|vJwcv|wtusxgtsy5sszWqkBnpfE_mgFBliGbkiGXiiGDhmFKgqERfWCRflBRfoAOgrzLhrzrj|BIUt|Lw|1x9n1x_jGx2iky6gCz4fVA1eRC1eiE1eoFCeuGbfbHhgUHmhiIXiIIvkII9nIIjq2IfspHbu6GfvQEiwRCiwgAiwOyru1xcs1x9n|iz9nizzrjA1tlBuuRCuunEuupF1trGzrrG9nrGKipFihnERfQCRfkBRfqA6hizLiiz9n|axcjoxGgVymfqA1eZC1eyF1e2HsfzITgzI_izI3k6I6lGH8mFGinEFrogDrqiB5sKAHsaAhtPzUt|1332|zQjOAEkCBslWCslcEsl|v6D|v6D_h|nGYjnG3imFYgmERfXCRfsBRfnA2hizeiiz7kizRljAWmlB_nTC_npE_noFWmnGRlnGYj|1336|yAFhWBqg|jDbfUD1ejF1e|jCLi0Bwj|KzgkJyEkJyvi|nCGRnCGznXFCoOEgpFDWpkCWp6AWpzyjo1xHm1x3k1xlhDyHfeA1eFC1epE1eRFZeiHVf2IEhPInjPIGmPI6q3I8sjHauRFevnEiwoCiwhAiwYy7vDxYtmxSr|hzQqhzMrJzEs9Awt1B|tWBuuWCuuvEuuwFttyGssyGUqyGjpuFhorEfnSCfniBfnhAgohzhphzQq|EFkPFRjPFHiPFuhZEGg8ERfVCRfEBRfPAFg|zsh|tzFrKz8tuAPtfBuurCuusDuudE0u_EyttFNsYF|rhGHqCGmpCG|1335|mxSr|qIDnuJuk1HukyEukbDDn||vtEOdTOOd3O9gGG9gVEml6LmljKIn6EIn5CEt|jCTpoB0ubF0uDG0ukJct||bDDn|NJ||kXIOkwIOkqGOkbEfn|||JEtcJ|ZEXkUGeiJJei5KeiHKki|vKTp|LCJrZB2uWD2umE2unFTt|YECc|xIMk|7FMk|CckkFeiXHeiqKeiaL|jWLLlXKGo|PHCc|yIwvIFiwZDiwZAiwMzjuzyksEzbpGA9m|GDiwHAiwBzouwyusCzfpJA0m5D7kuFeisIeirLeixM8kDN1mwMfpqLus1JouEGiwGDiw|vTH9gBB9gpCOd_ROdaR9gUK9gwF|ZEXkdHei3KeiRMeiLMXk8PeiZReiNTeirUkj5VpksUim|lGGptEGp7DlqNB0rpB5s9BSsvBntSBUtCCUt|DUtQFIs|xJOdFLOdJM9eNNveeOqfQODg8OGi8NClAKhn0IYowEYo|FDYo|sRGm7SIkDQIkVOIkcM7n|vJGmaKHkDIHkZGHkeE7n|SGHp|uHQn|XHumDIukwGukLEukTBEl|rE2u3G2uoHPsJIzrvJfpiKXmOJJljJukHHuk2GukKEIlqDWmDCfpRBArjCPsOC2urE2u|JFlubDiw7BiwpziwDydvSx7uqytsbzdqtB1pMDQnbHQn|wJOvlIiwjHiwtFiwJFlu|QFIs|GChjCFeiNHei2KeiNKijxLlkOKum|OInsbIaubJaukJauUJ5u|iJwi|ADEgyEOdpHOdrGEg|2ytv|GG9g|vXCwiOFwidB|FKFi|QJ4lMHukEGukIFuk1FTknEflaETlSDOmbFtn|XyTs8B2uOC2uJD2utEzteF3tuFlsRFirfErq|oD0qrAFojB6mWBikyDgjbFeinHeitIei4Kyi|3FEtnIEtlKTruMYpBNHmDOGjLNYhdNWg6Myg0L9gvI9g|8ztp8zZrbAeteBuuICuu5Euu6Fit7G5s7GGp7G4n2FNl_DtkyCtk7Btk7AHl8zUm8ztp|UnicodeBoldItalic|7G1j|6IZA|eYQsg6SLiRQtmqPFqgMhtxKKuHInvSG|5CEt|6JXtYdAS3mL|CKOdhNOdLOpedQ|9GXnSHNonILpVIIqqI7sOHYtZF7v8EiwXBiwhAiw2ytv|EAMk|pBwi|GEXveDiwpCiwvAiwOzbv5z4uLz8s|gCMk|NGWf|UFwi|1Dwi|QDbg|WNwi|jHytTEiw3CiwgAiwAz9vUy|tyz4s|1IyvhFiwADiwQAiwIzguByesEzapLAVl9D4kAFeiMIeijKeigMIi|sL6lmJxk8IxkrGxk_EPlxD4nNCfp3CmrHCEskDVt0FVtAGVtTI4t|FCjrbCJsnCftzCNtqDNtqFNt8I5r|3Lwi|OCwi|FFwi|1331|cHFo|kFHjuEqh3EZfIDIh5Dpj|rAAq|7BFo|ePAoeiCNd5ENd5GNdCHqe7J2fXJigMKyhQK7j|zIijnIBhjHKggGTfcETf2CTf3BFg5Arh5Azi5AwjNA8ktBMklEqleH4mjIzmSJhnCKoomLvpmLXqmLmsxKDtJJUubIBvFGiwLEiwkCiwHABv2zTu6ystbx1s8xfq|8xfq|nz2qxzor6AfsHA6tUBFt6DbuEEbu_Fbu0HNt3IntzIGs4JZr4J7r4JiqBIGp6I1p_GCogGkoODKnkB8nlACm3zXlryYkPxYjPxJiPxmhAybglz|YHAq|hI1j|mDdwzCmy7C9zxBfAMALA0AgBZygBkygByx_A|sBxq_BYrpCxtNC1sjDBq|5G1j|pF5e|JM|Zv|RC5e|jw1j|gxGiFxsg4zffwA1eEC1e6E1elFFeAGhfeHngUHshUHGiUHRjgHOkEGLlqFjm|GGmTHQnMIZoMIIqMI1t2HGulFiwKCiwnAiwPyUugxut2xfr|fzYqDzQsxAFtrBuuLCuuiEuumFptrGksrGLqrGeprFgosEhnWChnjChnnBxn|DBClRBDlZBDlnDDlvEUkDF9kDFEiDFqhOEEg_DRfHCRfpBRfyAFgIzshtz3j|IN|LK|Zx5e|UF5ehI5ewJAeMK2fwLhggMvhgMZigMTk1LbmOJvndHSn9IioFIKoHJHpCK7r|2xfr|XF1j|cI1j|Dy1j|pBOqSB2sdCptxCns2DXq|iAUt|5EUtTFUtTGztUHdtuIDskJNrOJmqhKXohKVmhK5kmJBirI4h6Hzg9Gcg2Ecg|4E5eaG5egHleOIIeTJDfjLQg0MHiJMykJMXmJM_oeMzqML7s0LatgKcunJOuvInvfHHv|vnE|Ly1j|Ez1j|EzIklAJjeBej7CKioDKi2FKijGBjBHrkeI|3zhp3zQr4A0t5BbuCCbu7Ebu8F0taGRraGlpaGZm6FMl3EykACyk6Byk4AKl3zWm3zhp|ExZA|RzZA|DzApDz4sDAhtEBuu4DuuxEuuAFftDG|lUIynUIppUIpraI|ssHBu5GsvKEiweDiw8CiwgBQvoAmvRzEu|dIeudIgxBHxy_GOzEFxAjEgBmCgB2AgBCydAbxazex4x|Frw_FiuyE|vpC|ex4x|nzoxwzny7AQyXAszmCszTDszIEQyxFdyQF7x|bG1j|dI1j|vKz|vgy3uOw7sOwrpOwAntx0m8yrkpzBjHAKipCKiIEKibGBk||rDGopDGVmBFHlAEsk9DskMBskHAMlDz4nDzAp|RzvknBKiJDKi9FKidGijhHSjKHSkcISlcIMn|FMn|vwH|vsFeoXE0miC||ixVy0y7zyy7zhz7zJzTyaADysAbyFARx7BywbBnwkB|pw1j|F7mhFnlzEDkgDDkhCDkqB7lzADlcAvmRzmnRzUo|yx_A|bB5tQBDqVD1j9G1j5IyqJI1tuJwqIL1jRN1jNJ|Dz1j|DzSk2BKiLDKiWEKiVF9jUGzjnHfkSHXk3ITlbIumbI|FxDgFx5eSz5eSzDg|vFx1jSz1jSz|0A|v3w1jky1jpAwq9Bit|_F|_F6o_FMmJF5mtFqlPE1l9EEkhDEkTBEkSAxlRzqmRzVo|EAViiBEiDB3iYBth_Btg|1328|cDWd|cDXfcDzhPChihCgjaBNj|UNTm|UNvt8MUuhKBvqIiwtGiwQDiwGBavwz1uqyUrkxLpkx6nkxvkpyeivzZfyBTeCDNdhGNdeINdOJpenL1fgM9g9NhhCN5j|jG_o|jGTm|RAWd|3xtg|3xWd|vAPvt4Svt4S|1327|SwViwxEiRx3iaythcytg|RAtg|qzWd|qzXfqzzh1zhivygjoxNj|uLHj4LjiuKxhUJLgMIhgFHPfiGPfGEPfuDjgiCOgzBChRApirAnjMz1lMzZmMzmpAA_qpBBs_CntzE9ulG9uTH9ulJztPKZsALis|qB5e|EFLqeGxsvGptPGqssHxq|Sx|Sx5e|FM0h|8ALg|LL5e|XO5e|1330|JwVq|SyDqXyGsCzrtiAbuwBbupCbu2DNtHDmtXDFsbEYrbEqq|AL_o|1329|zGhqzGxs0GMttF|uhEFv6DiwwBiwaziwVxXuFwAtJwVq|bE5e|zG5e|vfHvtLJvtLJ|0xFj||0xEh0x|nz6h|nzFj|9D6h|9DFj|fpxffVxie1zOd|zzEeUyWezyuffy1gdy6h||gyxlgy1jMA1jMAxl|D2o4D2o|||lA2o|nIgslHFqGGPp|FYotFCoXEgooE7o|F4g|lA4g|l2H|lYHGlTIkllJBkQJRjQJZiQJIhVIUg_H4g|OAFj|WQ5e|jT5e|gJ5e|QL9nNMxqdNutzNOr6OBp|Wy|vWyvtqBvtqB|mImiTHEgNHfguHuhfHmi|kBZAtwZAtw9z7z9z7zVftwVftw5ekB5e|pG5e|lDEeGCWelCuf1C1g|B6h|OAEhOA|fbBffHBiePCOd|Jy5e|rBQpUBGrbCutUCDq0Dbq|IxZAIx5ezC5ezCVfVzVfVz9zzC9zzCZA|iw5e|tEzm|8Gnp8GhnVFGmHF2mbFJlIEnl0Enl7DnlqCSlJBlmsB9ncBYncB7q|Mx1j|OxghOx5eeB5eeBgh|vOx1jeB1jeB|txRw|oBjxuB|YA1j|YAWkECLidFLilGLihH9jeIzjIIckbJQknJElAJrmAJXn|Mx5e|Bwjs|1ANrfAMsWAitBBPtOCPt7EPtPEjtgFZsgFpsgF0s0FLrLEwrSDjrIzoqByEp3xBo3xJm3x1loyUjJzLiwCLiaFLitGDjMHukgIbm|pSCjqrBCq_AUqkAnrkA5skAPsSAltoBTtdCTt9DTt|DgtCEOsPE7sYEHrYEsq|cBHkSCLi9FLilGLiiHbjfIDjKIjkdJ_koJPlAJEmAJoo|8G9p8G6nXFzmLF0mfFIlLEnl0Enl9DnluCOlPBcmvB2ncBTncBvp|1FNmPE0meEDlFDdlACdldBdlEABlfASlfAhmfAFmAAVm2BfnNDTnxGuoDHopIIjqIIXrIIJtcH0vJFiwOCiw9AiwCydv3x8uBwjs|cB5e|xQBgykCEynDEyJEEyoFeyRFZx3GmxeGXweGOv|oB_qoBAssBRswB6tLBht|BstlCstPCstJD6t|KDMl|oBMl||nwMl|nw1j|0ENvPCiwiBiwnAiwDz_vUyGvxyavbyGu3yQtYxetYxqr|YxMl||KD1j|vLz|vdyNt1x2s1xrp1xbmBytk9ALivCLiUELitGSk|eGUtIE|vmC|GJFuGJYwhJ5yVIezdITzxHxAoGUAfFgBvDgBcAgBQy7Asx_ysxfxsx4xtxRw|yAfpyAjrkBhs7CethDetyEetpFfshGgrhGkphGjnsFlmDEnlmDnl7CnlkBkmyAhnyAfp|tG1j|GJ1j|YENphE|XwqA|XxlyHzjzKBjzNFjzfH_u|KHBvaFiwtDiwOAiwIzjuCyjsDzhpKA2m5DfktFriCIri9KriWLSi|eLTkpJhk7IhkgGhkHEGl6D2nkCmpzBBreC_sWCmuMEmuqGmusIwt|QNKi|yKnsuJvvFI_wQHuyCGrztE7B7B7BQy7BXwqA|ZHUsUGduuFYu5EHvGCHvgAHvrzYtDydsEzgpGAemVClk9FriIHriWJriVKek|qLKi|ABBvdACz5xWz|vYEJcmHJc7D9pWKKiwNKi1GWo6K|v6DbpPA|v7IBtxKBtJJ|vsQBtSSBt2S|sz_s|tC_s|5xWz||px0zHyGywzew|uIor|vmL|vPHCigE|5iiao35Co7A|v4w5eNz5etCoqKF5e1K5e9NBqWP5ezT5edP|vxFFvkF_ufFGudFAukErvkDTvkCiwbBiwbziw1ycvUw6uUwssUwmrpxvqXxEpTybpQzJoCBno0EXnYEyn|YEcnYEcmsEOlZDnlCCnlIBnlbBKlGA5mmA|fxrmMxyk2zFjkALiSCLi9FLihGhjpHPjSHFkkIvlkIKn|hIKrhIrtrIfuCI3v3J|ArialBold|vsz_stC_ssB|fCljVDJcWGJc3Elj|lKUljJfksHfkNFfkoEAl|CVmcCfpKAAtODAtUFAtuIor|6PmQeTixwLM|6yZm6yYlOyglvzzkvAzkwBzkdCglXCYlXCZmXCZndCGowBnpwAnpvznpOyGo6yZn6yZm|aCKiVDJcjGJcZDKi|oGKi7IJcxKJcaIKi|mIke|mIxh|xxEn|izke|jHD|jZF|UBxh|lBzkvC|xA2rGAcsoBUs6Czt2Dzt7EztTEHsDFOrDF1qDFnoTEzn8EKmYCKmuBKmjA2o||HdlmIHkKI9kKIljKIrifIUhMHkhUGahrG7hfE7h|rB7h|rBGl||6EGlIGGllHsl|8JUjPIviOHIhOGUgmFUgnDUg8CjiVAKjVAXmVAkq7CNrlDdtiFdtKGdtMHisPInrgJpp|6xor|gJpp|MMwqYLst4KUucIjwkFjwMBjwtzTtbxrrbxcnbxKiuzggOBOdyFOdQIOdTKKf5MTgJM1j|jzHGl9Jkn9J_p9JbsSHXt7Gjw0DjwxAjwZy_upxEt6xor|||SF|vqC|SC1esF1eWGTfGI4iGIanGIfsVGtusFjwSCjweAjwEyiu2xhs2x8n2x4iOySffA1eSC1e|SCTgeCTgKBghfBFh_AHiEA0kEAanEAkqYAvrgBGsLB4teCttSCtttDttYD4tsEGsJEEr4Fkq4Fan4F0kLERirEFhYDghtDTgSCTg|kz6iVAUg|uCFf3D1eSF1e|vqC3j|xAQk_xGl_xzi|NDppNDijGzpp|HIsi|mFQieFOhJEkhcERgoDRgiCRgyBPhOANiCASlUBmkODmkXFmktH|Nx|vNxzsdBzsdB|ND|vNDpsswpsswppdE1e6H1e6HppkJppkJps6Hps6H|l0JDn0Jdq0J_soHFuNFjwfDjwyAjwOycu3x5s3xin3xniTycgHA1eBD1eEF1eZGafjIigHIsi|VAYpVAErGBzsrCttqDttnEtt0FJsFFZrFFgqFFwoZEInhEUmfDUmgCUmABGnVAroVAYp|rBxo|ARh|Axi|BOd3EOdrHOd8JhfRKLgXKdj|kHnj5H_hkGohzFNg1ENgsCNgzBqh|iFTr|JIss2IkuDGjvcFiw4DiwHziw4y4uOwjsOwCpOwomtyAk9ALiKCLiDFLiiHFkZIzmVIwq|AajxBDjdCckREQkuHrlLI6m0KMmKKWnsL4psLNqsLjsBKFtKJ|uaIFvCGjwhEjwUAjw3zLufxatVwaq|qAQpKABrIBrsGCgtkEgt3GgtYGxsRHNrRHNqRH9qtHJp5Hgp9GXoxFIogD9omAqnbznmyxVkyxNiyxphjydg5z1fyAqe|oBre|oB1j|Yx1j|Yxsg|wAvpwArrqBtslCvtGDvt0FvtWFtsRGrrRGupRGBnWFAm0FylGDyllCylqBAmwABnwAvp|Vwaq|wDnQx1mGyqkdABjMBLiGDLiCGLiuIFknKzmnKupnKqstImuAGiwHDiwVBiwhAuvGyGuQx7t|wzr|jAwqlA1s7BUsWBKt6DKtVDKtsEit0FRsiFTr|vJFFnxD|Qx|v6w1jrz1jRBwr5E1jpH1jzJwr2M1jrP1jgL|vZH|VN|ZG5sAF0q3FtpzEWo_DKopDxo9Cxo|Qx5e|qF5ehI5eAJAeUK2fGLhgsMwhsM6jsM7lgLrm4KLnKH5oVINoFJCpqKqqJLvs|vOx5eeB5eeB|Ix5e8B5e8Byg|8B1iTAUi|vFqosFWmJE9m_DnlXCnlPBnl5BbmmA|mmAqo|syLjUy9j|lzzinzxhIxxh|DALjVzrk|bz7l5ywlqx5k|vNzBtbCBtnB|FCqjqFriAHriNJriuKrjcLrkuKym|rIysKHDu0JDuaJDuvJzu|xH9o|4IymSIfksGfkBEfk_Bpl|2Hzp||iGypiEypPCiqkB1rWAgsDA7t1BKtrBkujCkuPDkuUF_s|dJVvgIiwgHiwAFiwOFiu|UF_s|OFiuZCiwYAiwjziwAygvRxeunyFs6zuqkBkpzD9oZG9o|yHvtGEiwXBiwcAiwyzcvVy6uxzfs|MCKi|m5PdtFJCviMZwsPzx|cGxuVIxu5LxshNwqvOZmJPojTOph2OpflLpfEIpfsGphgEoj2DXmRBwqGCxsvDxucGxu|cLKi|CNKi|aFKi|cCtrIBYsWBBt8Cdu9DdulFduhIjr|vYEJcmHJcPA|mGSf|kxFv|ZDUm|EUmhHUmTIRltKNk7LSiGLfhWKzgbKSfWHSf|lMxgTJpftIpf7Hpf0G6gWEPgyEUhfENiEEuj2FakpG8l|sHTllJcnSJoooKApQJer1JBtPG1vBEswJBswUzswkxFv|by6tMAxuKCxueExuqFKtDGWs3HErqHAq3HRpJG5ppFbo|pEtnyC8m_B_krBPjZBhiHCagFEQeDGudZIud3Lud8Nbe|iDQo|xPom9OoqNKitpLHunM|RHxtmGnqoFombCwnkB1qGAYrwBitmCEueEEuXFEuRHxt|qIWuVFsweDswoAsw7zPuSx9tJyDq8Asm3FYkBELi4FhhDFHfgHBeWIudLKudvMudhNwe4OyfyN7hDMRjZHRlII3paKSrQLeqQMgn|7Nom|nJXdvLXdxMheANDe|NvfAOGgUNGiWMylpKbnVHQorEQo|CHjkBK7jgLahzLjgcLPfSKif1KifbJifvIPfPHkgxHah6HqiCHjk|sEXd|LudSPudgR4gHSFicR|ADiwFAiwAzquwyysCzmpHA9m0DikmFrihIricLrigMikkN9mfMmp9LysPIquuGiwADiw|bEuuZFuupH8tSIOrHJmpwKVm_JAlsJfkFHfkTFfkrEAl|FHXd|iCIthACzJuCzRtCzBsmz|JDlgxEXdXGXd7Glg|jE_v5DiwhCiwrAiwMzfv6zbuKzks|CVmaCmplBOrSB8toCuubEuu|vVCKijFKiPA|5FXd|vYECcPHCcdB|UnicodeItalic|eFzmoHzmSIBlkKDkXKRiqLohLKNg5K9gXH9g|EG9g|nt5xGuzxQvzxgxzx7yJw|yTvIzOt|61bbL1TEots|Bsmz|oCyk|4RHgONpfNLpfRIpfyGohgEnj1D|mSBtqVCtsYDsuXGsuvJsuYMTs|iCTrpBuuFDuu8EuuTEju|dM4v4JswVFswHBsweA_tNywrkAZmSBri1FZfdIudtMudVOudURhe||GJJmsKrkDIrkPGrkQD5n||7NCzlJdy6HkwWFswiFswFBswgAPtUyarkAZmOBEiZE3g9Iud||tEdlaHriWJriAMriBMdlfPri_RriJTrilUtjZUvkkUlm|ORKmzStkMQtkVOtkYL6n|OEyk|||CKi|PDjg|||JAyk|lBKi|TIKi|gIyk|iG5g|pFKi|aI7f|jH7f|DFKemEriLB2j|hG8iiHHh3Iof|vEAKi|CKipC_s1JKirLKiIK_sxRKiBTKiMK|7IJc|RJKeAIriZF2j|VDJc|IykwIykeGykNDfn|xxQAkB|tEdlRGrizJriXJrijKui|yJLk|ZD7f|5D7f|vIAKiiDKiIDJs9LKiqNKi1AQA|3C8i5DHhSDof|v1JIlmC|TPJc|lKUl1JfkmHfkJFfklEDlZC|ziwdzyuryOstzMpBAsmQCsk4FriCHriZJriVKek|tNJc|ly8w|tA8w|m6CxpxAbuCDbuCFbugI|v6ISfIBSflCXdJRXd4RSfGKSfbF|MHvtlFiwoCiw|gIzvBFiwTDiwXAiwLzluAyosDzipFAhmXCmkdFriLHri9KriUK9kDLSlyK0p|hKLp|LwQA|9zQA|vIXnLJfk|GfkdEfkFCXn|WBLpRAtuYEtusGtuWIEt|FCXn|pyIWq4IisuH2uJFavZDiwPBiwaAiw4yxv|lIEg|cJEg|9Fyk|dKDdcJ3erImg|FDd_E3edEmg|7EEg|nI2j|FG0hWHjdxKJc|tIyk|uBKi|mDKi|LCyk|SAyk|MFKi|4JKi|UD8hvFqcQJqc1LqcqMQc|NLLekKeelJee9IeexHOeVGmfoGUg|_EEg|4yxv|QyktNAuuxCuuzDuurEWtjFmtBFws0GhrnEuq|HJc|6HkfLFljDCEj|CJRkOHfkCGfkzFfkMEIk_D9lJDWlmD0nSELn|SFfoxH4p1I|aDTpwAAokB9mWBqkuDrj2FribHriiIriQJKi|iKRi|_EJc|vrEXd|GXdTA|9E2j|rC0hIDjdjGJc|7FKf|YDKf|DCEj|XCKidEoi2FZf|vBx5eOz5eOz|0DXdJFXdaHZeDI_fDIVhDItjFHIkHGWlVEBmlJXnlJurlJ3tmIhuCHevzGDvwF|vED|VDsw3BswkzRtBxerBxZmBxHikz5g3BudVDudMGudvI4geKGieKZmeKervIRtMGswVDsw|VDEuGHEuGHZmGHifVDif9Aif9AZm9AEuVDEu|TA4u|TATl|HBTlLDTlTE|oB4ucE4u1FJtDG2tDGerDGDpbFzoLDvnBBvn|TAvn|vpyJcPAJcPA9pqGKi|IKiEDWo6K|sLKtrLKYpcK3pFJaoJIaoOHaofH3pIGYpIGtrIG|sfHUtOHNuJINu|vPAbpPA|5JhgxGifUEifiAifiADm|CHtqCHtoGGjnKF8m7E8mAC8muBanoAbooADpoAUrqBgttCEucEEuMFEuHGwtCHosCHtq|iADm0CpkDEpk|GpkvIZl0Kxn0K_p0KPsjIEuDGsw0Esw1Bswlz2uGxDrGxnnGxEhCAYecCud1FudGGud5Jae|F6k|mzXd|uIXd|2z4w|2zWtQAEusCEueEEufFBthGxshGHqhGJoQEHnoDEmHAEm2AEmmzJm|uI2g|Lz|v5ATtLAlspBPq3D7o|tB2g|tBOkXEOkUGomRI_nRIPqRIst3HYuhFsw9CswMAsw2z4w|yySv|yyBt7BEuBCEulEEuqFEtwGDswG0rwGdnaBdn|Fui|FSfTBSf|dAdn|OyceWAudVCudBFud1HzeuIDfuIFhuIRkIEcm4Jdn4J_q4JytoH|uIFswMCsw5BswyySv|dABl|3BBl4GBl4G3i4GifLCifZAifOyjg||JINuFJNucKUtLK|dxFv|dx6tgAxueCxuLDxuGEKtBFWsBFErBFAq_ERpnE5pLCbo|TLHg9Ipf8GpfcDpfBBoh_znj_z|m_ztqIBtsqDsupGsuZIsuVLTs||vBtncz8mfy_kjxPjjxhijxagPyQekAudGCudMEud5Hbe|hxnphxUndHUndHnp|4yUt7zqrjCxo|5HxgeEpfQCpfvBpfDA6gMzPgMzUhMzNioAuj1BakJC8l|0ETlmGcnhHoodIApdIerdIBtuG1vLEswTBsw2AswdxFv||byXd|LAXd|vkyXdqIXdqISfUASfUAFlcHFlcHynUAynUA4uYI4uYI|vvxbuHFykTxykTxKiGIKiGIyktAbuQIbuQI|LAkpLA2sLBitLCxuYExu5Hxu_HmtUIbsUIpp|9Lnp9LLrHK0tdKhu0JfvvHswREswqBswOzJuby_sbyjp|VL4vdJsw3GswRBswyz_tgxwrgxZmgxriBzZfXBudbGudCIudTLhe|UIXd|9LXd|HDinmGUkmGximG0hrF9gxEifXCif4BifxyKg|BYj|Bri|ZzZmcyZmaxLl8wwk8wsi8wmgax9fcyXdZzXdKBXdMC9fPDmgPDsiPDwkMCLlKBZmZzZm|ZzLlVALlsBSk|BWgsB1gVA8fZz8f2z8fvy1gYxWgYxriYxYjvySk2zLlZzLl|vVFNuUEytUEurUEppVFboXGZmJIZmuKZmwLbozMppzMurzMytwLNuuK|vJI|JI|vXG|RIUt|vpFUqhxUqhx3ppFXdGHXdGHWo5KWo5KUqGHUqGH|xyDeWAudjDudRFudnHReWIcgWItiWI5k8ImlmHCmfFpo|kEbpqBFr_AUt|DzWozFWozFTg|oMud|9ysw|hwsw|vKud|Hcg|vyCLfGzLfGzeeYENdYE|568|sLHIrLHEq7HWpwGcpLE9o|567|ryEj|ryKf|ryJc|ryKiCzoiCzZf|CzKf|nVxjmVxUjVx7hBzjfhBudRDudNGuduIRfbKcibKimbKWomJdryIwt9HOuoFswwCsw5BswRyUv|jAujjAylfBLmbCXnNDXnjFXnoGVmuHSluHpkuH5irGIgoFifIDif6CifcBqgjAxhjAuj|RyRt8BEuLCEu|EEugGKsxHPqxHpnHFGpmDGp4BGpuz|566||OEplkHLjkHIhkHDgtGZfDFifgEifXCif6CYfhBBghBEhhBEi1CsjNCgkOEpl||1D8nBBgo4B5pzAWpzAarzAJsyBHtyCEubEEuLFEuLGQtLH|KB9mfA7lGzek5zlj5z5i5z1gBAMe5CudvEudKGud7IzewJEfwJnhwJ|j8G9meK9oeKkreKAtwI0vPGsw7EswrBswOz6v9yLt9yyr9yjoKB9m|sBJc|vLyBt9BBt9BCv||9BjzLyWz|||DzzyDzgwDz|vLy|572|dDneqBkgFAAiVzPkVz9oVzvrFALtqB_vdDYx|573|dDYx|dDCzAAPx1zKuvxErvx9ovxGk1zBhAAvedDJc|WGQA|kJQA|sBkfsBljryEj|569|570|571|LyWzLy0z|Ly|vLyBt9BBt9B|RyUv|IyCz6FXdoGXdZzCz|559|UASf|558|v1wXdwyXdcCasCFXd4IXdhL_rgPXdmRXdiM|560|vkyXdUAXdUA4u0J4u0J|vKJ|vyG5ieD|iKXd|iKcglDrqwC|Iycg|IyXd|kEXd0HXdGIxekK7fxLygsNQisNxmsNJqcLjt_JLunInvMG|aE4uHH4u9JbsKKaqKKNmKKBjaJNheIGgWGggDFSf|CSf|vmE|UA4u|561|jB5pvH5ppEhh|564|vcK|vfI0rAA0rAy|HFswSBswzzTtgxhrgxZmgxEizz3gSBudHFudyJudRL3g9OEi9OZm9OhrRLTtyJswHFsw|CxuHFxu|565|HFxupIxuWJxsrLwqrLXmrLojWJphpIpfHFpf|CpfuBph_zoj_zXm_zwquBxs|vlDKqtz|562|v7C9pdxKi3AKiXDRnsHKiOJKicFspcK|vlH|vkyXdUAXdUAyluJyluJXd2MXd2M|563|vmDXdVFXdZM||vuJ|3HOf|JysiIquBGiwFDiw|GDuusFuurG8trHOrrHmprHVmrGAlsFfkGDfkTBfkUAAlWzVmWzmpWzOrUA8tTBuuGDuu|J9m|Jmp||Syyk|SyKi|Sy8hSyqcaDqcnEqcWFQc|Zwyk|ZwKi|7IzvIFiw_Diw1Biwbzlumxosmxipmxhm_ymkCAri9DriyFriSG9kaISlaI0p|aILp|PAdleCriYErikFriKFui|KFLk6FykDEyklCykPAfn|PzLpkAturEtuXFtu7IEt|CfkeAfkWzXn|FDiwLAiw2zqumxysmxmpmx9m2zikLAriFDriBGriiIik|WzXn|MFXnMFfk|WFLehEeejDee7CeeHBOegBmfgBUg|jE_vbDiwnCiwyAiwwzfvvybuvyks|vyyk|DriyFritHSi|tHTkqFhk8EhkiChkbBGl4A2n4Amp4ABrdB_smCmudEmuSFmuCHwt|Qwyk|vyjg|VA5g|QwKi|vyKi|AEyk|gByk|gBKi|AEKi|pyQA|kJJc|CHBvgFiwADiwUAiw7zjumxjsmxhpmx2m6zfkSAri|PAQA|WGJc|6JKi|_DEg|_D2j|_DDd7D3e7Dmg|7DEg|AB0hABjd_DJc|MzEg|Mz2j|MzDdVy3eVymg|VyEg|eAOf|DBDrNBjqaCgloCriFCOf|LE|RvOf|6qvy9YRLRxc|Unicode|5ycRqMHBWAN|8HZm6y|v6yXd||mx0hmxjdMzJc|pylgpyXdPAXdPAlg|vpyJcPAJcPA|5Eyp5CypTAiqFz1rFzgsFz7tgAKtTAkuLBkufDkuTE_s||vpyKiPAKiPA|IGvtNEiw2CiwjAiwhzcvgy6ugyfs|GAtrGAYs5BBtxBduyCduKEduIGjr|||IGKi|gyKi|GAKi|TE9o|TEymTEfktCfkBAfkoypl|vkyXdqIXdqISfUASfUAVlcHVlcHOnUAOnUA|dFiu3Diw3BiwpziwkygvfxeufxFsfxuq3zkpUA9ojE9o||oyqjPAriZCriaFridGrjhHrkhHym|TE_s|TEzp|hHyshHDuyIDuHIDu0Jzu|bJVvmIiwnHiwHFiwdFiu|VAKi|cBKi|vcB7BTw7BBv7B7uwA|7uByPvjzHwjzHxjzeyMyCypyIyXxOytxOy|OyKi|Oylg|cBlg|azQAkB|OyXd|cBXd|AB8irCHhrCof|rC7f|mxJc|MzKeMzrimx2j|AB7f|vjyXdTAXdTA|7uwA|ABJc|_DKe_DriAB2j|vcwKiOyKiBCJsEGKiWIKiGBQA|IBrm3ErmiFtlyGvkyGFiyGSfuCSf|eDXdmFXdwGheGHDepIvfnJGgnJGinJylqHbntFQo|TAmo|TArm|BQo|VBUmbEUmqFRlGGNkGGSiGGfhHFzgIESfrCSf|PxnpPxUnEIUnEInp|TAQo|TAUm|vxA3ixA|vkyXdSBXdTGVr|vkyXdRAXdXJTrXJXd8MXd8M|vDJ|LXdcPXdcP|ODXdoGXdNH4faJdgaJpiaJ7kcItlfHPmxFxn|gDmo|vOM|vOMihQHOulFOuxAihxA||mx7f|5BTp||xAo|Wxxv|WxktgAuu0Cuu2DuuKDWtqEmtqEwsqEhrvCuq|x9m|QFRkPDfkCCfkzBfkXAIkjA9ljAWljA0n3CLn|||dDfobF4p|xqkdzrjrAriACriHDrikFKi|QFRi|VAyk|VATrVAuu8DuuDDuujEju|nEKi|nEyk||py8w|FOKmFOtkSMtk_KtkXI6n|xGJmxGrkHErkTCrkPA5n|wA8w|PAdlzCrijFriZHriXIdlEKrinNri6Pri4Qtj3Rvk3Rlm|pQGWqQGisQG2urFav3EiwWBiwgAiwWxxv|I_wGIuyNHrzcG7BSC7BzA7BsyqA|WGor|WGUsiGdu8FYu_DHvzCHv9AHvLyYtmxdsmxgpmxemYylkyAri5DrijFriWGek|kJnskJvv|WGUlkFfksDfkOBfkSAAlWzVmWzfpWzAt_CAt3FAtWGor|mx8ieyHheyof|ey7f|vdwKiDyKitC1txGKiOIKiyD|vry_ssB_ssB|ry_s|sB_s|ryWz|ry0zCzGyCzew|sBBvsBCzryWz|syqA|JylyPAjzSCjzWGjzWG_u|v8wKiuyKioB_sxEKiXGKiHJ_s0NKi5PKiMK|vxFIlmC|Bx1j|Oz1j|EzinEzxqnBps7DguLFguqIgu9KosULvqUL2nULSk8LejpKBh_IIgzHPfNFPfgDPfsByhEzgjEzin|8G5uDEiw0CiwTAiwTzSvTypvoyKuWx3uJx6tBxtsBx3r|Cz_kmACj|AajEBKipCKiwDKiGErj|OzdqOzXrWzys7AptOAVttBpusCpusDpujEVtaFotxFwsVFErVFZp|VF1j|onxKnnxsmgyzl9zGkrAGk|rABlxzBlVydmiyRmiyKniyDoWyfpyzTprATpjBTpXBfpACDoACKnACRmYBdmkBBlrABl|rAGkIBGkBCzlvDsmvDKnvD|oBCVpIBOqrAOq9zOqgyVpnx|kxdnkxXley2l8z8kpA8kHB8kBC2lwDXlwDdnwDvoBCqpHBkqpAkq8zkqeyqpkxvokxdn|cxgncxPiBzig_BNdMFNdfINdeKZeeM8ghNgikOnkkO3nkONpdNXr7M4u6Kbv5IiwMFiweDiweB4vfzRtdyKrcxDpcxgn|Arial|5wbUtQx6zuz|UDtl5D|zGgopGDmJFPlFEyk|CykuByksAzlqzzmjzgo||bz4qizcsoAltuBuu6DuujEuuaFRt1GctxGPr|jzgo|oBxdo7xqn7xtm7xBlwxSkVx7kByDj6zfj||iUAKiVBKirDKiBEajLFCjiGmkRG6l3Hnm|Mw7s|XyNr6z4tXzNtNAuuiCuuPDuuyETthFfthFqshFGrDEfraEYqnCvqYzUp0zsp4y|ArlrASlbADmQzOnQzcp||Qz|kiC||kAB|xGPr||OI6sfI5uOGcvlFiw5DiwfAiwAyyuWwNsWwDpWwlmByykhAKiZCKiAFKidHvkTIgmTIupTIGpSI4q||RzukeBKioDKiAEKiEFdjJGHjpHzk5IrluIGmUIVnUIjpUIEseHtuBFiwhDiw_AiwHzmu|FzppFzKrhANsjBuu4DuuwEuuzFetDGZrDGvpDGYmCFLlCEykbDykLBykIAOlFz2nFzpp|6C2obudVvuk|_D1uwF1uiGHs4Hkr4Hip4HfniGVlwFzk_DzksCzkGBVlVAfnVAipVAkrGBHssC1u_D1u|268|267|_DiwPBiwfAsvHyBuTxYs3xir3xip3xinSxFlGy0keA9jOBii_DiiaGiiKH9jiJ0k6KFlWKinWKipWKir5KYshJBuJHsvaGiw_Diw|269|myaA|TB8lyCJjDD0jJEiibGiiDIiiZJ7kjLYljLWojL3sPJbujIiwEFiwVEiwgE7wDDYv3DDvvCivTBDu|TBusDClthDFtXDYtCEYt2GYtLGwstH4rtHeptHknNGem6G8lTE8l5E8ljDHlxCemTBbn|SJYvIIiwPHiwPGiw4GZvmFDvZEzu|PECs|aydjCAii2DiixEiiIFIiTG5jAHYjhIOkhItm|hIpshIutCIKtYI_thJ_tuJ_tNJWt|266|vgyJcTBJcTB|PEVp|YDVpbCVpkBxqtA9rtA5stASs_AmtvBRtdCRtRCRtuDxt8EdtPECs|FyyxSAAySCAyLEAyHFNxEG_wEGXu|Vxzv|VxVsAA1uuC1uvD1u6ECtJEatJEwsJEXrgEyrPDarTCPq|270|271|eEUnQGToEHPprILqrI2srILtZG1vwFiwKCiwmAiwVxzv|Verdana|FBjqMzzpSyFoZxLnZximZxzkkzrjHAiiuDii7FiioHMi|oHjlcFzkNDzkFCzk5CYkxBklxBXlxBpmUBMmfC8nbDun|vLA|vzzdvoyruMxTs8xir8xmp8xmmFykkaAiiSCiiADiiaEriMEAijFUiSFcjEGYj|EG6t2GnuXEbvQD|viC|fKQsfKTwsJhyGIHz3HpAtF7BnD7B2B7BmyaA|EG3mRFblbFUkyEBkWDBkACBkNBRl_A4n_Acp_A0rDB3sgC6tuD6tlE6t7FAsWF2sEG|0HBi|fKBi|ew1j|ay1j|ayKk|ewKk|mA1j|UC1j|ayEhaylgoyIfJyRewzkejAOdLBOdHCOdPD0e|uDWfOCPfbCPfbBPfMAegmAFgmAQh||CzRkdAUjeBjjfCKiyDKi_EKiVFkjQGWjcH|kLIKidLKi8NKiaOOjdPSkdP5n|5zvp5z||raAftfBuuVCuuyEuuDFetJG_rJGqpJG0nDFNlxEykVCykfBykaANl5z0n5zvp|ktLEkJKEklJEkrIylyHsmyHso|lFznlF5mOEnlgEEk2DEk7CEkkB7lyAClbAymRzunRzgp||0N|0NQn0NvmOMWlBMll1M|UCKk|dyvt|JAvt|HCg4HmgtGcgSEcg|vky5eIA5eIA|4yCyMyiy5zIxqz6xsz|vuJtnUAtnUA|JA|vJAnxdAdyKz4zHyyz|3NiqjMdtnKMurIiwFFiwLCiwXA7v8zXtbyIrfxtpfxUmfx5kjy0inzXflBSejDNdHFNdmINdbK9f0MwgLM_i||qKyjOJBhCIIgqHPfDFPfADPfbCOgOANheAsjHz6lHzUmHzaplATq0BAspCqtPDgusFgurHguPI7tbKZrHKIp|nAKk|HKIp|iACm|VECmcHCmaILl8JUk8Jlj8JdizIqh|FE5erG5eoHfeIIueBJ5fuKIf1LQgALXhALgjALyl7K8nGIJoTEJo|iAJo|QwwpQwVlQyakvAKiVCKiAFKihHuk_Iem_Ikp_IQrdIgttHIu1GvvCEiwVCiwbAiwvyyuQwOsQwwp|sC1j|sCKk|fAve|fA1j|A7uuB7uRB7usC1u|4GmuQEiwrCiwUAiwAzrvhyAuzx2tSwwrSwwpSwAnvx|fAKk|fAjsfAgtmAxttAOtKAZt|MCZvQBaw5BawUzawezOvAypvjyOu2yau2ybs|2yKk|VEGmLEFl2E6llDyk3CykyAykUz2lfzylfzcmfzEmwz_mNzknmAznHAHniC7oEELozF9puGyp0HjqyH3ryHbsyHhtUGfufGdv1FMvQDiwjCiwNziwsyfv7xbuMw7s|sC1u|2y1j|2yPf|qwKk|qw1j|l8ypkrzAjKAKikCKivDKipEejkFJjVFvk|qyztrfzXrfzwsfzotVz_tAAAuSBAu7DAu6E0u5FstzFusWFLrWFhq|6Gfr|vcGjv6Gpu|WFupJEZpjCjqZAvqpALqSz|WFanCFSlQEcl3EykZCykjBykhAKlfzWmfzvpfz6seAiteBuuRCuu8Euu|EHtTFUs6Gfr|gIyrVHMtrG1v_EiwTCiwcAiwByzu_wPs_wzp_wsnGxTlnyikNzwjcBKiTCKi|EKikGOjGHSk3IRm|7zwp7z|raAftdBuuECuu5Euu5Fjt6G7s6GIp6G1n4FOl2EykyCyk4Byk5ALl7zXm7zwp|VF5e|6I5e|hxJmzxkleyukVyEjaAbjsBKi7DKiNEKiPF7jSGvjlH5kQHHk0IBl8I9m8IDn|8Izq8IDthIruqIfvRI|6GpuTErvLDTvDCiwkBiwbziw2yfvVwcuVwAsVwDrkxRqMx2qtyApaz5p2ARoHAGo|BvoFEcoWFMnXFjnXFbnXFRljFhltEykPCykgBykwA5lNzDlrz0n||||WwBi|5gTxLMttbmn|veCsocwXd7zXdPD4mSIXdfLXdOEpoOE|qykg|qyBi||6yAq6yljlFljlFAq||qySk|9FWvSDiw6DiwlBiwmAOvozivVyruqyztqyVr|tDBh8HXdPKBh8Hgl|MBDq6yZmMBijrFZm|WwSk|vZyBtnBBtnB|vjHBtJJBtJJ|575|1Cpr1CSsxCnt2DTt1ETtvETt9FKt|1CSk|vEPBt2SBt2S|1CBi|1CVf|VEBi|VESk|576|yGstAF|TB7lwCQjDD3jLEii8GiitGiiPGni|iGZtVIZtbKRrtLIptLYmtLckaK5iUIZfiGZfHDZfpC5i7Bck7BYm7BIpoCRrGDZtiGZt|5ZAeKNvSVbJ|iGswuDswoBhviz6udyWr8xKp8xZm8xckdy0iizPfoBFevDudiGud4JudaLFehNPfmO0isPcksPZmsPKpmOWrhN6ubLhv6JswiGsw|uoEFvcDiwZBiwoAiwfzhv6yfu6y3s|yGBi|JB9rJBgsVBFs6C2tsCftPCsteDstZDstNEYsBFssyG0r|9KBi|6yBi|JBBi|PA_n|OKks8H|vMijaQZmvMDqRIZm|261|zF_nzF8mYEmllEzknDzkkCzkEBrlZAimPA_n|vtDks8HGo|259|PGBl2GjlnFjljEjlqDSlyComTBvn|260|TA0q_AmrtB8sZBWsOCotEDRt1FRtRGRt6J|6JyvyGiwfEiw4CiwrAuvPyGuXxYs3xdr3xbp3xjnOxJlxy7kYzdjoBiiuDii2GiiAHXj6Jzl6J0q|vkyXdKAXdKAPm2IXdBKXdxDymSL|w3u|XHrlLFJksEJkCCJkLB8mVAynVAfpVAAqoBJrTBRsLCntEDVtLEVtlGVt2Ict|Vwne|VwJcxzve4BBhDCGkDC9oDCEr4BKuxzPxVwCz|PEQn|574|gykggyjdTBjdTBkg|wrs|wtqCy9pdAQnRDQn|VwYxIy_vszLtdAvrdA9odAPkszziIyjgVwne|2IIvPFiwUDiwuAiwMygu3xes3xhp3xamTyekHAiicEiiPFiiXHQi|264|vgyBiTBBiTB|262|vKARmKA|263|vDI|265|PEzu1EjvsDEvUCZvfC7wDBiwXAiw9ziw4ybv|PEBmPEml7EXkrDwkoCwkkAwkayIl|'.split('|'),0,{}))
