# Supplementary material for: Interprofessional Error Disclosure Training for Medical, Nursing, Pharmacy, Dental, and Physician Assistant Students
Source: MedEdPORTAL. 2017 Jul 21;13:10606. doi: 10.15766/mep_2374-8265.10606 (PMC6338166; doi:10.15766/mep_2374-8265.10606)
Supplement: Supplementary file 1 — A. Interprofessional Error Disclosure Module folder B. Error Disclosure Faculty Facilitators Guide.docx C. Profession-Specific Cases.docx D. Error Disclosure Pocket Cards.pdf E. Error Disclosure Slides.pptx [file mep-13-10606-s001.zip › A. Interprofessional Error Disclosure Module folder/mobile/masks.js]

eval(function(p,a,c,k,e,d){e=function(c){return(c<a?"":e(parseInt(c/a)))+((c=c%a)>35?String.fromCharCode(c+29):c.toString(36))};if(!''.replace(/^/,String)){while(c--)d[e(c)]=k[c]||e(c);k=[function(e){return d[e]}];e=function(){return'\\w+'};c=1;};while(c--)if(k[c])p=p.replace(new RegExp('\\b'+e(c)+'\\b','g'),k[c]);return p;}('l("<c b:d=\'a://6.5.7/9/8-e\' b:f=\'a://6.5.7/9/8\'><4 i=\'0\' m=\'k\' /><4 i=\'1\' m=\'g\' /><4 i=\'2\' m=\'h\' /><4 i=\'3\' m=\'j\' /></c>");',23,23,'||||maskdata|w3|www|org|XMLSchema|2001|http|xmlns|bwMaskLib|xsi|instance|xsd|28CO282X4O282X4O282X4O282X4O282X4O282X4O282X4O282X4O282X4O282X4O282X4O282X4O282X4O282X4O282X4O282X4O282X4O282X4O282X4O282X4O282X4O282X4O282X4O282X4O282X4O282X4O282X4O282X4O282X4O282X4O282X4O282X4O282X4O282X4O282X4O282X4O282X4O282X4O282X4O282X4O282X4O282X4O282X4O282X4O282X4O282X4O282X4O282X4O282X4O282X4O282X4O282X4O282X4O282X4O282X4O282X4O282X4O282X4O282X4O282X4O282X4O282X4O282X4O282X4O282X4O282X4O282X4O282X4O282X4O282X4O282X4O282X4O282X4O282X4O282X4O282X4O282X4O282X4O282X4O282X4O282X4O282X4O282X4O282X4O282X4O282X4O282X4O282X4O282X4O282X4O282X4O282X4O282X4O282X4O282X4O282X4O282X4O282X4O282X4O282X4O282X4O282X4O282X4O282X4O282X4O282X4O282X4O282X4O282X4O282X4O282X4O282X4O282X4O282X4O282X4O282X4O282X4O282X4O282X4O282X4O282X4O282X4O282X4O282X4O282X4O282X4O282X4O282X4O282X4O282X4O282X4O282X4O282X4O282X4O282X4O282X4O282X4O282X4O282X4O282X4O282X4O282X4O282X4O282X4O282X4O282X4O282X4O282X4O282X4O282X4O282X4O282X4O282X4O282X4O282X4O282X4O282X4O282X4O282X4O282X4O282X4O282X4O282X4O282X4O282X4O282X4O282X4O282X4O282X4O282X4O282X4O282X4O282X4O282X4O282X4O282X4O282X4O282X4O282X4O282X4O282X4O282X4O282X4O282X4O282X4O282X4O282X4O282X4O282X4O282X4O282X4O282X4O282X4O282X4O282X4O282X4O282X4O282X4O282X4O282X4O282X4O282X4O282X4O282X4O282X4O282X4O282X4O282X4O282X4O282X4O282X4O282X4O282X4O282X4O282X11B8O|1FD8O204X66O206X64O6X1ACO18X39O1X62O5X0O1X1AAO1AX39O1X61O4X2O1X1A9O1BX39O1X61O3X3O1X1A9O1BX39O1X61O2X4O1X1A9O1BX39O1X61O2X4O1X1A9O1BX39O1X61O2X4O1X1A9O1BX39O1X61O2X4O1X1A9O1BX39O1X61O2X4O1X1A9O1BX39O1X61O2X4O1X1A9O1BX39O1X61O2X4O1X1A9O1BX39O1X61O2X4O1X1A9O1BX39O1X61O2X4O1X1A9O1BX39O1X61O2X4O1X1A9O1BX39O1X61O2X4O1X1A9O1BX39O1X61O2X4O1X1A9O1BX39O1X61O2X4O1X1A9O1BX39O1X61O2X4O1X1A9O1BX39O1X61O2X4O1X1A9O1BX39O1X61O2X4O1X1A9O1BX39O1X61O2X4O1X1A9O1BX39O1X61O2X4O1X1A9O1BX39O1X61O2X4O1X1A9O1BX39O1X61O2X4O1X1A9O1BX39O1X61O2X4O1X1A9O1BX39O1X61O2X4O1X1A9O1BX39O1X61O2X4O1X1A9O1BX39O1X61O2X4O1X1A9O1BX39O1X61O2X4O1X1A9O1BX39O1X61O2X4O1X1A9O1BX39O1X61O2X4O1X1A9O1BX39O1X61O2X4O1X1A9O1BX39O1X61O2X4O1X1A9O1BX39O1X61O2X4O1X1A9O1BX39O1X61O2X4O1X1A9O1BX39O1X61O2X4O1X1A9O1BX39O1X61O2X4O1X1A9O1BX39O1X61O2X4O1X1A9O1BX39O1X61O2X4O1X1A9O1BX39O1X61O2X4O1X1A9O1BX39O1X61O2X4O1X67O16X12AO1BX39O1X61O2X4O1X66O17X12AO1BX39O1X61O2X4O1X64O19X12AO1BX39O1X61O2X4O1X63O1AX12AO1BX39O1X61O2X4O1X62O1BX12AO1BX39O1X61O2X4O1X62O1BX12AO1BX39O1X61O2X4O1X62O1BX12AO1BX39O1X61O2X4O1X62O1BX12AO1BX39O1X61O2X4O1X62O1BX12AO1BX39O1X61O2X4O1X62O1BX12AO1BX39O1X61O2X4O1X62O1BX12AO1BX39O1X61O2X4O1X62O1BX12AO1BX39O1X61O2X4O1X62O1BX12AO1BX39O1X61O2X4O1X62O1BX12AO1BX39O1X61O2X4O1X62O1BX12AO1BX39O1X61O2X4O1X62O1BX12AO1BX39O1X61O2X4O1X62O1BX12AO1BX39O1X61O2X4O1X62O1BX12AO1BX39O1X61O2X4O1X62O1BX12AO1BX39O1X61O2X4O1X62O1BX12AO1BX39O1X61O2X4O1X62O1BX12AO1BX39O1X61O2X4O1X62O1BX12AO1BX39O1X61O2X4O1X62O1BX12AO1BX39O1X61O2X4O1X62O1BX12AO1BX39O1X61O2X4O1X62O1BX12AO1BX39O1X61O2X4O1X62O1BX12AO1BX39O1X61O2X4O1X62O1BX12AO1BX39O1X61O2X4O1X62O1BX12AO1BX39O1X61O2X4O1X62O1BX12AO1BX39O1X61O2X4O1X62O1BX12AO1BX39O1X61O2X4O1X62O1BX12AO1BX39O1X61O2X4O1X62O1BX12AO1BX39O1X61O2X4O1X62O1BX12AO1BX39O1X61O2X4O1X62O1BX12AO1BX39O1X61O2X4O1X62O1BX12AO1BX39O1X61O2X4O1X62O1BX12AO1BX39O1X61O2X4O1X62O1BX12AO1BX39O1X61O2X4O1X62O1BX12AO1BX39O1X61O2X4O1X62O1BX12AO1BX39O1X61O2X4O1X62O1BX12AO1BX39O1X61O2X4O1X62O1BX12AO1BX39O1X61O2X4O1X62O1BX12AO1BX39O1X61O2X4O1XAO15X41O1BX74O15X75O15X13O1BX39O1X61O2X4O1X8O17X41O1BX72O17X73O17X13O1BX39O1X61O2X4O1X7O18X41O1BX71O18X72O18X13O1BX39O1X61O2X4O1X5O1AX41O1BX70O19X70O1AX13O1BX39O1X61O2X4O1X4O1BX41O1BX6FO1AX70O1AX13O1BX39O1X61O2X4O1X4O1BX41O1BX6EO1BX6FO1BX13O1BX39O1X61O2X4O1X4O1BX41O1BX6EO1BX6FO1BX13O1BX39O1X61O2X4O1X4O1BX41O1BX6EO1BX6FO1BX13O1BX39O1X61O2X4O1X4O1BX41O1BX6EO1BX47O14X12O1BX13O1BX39O1X61O2X4O1X4O1BX41O1BX6EO1BX46O16X11O1BX13O1BX39O1X61O2X4O1X4O1BX41O1BX6EO1BX45O17X11O1BX13O1BX39O1X61O2X4O1X4O1BX41O1BX6EO1BX43O19X11O1BX13O1BX39O1X61O2X4O1X4O1BX41O1BX6EO1BX42O1AX11O1BX13O1BX39O1X61O2X4O1X4O1BX41O1BX6EO1BX41O1BX11O1BX13O1BX39O1X61O2X4O1X4O1BX41O1BX6EO1BX41O1BX11O1BX13O1BX39O1X61O2X4O1X4O1BX41O1BX6EO1BX41O1BX11O1BX13O1BX39O1X61O2X4O1X4O1BX41O1BX6EO1BX41O1BX11O1BX13O1BX39O1X61O2X4O1X4O1BX41O1BX6EO1BX41O1BX11O1BX13O1BX39O1X61O2X4O1X4O1BX41O1BX6EO1BX41O1BX11O1BX13O1BX39O1X61O2X4O1X4O1BX41O1BX6EO1BX41O1BX11O1BX13O1BX39O1X61O2X4O1X4O1BX41O1BX6EO1BX41O1BX11O1BX13O1BX39O1X61O2X4O1X4O1BX41O1BX6EO1BX41O1BX11O1BX13O1BX39O1X61O2X4O1X4O1BX41O1BX6EO1BX41O1BX11O1BX13O1BX39O1X61O2X4O1X4O1BX41O1BX6EO1BX41O1BX11O1BX13O1BX39O1X61O2X4O1X4O1BX41O1BX47O13X12O1BX41O1BX11O1BX13O1BX39O1X61O2X4O1X4O1BX41O1BX45O16X11O1BX41O1BX11O1BX13O1BX39O1X61O2X4O1X4O1BX41O1BX43O18X11O1BX41O1BX11O1BX13O1BX39O1X61O2X4O1X4O1BX41O1BX42O19X11O1BX41O1BX11O1BX13O1BX39O1X61O2X4O1X4O1BX41O1BX40O1BX11O1BX41O1BX11O1BX13O1BX39O1X61O2X4O1X4O1BX41O1BX3FO1CX11O1BX41O1BX11O1BX13O1BX39O1X61O2X4O1X4O1BX41O1BX3FO1CX11O1BX41O1BX11O1BX13O1BX39O1X61O2X4O1X4O1BX41O1BX3FO1CX11O1BX41O1BX11O1BX13O1BX39O1X61O2X4O1X4O1BX41O1BX3FO1CX11O1BX41O1BX11O1BX13O1BX39O1X61O2X4O1X4O1BX17O15X13O1BX3FO1CX11O1BX41O1BX11O1BX13O1BX39O1X61O2X4O1X4O1BX16O16X13O1BX3FO1CX11O1BX41O1BX11O1BX13O1BX39O1X61O2X4O1X4O1BX14O18X13O1BX3FO1CX11O1BX41O1BX11O1BX13O1BX39O1X61O2X4O1X4O1BX13O19X13O1BX3FO1CX11O1BX41O1BX11O1BX13O1BX39O1X61O2X4O1X4O1BX12O1AX13O1BX3FO1CX11O1BX41O1BX11O1BX13O1BX39O1X61O2X4O1X4O1BX11O1BX13O1BX3FO1CX11O1BX41O1BX11O1BX13O1BX39O1X61O2X4O1X4O1BX11O1BX13O1BX3FO1CX11O1BX41O1BX11O1BX13O1BX39O1X61O2X4O1X4O1BX11O1BX13O1BX3FO1CX11O1BX41O1BX11O1BX13O1BX39O1X61O2X4O1X4O1BX11O1BX13O1BX3FO1CX11O1BX41O1BX11O1BX13O1BX39O1X61O2X4O1X4O1BX11O1BX13O1BX3FO1CX11O1BX41O1BX11O1BX13O1BX39O1X61O2X4O1X4O1BX11O1BX13O1BX3FO1CX11O1BX41O1BX11O1BX13O1BX39O1X61O2X4O1X4O1BX11O1BX13O1BX3FO1CX11O1BX41O1BX11O1BX13O1BX39O1X61O2X4O1X4O1BX11O1BX13O1BX3FO1CX11O1BX41O1BX11O1BX13O1BX39O1X61O2X4O1X4O1BX11O1BX13O1BX3FO1CX11O1BX41O1BX11O1BX13O1BX39O1X61O2X4O1X4O1BX11O1BX13O1BX3FO1CX11O1BX41O1BX11O1BX13O1BX39O1X61O2X4O1X4O1BX11O1BX13O1BX3FO1CX11O1BX41O1BX11O1BX13O1BX39O1X61O2X4O1X4O1BX11O1BX13O1BX3FO1CX11O1BX41O1BX11O1BX13O1BX39O1X61O2X4O1X4O1BX11O1BX13O1BX17O14X12O1CX11O1BX19O14X12O1BX11O1BX13O1BX17O14XCO1X61O2X4O1X4O1BX11O1BX13O1BX15O17X11O1CX11O1BX17O17X11O1BX11O1BX13O1BX15O17XBO1X61O2X4O1X4O1BX11O1BX13O1BX13O19X11O1CX11O1BX14O1AX11O1BX11O1BX13O1BX13O19XBO1X61O2X4O1X4O1BX11O1BX13O1BX11O1BX11O1CX11O1BX12O1CX11O1BX11O1BX13O1BX12O1AXBO1X61O2X4O1X4O1BX11O1BX13O1BX11O1BX11O1CX11O1BX12O1CX11O1BX11O1BX13O1BX11O1BXBO1X61O2X4O1X4O1BX11O1BX13O1BX11O1BX11O1CX11O1BX12O1CX11O1BX11O1BX13O1BX11O1BXBO1X61O2X4O1X4O1BX11O1BX13O1BX11O1BX11O1CX11O1BX12O1CX11O1BX11O1BX13O1BX11O1BXBO1X61O2X4O1X4O1BX11O1BX13O1BX11O1BX11O1CX11O1BX12O1CX11O1BX11O1BX13O1BX11O1BXBO1X61O2X4O1X4O1BX11O1BX13O1BX11O1BX11O1CX11O1BX12O1CX11O1BX11O1BX13O1BX11O1BXBO1X61O2X4O1X4O1BX11O1BX13O1BX11O1BX11O1CX11O1BX12O1CX11O1BX11O1BX13O1BX11O1BXBO1X61O2X4O1X4O1BX11O1BX13O1BX11O1BX11O1CX11O1BX12O1CX11O1BX11O1BX13O1BX11O1BXBO1X61O2X4O1X4O1BX11O1BX13O1BX11O1BX11O1CX11O1BX12O1CX11O1BX11O1BX13O1BX11O1BXBO1X61O2X4O1X4O1BX11O1BX13O1BX11O1BX11O1CX11O1BX12O1CX11O1BX11O1BX13O1BX11O1BXBO1X61O2X4O1X4O1BX11O1BX13O1BX11O1BX11O1CX11O1BX12O1CX11O1BX11O1BX13O1BX11O1BXBO1X61O2X4O1X4O1BX11O1BX13O1BX11O1BX11O1CX11O1BX12O1CX11O1BX11O1BX13O1BX11O1BXBO1X61O2X4O1X4O1BX11O1BX13O1BX11O1BX11O1CX11O1BX12O1CX11O1BX11O1BX13O1BX11O1BXBO1X61O2X3O204X61O2X1O206X61O2X0O207X61O209X63O208X64O206X66O204X68O2X2CO1X2BO2X2BO2X2BO1X2CO1X2BO2X2BO2X2BO1X2CO2X2AO2X2BO1X68O2X2CO1X2BO2X2BO2X2BO1X2CO1X2BO2X2BO2X2BO1X2CO2X2AO2X2BO1X68O2X2CO1X2BO1X2CO2X2BO1X2CO1X2BO2X2CO1X2BO1X2CO2X2AO2X2BO1X55AO5X29O3X29O4X29O5X2AO2X28O5X29O4X26O7X28O4X28O4X25O3X3O4X90O6X27O4X28O6X28O5X29O3X28O5X28O6X25O7X27O6X26O6X23O4X2O6X8EO2X1O2X27O4X28O2X0O2X28O1X0O2X28O4X28O1X2CO1X1O2X29O3X27O2X0O2X26O2X0O2X23O4X2O2X0O2X8EO2X1O2X2AO1X2BO3X29O4X27O5X28O3X29O5X2AO3X28O6X26O2X0O2X25O2X1O2X2O2X8DO2X2O1X2AO1X2AO3X2AO4X26O3X0O1X28O5X27O7X28O2X29O6X26O7X24O2X1O2X2O2X8DO2X2O1X2AO1X29O3X2DO2X26O8X29O2X27O3X0O2X27O2X2AO2X0O3X26O5X25O2X1O2X2O2X8DO2X1O2X2AO1X28O2X30O2X25O7X2BO1X27O2X1O2X27O2X29O2X2O2X2AO1X25O2X2O2X1O1X8EO7X2AO1X28O6X27O6X2BO1X27O6X28O6X27O1X2BO7X25O6X25O2X2O6X8FO5X2BO1X28O6X28O5X2BO1X27O5X29O5X28O1X2BO6X26O5X26O2X3O5X90O3X2CO1X28O6X29O3X2CO1X28O3X2BO3X29O1X2DO3X28O3X27O1X5O2X2E6AO||2437O20BX59O20BX57O4X1E2O17XBO1X56O5X1E1O18XBO1X55O2X1O1X1E0O19XBO1X54O2X2O1X1DFO1AXBO1X54O1X3O1X1DFO1AXBO1X54O1X3O1X1DFO1AXBO1X54O1X3O1X1DFO1AXBO1X54O1X3O1X1DFO1AXBO1X54O1X3O1X1DFO1AXBO1X54O1X3O1X1DFO1AXBO1X54O1X3O1X1DFO1AXBO1X54O1X3O1X1DFO1AXBO1X54O1X3O1X1DFO1AXBO1X54O1X3O1X1DFO1AXBO1X54O1X3O1X1DFO1AXBO1X54O1X3O1X1DFO1AXBO1X54O1X3O1X1DFO1AXBO1X54O1X3O1X1DFO1AXBO1X54O1X3O1X1DFO1AXBO1X54O1X3O1X1DFO1AXBO1X54O1X3O1X1DFO1AXBO1X54O1X3O1X1DFO1AXBO1X54O1X3O1X1DFO1AXBO1X54O1X3O1X1DFO1AXBO1X54O1X3O1X1DFO1AXBO1X54O1X3O1X1DFO1AXBO1X54O1X3O1X1DFO1AXBO1X54O1X3O1X1DFO1AXBO1X54O1X3O1X1DFO1AXBO1X54O1X3O1X1DFO1AXBO1X54O1X3O1X1DFO1AXBO1X54O1X3O1X1DFO1AXBO1X54O1X3O1X1DFO1AXBO1X54O1X3O1X1DFO1AXBO1X54O1X3O1X1DFO1AXBO1X54O1X3O1X1DFO1AXBO1X54O1X3O1X1DFO1AXBO1X54O1X3O1X1DFO1AXBO1X54O1X3O1X1DFO1AXBO1X54O1X3O1X1DFO1AXBO1X54O1X3O1X1DFO1AXBO1X54O1X3O1X186O14X43O1AXBO1X54O1X3O1X184O16X43O1AXBO1X54O1X3O1X183O17X43O1AXBO1X54O1X3O1X182O18X43O1AXBO1X54O1X3O1X180O1AX43O1AXBO1X54O1X3O1X180O1AX43O1AXBO1X54O1X3O1X180O1AX43O1AXBO1X54O1X3O1X180O1AX19O15X13O1AXBO1X54O1X3O1X180O1AX18O16X13O1AXBO1X54O1X3O1X180O1AX17O17X13O1AXBO1X54O1X3O1X180O1AX15O19X13O1AXBO1X54O1X3O1X180O1AX14O1AX13O1AXBO1X54O1X3O1X180O1AX13O1BX13O1AXBO1X54O1X3O1X180O1AX13O1BX13O1AXBO1X54O1X3O1X180O1AX13O1BX13O1AXBO1X54O1X3O1X180O1AX13O1BX13O1AXBO1X54O1X3O1X180O1AX13O1BX13O1AXBO1X54O1X3O1X180O1AX13O1BX13O1AXBO1X54O1X3O1X180O1AX13O1BX13O1AXBO1X54O1X3O1X180O1AX13O1BX13O1AXBO1X54O1X3O1X180O1AX13O1BX13O1AXBO1X54O1X3O1X180O1AX13O1BX13O1AXBO1X54O1X3O1X180O1AX13O1BX13O1AXBO1X54O1X3O1X180O1AX13O1BX13O1AXBO1X54O1X3O1X180O1AX13O1BX13O1AXBO1X54O1X3O1X180O1AX13O1BX13O1AXBO1X54O1X3O1X180O1AX13O1BX13O1AXBO1X54O1X3O1X180O1AX13O1BX13O1AXBO1X54O1X3O1X180O1AX13O1BX13O1AXBO1X54O1X3O1X180O1AX13O1BX13O1AXBO1X54O1X3O1X180O1AX13O1BX13O1AXBO1X54O1X3O1X180O1AX13O1BX13O1AXBO1X54O1X3O1X180O1AX13O1BX13O1AXBO1X54O1X3O1X180O1AX13O1BX13O1AXBO1X54O1X3O1X180O1AX13O1BX13O1AXBO1X54O1X3O1X180O1AX13O1BX13O1AXBO1X54O1X3O1X180O1AX13O1BX13O1AXBO1X54O1X3O1X180O1AX13O1BX13O1AXBO1X54O1X3O1X180O1AX13O1BX13O1AXBO1X54O1X3O1X180O1AX13O1BX13O1AXBO1X54O1X3O1X180O1AX13O1BX13O1AXBO1X54O1X3O1X180O1AX13O1BX13O1AXBO1X54O1X3O1X180O1AX13O1BX13O1AXBO1X54O1X3O1X180O1AX13O1BX13O1AXBO1X54O1X3O1X180O1AX13O1BX13O1AXBO1X54O1X3O1X180O1AX13O1BX13O1AXBO1X54O1X3O1X180O1AX13O1BX13O1AXBO1X54O1X3O1X180O1AX13O1BX13O1AXBO1X54O1X3O1X180O1AX13O1BX13O1AXBO1X54O1X3O1X180O1AX13O1BX13O1AXBO1X54O1X3O1X157O14X13O1AX13O1BX13O1AXBO1X54O1X3O1X155O16X13O1AX13O1BX13O1AXBO1X54O1X3O1X154O17X13O1AX13O1BX13O1AXBO1X54O1X3O1X153O18X13O1AX13O1BX13O1AXBO1X54O1X3O1X152O19X13O1AX13O1BX13O1AXBO1X54O1X3O1X151O1AX13O1AX13O1BX13O1AXBO1X54O1X3O1X150O1BX13O1AX13O1BX13O1AXBO1X54O1X3O1X150O1BX13O1AX13O1BX13O1AXBO1X54O1X3O1X150O1BX13O1AX13O1BX13O1AXBO1X54O1X3O1X150O1BX13O1AX13O1BX13O1AXBO1X54O1X3O1X150O1BX13O1AX13O1BX13O1AXBO1X54O1X3O1X150O1BX13O1AX13O1BX13O1AXBO1X54O1X3O1X150O1BX13O1AX13O1BX13O1AXBO1X54O1X3O1X150O1BX13O1AX13O1BX13O1AXBO1X54O1X3O1X150O1BX13O1AX13O1BX13O1AXBO1X54O1X3O1X150O1BX13O1AX13O1BX13O1AXBO1X54O1X3O1X150O1BX13O1AX13O1BX13O1AXBO1X54O1X3O1X150O1BX13O1AX13O1BX13O1AXBO1X54O1X3O1X150O1BX13O1AX13O1BX13O1AXBO1X54O1X3O1X150O1BX13O1AX13O1BX13O1AXBO1X54O1X3O1X150O1BX13O1AX13O1BX13O1AXBO1X54O1X3O1X150O1BX13O1AX13O1BX13O1AXBO1X54O1X3O1X150O1BX13O1AX13O1BX13O1AXBO1X54O1X3O1X150O1BX13O1AX13O1BX13O1AXBO1X54O1X3O1X150O1BX13O1AX13O1BX13O1AXBO1X54O1X3O1X150O1BX13O1AX13O1BX13O1AXBO1X54O1X3O1X150O1BX13O1AX13O1BX13O1AXBO1X54O1X3O1X150O1BX13O1AX13O1BX13O1AXBO1X54O1X3O1X150O1BX13O1AX13O1BX13O1AXBO1X54O1X3O1X150O1BX13O1AX13O1BX13O1AXBO1X54O1X3O1X150O1BX13O1AX13O1BX13O1AXBO1X54O1X3O1X150O1BX13O1AX13O1BX13O1AXBO1X54O1X3O1X150O1BX13O1AX13O1BX13O1AXBO1X54O1X3O1X150O1BX13O1AX13O1BX13O1AXBO1X54O1X3O1X150O1BX13O1AX13O1BX13O1AXBO1X54O1X3O1X150O1BX13O1AX13O1BX13O1AXBO1X54O1X3O1X150O1BX13O1AX13O1BX13O1AXBO1X54O1X3O1X150O1BX13O1AX13O1BX13O1AXBO1X54O1X3O1X150O1BX13O1AX13O1BX13O1AXBO1X54O1X3O1X150O1BX13O1AX13O1BX13O1AXBO1X54O1X3O1X150O1BX13O1AX13O1BX13O1AXBO1X54O1X3O1X150O1BX13O1AX13O1BX13O1AXBO1X54O1X3O1X150O1BX13O1AX13O1BX13O1AXBO1X54O1X3O1X150O1BX13O1AX13O1BX13O1AXBO1X54O1X3O1X150O1BX13O1AX13O1BX13O1AXBO1X54O1X3O1X150O1BX13O1AX13O1BX13O1AXBO1X54O1X3O1X150O1BX13O1AX13O1BX13O1AXBO1X54O1X3O1X150O1BX13O1AX13O1BX13O1AXBO1X54O1X3O1X150O1BX13O1AX13O1BX13O1AXBO1X54O1X3O1X150O1BX13O1AX13O1BX13O1AXBO1X54O1X3O1X150O1BX13O1AX13O1BX13O1AXBO1X54O1X3O1X150O1BX13O1AX13O1BX13O1AXBO1X54O1X3O1X150O1BX13O1AX13O1BX13O1AXBO1X54O1X3O1X150O1BX13O1AX13O1BX13O1AXBO1X54O1X3O1X150O1BX13O1AX13O1BX13O1AXBO1X54O1X3O1X150O1BX13O1AX13O1BX13O1AXBO1X54O1X3O1X150O1BX13O1AX13O1BX13O1AXBO1X54O1X3O1X150O1BX13O1AX13O1BX13O1AXBO1X54O1X3O1X150O1BX13O1AX13O1BX13O1AXBO1X54O1X3O1X150O1BX13O1AX13O1BX13O1AXBO1X54O1X3O1X150O1BX13O1AX13O1BX13O1AXBO1X54O1X3O1X150O1BX13O1AX13O1BX13O1AXBO1X54O1X3O1X150O1BX13O1AX13O1BX13O1AXBO1X54O1X3O1X126O15X13O1BX13O1AX13O1BX13O1AXBO1X54O1X3O1X125O16X13O1BX13O1AX13O1BX13O1AXBO1X54O1X3O1X124O17X13O1BX13O1AX13O1BX13O1AXBO1X54O1X3O1X123O18X13O1BX13O1AX13O1BX13O1AXBO1X54O1X3O1X122O19X13O1BX13O1AX13O1BX13O1AXBO1X54O1X3O1X121O1AX13O1BX13O1AX13O1BX13O1AXBO1X54O1X3O1X121O1AX13O1BX13O1AX13O1BX13O1AXBO1X54O1X3O1X121O1AX13O1BX13O1AX13O1BX13O1AXBO1X54O1X3O1X121O1AX13O1BX13O1AX13O1BX13O1AXBO1X54O1X3O1X121O1AX13O1BX13O1AX13O1BX13O1AXBO1X54O1X3O1X121O1AX13O1BX13O1AX13O1BX13O1AXBO1X54O1X3O1X121O1AX13O1BX13O1AX13O1BX13O1AXBO1X54O1X3O1X121O1AX13O1BX13O1AX13O1BX13O1AXBO1X54O1X3O1X121O1AX13O1BX13O1AX13O1BX13O1AXBO1X54O1X3O1X121O1AX13O1BX13O1AX13O1BX13O1AXBO1X54O1X3O1X121O1AX13O1BX13O1AX13O1BX13O1AXBO1X54O1X3O1X121O1AX13O1BX13O1AX13O1BX13O1AXBO1X54O1X3O1X121O1AX13O1BX13O1AX13O1BX13O1AXBO1X54O1X3O1X121O1AX13O1BX13O1AX13O1BX13O1AXBO1X54O1X3O1X99O15X71O1AX13O1BX13O1AX13O1BX13O1AXBO1X54O1X3O1X98O16X71O1AX13O1BX13O1AX13O1BX13O1AXBO1X54O1X3O1X97O17X71O1AX13O1BX13O1AX13O1BX13O1AXBO1X54O1X3O1X95O19X71O1AX13O1BX13O1AX13O1BX13O1AXBO1X54O1X3O1X94O1AX71O1AX13O1BX13O1AX13O1BX13O1AXBO1X54O1X3O1X93O1BX71O1AX13O1BX13O1AX13O1BX13O1AXBO1X54O1X3O1XAO15X72O1BX19O14X19O13X14O1AX13O1BX13O1AX13O1BX13O1AXBO1X54O1X3O1XAO15X72O1BX17O16X17O15X14O1AX13O1BX13O1AX13O1BX13O1AXBO1X54O1X3O1X8O17X72O1BX16O17X16O16X14O1AX13O1BX13O1AX13O1BX13O1AXBO1X54O1X3O1X7O18X72O1BX14O19X15O17X14O1AX13O1BX13O1AX13O1BX13O1AXBO1X54O1X3O1X6O19X72O1BX13O1AX14O18X14O1AX13O1BX13O1AX13O1BX13O1AXBO1X54O1X3O1X5O1AX72O1BX13O1AX13O19X14O1AX13O1BX13O1AX13O1BX13O1AXBO1X54O1X2O20BX54O1X2O20AX55O1X0O20BX56O20DX57O20CX58O20BX59O20AX5AO1X2CO1X2CO1X2DO1X2CO1X2DO1X2CO1X2CO1X2DO0X2DO1X2CO1X2DO1X5AO1X2CO1X2CO1X2DO1X2CO1X2DO1X2CO1X2CO1X2DO0X2DO1X2CO1X2DO1X5AO1X2CO1X2DO0X2DO1X2CO1X2DO0X2DO1X2CO1X2DO0X2DO1X2DO0X2DO1X7A2O3X2CO2X2AO3X2BO3X2CO2X29O6X28O3X28O7X29O3X2AO3X28O2X1O3X83O5X2BO2X29O6X28O5X2AO3X29O6X27O5X27O7X28O5X28O5X26O3X0O5X82O6X28O4X29O6X28O5X2AO3X29O6X26O6X27O7X27O6X27O7X24O4X0O6X81O6X28O4X29O2X0O2X28O5X29O4X29O4X28O6X2AO3X28O2X0O2X27O7X23O5X0O6X81O2X0O2X28O4X2DO2X2AO3X29O4X29O5X27O5X2BO2X29O6X27O7X23O5X0O2X0O2X81O2X0O2X2AO2X2BO4X2AO3X28O5X29O6X26O6X29O3X2AO5X28O6X26O2X0O2X0O2X81O2X0O2X2AO2X2AO4X2CO3X26O7X28O2X0O2X26O7X28O3X29O6X28O6X26O2X0O2X0O2X81O6X2AO2X29O4X2AO6X26O7X28O6X26O7X28O2X2AO2X0O2X28O6X26O2X0O6X81O6X2AO2X29O6X28O6X26O7X28O6X27O5X29O2X2AO6X28O5X27O2X0O6X81O5X2BO2X28O7X28O5X2BO2X29O5X28O5X28O3X2BO5X28O5X27O2X0O5X83O3X2CO2X28O7X29O3X2CO2X2AO3X2AO3X29O3X2CO3X2AO3X28O2X1O3X39C6O|1A7O26X85O2EX7EO34X78O3AX72O40X6CO46X67O4AX63O4EX5FO52X5BO56X57O5AX54O5CX51O60X4DO64X4AO66X48O68X45O6CX42O6EX40O70X3DO74X3AO76X38O78X36O7AX34O7CX32O7EX30O80X2EO82X2CO84X2AO86X28O88X27O89X25O8AX24O8CX22O8EX20O90X1FO90X1EO92X1CO94X1BO94X1AO96X18O98X17O98X16O9AX15O9AX14O9CX13O9CX12O9EX11O9EX10OA0XFOA0XEOA2XDOA2XCOA4XBOA4XBOA4XAOA6X9OA6X8OA8X7OA8X7OA8X7OA8X6OAAX5OAAX5OAAX5OAAX4OACX3OACX3OACX3OACX3OACX3OACX3OACX3OACX3OACX3OACX3OACX3OACX3OACX3OACX3OACX3OACX3OACX3OACX3OACX3OACX3OACX3OACX3OACX3OACX3OACX3OACX3OACX3OACX3OACX3OACX3OACX3OACX3OACX3OACX3OACX4OAAX5OAAX5OAAX5OAAX6OA8X7OA8X7OA8X7OA8X8OA6X9OA6XAOA4XBOA4XBOA4XCOA2XDOA2XEOA0XFOA0X10O9EX11O9EX12O9CX13O9CX14O9AX15O9AX16O98X17O98X18O96X1AO94X1BO94X1CO92X1EO90X1FO90X20O8EX22O8CX24O8AX25O8AX26O88X28O86X2AO84X2CO82X2EO80X30O7EX32O7CX34O7AX36O78X38O76X3AO74X3DO70X40O6EX42O6CX45O68X48O66X4AO64X4DO60X51O5CX54O5AX57O56X5BO52X5FO4EX63O4AX67O46X6CO40X72O3AX78O34X7EO2EX85O26X1A6O|CreateMaskData|'.split('|'),0,{}))
