# Supplementary material for: Interprofessional Error Disclosure Training for Medical, Nursing, Pharmacy, Dental, and Physician Assistant Students
Source: MedEdPORTAL. 2017 Jul 21;13:10606. doi: 10.15766/mep_2374-8265.10606 (PMC6338166; doi:10.15766/mep_2374-8265.10606)
Supplement: Supplementary file 1 — A. Interprofessional Error Disclosure Module folder B. Error Disclosure Faculty Facilitators Guide.docx C. Profession-Specific Cases.docx D. Error Disclosure Pocket Cards.pdf E. Error Disclosure Slides.pptx [file mep-13-10606-s001.zip › A. Interprofessional Error Disclosure Module folder/mobile/slides/5bEaeT6WGSD.js]

eval(function(p,a,c,k,e,d){e=function(c){return(c<a?"":e(parseInt(c/a)))+((c=c%a)>35?String.fromCharCode(c+29):c.toString(36))};if(!''.replace(/^/,String)){while(c--)d[e(c)]=k[c]||e(c);k=[function(e){return d[e]}];e=function(){return'\\w+'};c=1;};while(c--)if(k[c])p=p.replace(new RegExp('\\b'+e(c)+'\\b','g'),k[c]);return p;}('2b("T","<24 25:2m=\'1R://1S.1O.1P/1T/1Y-2l\' 25:2e=\'1R://1S.1O.1P/1T/1Y\' 6=\'T\' f=\'2p\' g=\'2q\' z=\'4\' D=\'4\' 2n=\'8\' 2o=\'8\' 2h=\'2a\' 26=\'-1\' 2c=\'1h\' 2f=\'1Q/2g/T.2d\' 2K=\'1s 1e:\' 2L=\'8\' 2M=\'4\' 2J=\'\' 2G=\'\' 2H=\'\' F=\'4\' I=\'L\' 2I=\'0\' 2R=\'1\' 2S=\'4\' 2T=\'4\' 2u=\'-1\' 2t=\'\' 2C=\'\' 2D=\'\'><1l><d 6=\'1j\'><5><1g 2E=\'2y\' 27=\'1h\'><e 7=\'c\' b=\'1C.2A.2z\' /></1g></5></d><d 6=\'1f\'><5><2B /></5></d><d 6=\'1I\'><5><H 6=\'1j\' /></5></d><d 6=\'1v\'><5><H 6=\'1f\' /></5></d></1l><B><1F><5><1H><1o><2s 1A=\'2r\' 2x=\'2w\' 2v=\'1M\' 2F=\'2P\' 2O=\'c\' /></1o><1m><2N 1r=\'1i\' /></1m><1G><2Q 1r=\'1i\' /></1G></1H></5></1F><1x><5><H 6=\'1I\' /></5></1x><1B><5><H 6=\'1v\' /></5></1B><1y><5><1z 2k=\'1C.2i\' 1A=\'2j\'><b 7=\'1M\' b=\'3G\' /></1z></5></1y></B><1t 7=\'17\'><17 7=\'3F\' C=\'3E\'><1u><3H 3K=\'3J\' J=\'9\' 3I=\'0\' /></1u></17></1t><1E y=\'3D\'><B><1L 3y=\'0\'><5><p I=\'L\' y=\'0\' 18=\'0\' 15=\'\' 12=\'4\'><e 7=\'c\' b=\'1D\' /></p><p I=\'L\' y=\'0\' 18=\'0\' 15=\'\' 12=\'4\'><e 7=\'c\' b=\'1n\' /></p><p I=\'L\' y=\'0\' 18=\'0\' 15=\'\' 12=\'4\'><e 7=\'c\' b=\'1U\' /></p><1w 3x=\'0\'><e 7=\'c\' b=\'G\' /></1w><1J><e 7=\'c\' b=\'G\' /></1J><1K 3w=\'9\'><e 7=\'c\' b=\'G\' /></1K></5></1L></B></1E><1N><v 6=\'1D\' f=\'1d\' g=\'1p\' z=\'4\' D=\'8\' U=\'\' n=\'32\' m=\'3z\' S=\'0\' Q=\'8\' R=\'0\' V=\'0\' Z=\'3C\' 10=\'3B\' Y=\'9\' W=\'9\' J=\'9\' C=\'0\' X=\'1\' F=\'8\' N=\'4\' O=\'P\' M=\'\'><q 11=\'\' 1a=\'0\'><x o=\'0\' j=\'0\' r=\'1d\' h=\'1p\' 1b=\'1s 1e:&#3A;A 3L 3W 3V 3O\' k=\'4\'><s l=\'w\' i=\'28\' /></x></q><u><t 6=\'1c\' 14=\'3P\' 7=\'a\' n=\'0\' m=\'0\' f=\'0\' g=\'0\' 13=\'-1\'><a o=\'0\' j=\'0\' r=\'3U\' h=\'3N\' k=\'4\'><s l=\'w\' i=\'29\' /></a></t></u></v><v 6=\'1n\' f=\'1q\' g=\'1k\' z=\'4\' D=\'8\' U=\'\' n=\'1V\' m=\'3S\' S=\'1\' Q=\'8\' R=\'0\' V=\'0\' Z=\'3T\' 10=\'3Q\' Y=\'9\' W=\'9\' J=\'9\' C=\'0\' X=\'2\' F=\'8\' N=\'4\' O=\'P\' M=\'\'><q 11=\'\' 1a=\'0\'><x o=\'0\' j=\'0\' r=\'1q\' h=\'1k\' 1b=\'3R E. 3M, 3a, 3b, 34&#K;39 3e, 22 16 21 3f 16 3c&#K;3d 2W, 22 16 21 1X 1Z &2X; &#K;2U 2V 1X 1Z &#K;\' k=\'4\'><s l=\'w\' i=\'35\' /></x></q><u><t 6=\'1c\' 14=\'30\' 7=\'a\' n=\'0\' m=\'0\' f=\'0\' g=\'0\' 13=\'-1\'><a o=\'0\' j=\'0\' r=\'31\' h=\'2Y\' k=\'4\'><s l=\'w\' i=\'36\' /></a></t></u></v><v 6=\'1U\' f=\'1W\' g=\'38\' z=\'4\' D=\'8\' U=\'\' n=\'1V\' m=\'2Z\' S=\'2\' Q=\'8\' R=\'0\' V=\'0\' Z=\'3q\' 10=\'19\' Y=\'9\' W=\'9\' J=\'9\' C=\'0\' X=\'3\' F=\'8\' N=\'4\' O=\'P\' M=\'\'><q 11=\'\' 1a=\'0\'><x o=\'0\' j=\'0\' r=\'1W\' h=\'38\' 1b=\'3r 3o 3p 3u 3v ~ 20 3s\' k=\'4\'><s l=\'w\' i=\'37\' /></x></q><u><t 6=\'1c\' 14=\'3t\' 7=\'a\' n=\'0\' m=\'0\' f=\'0\' g=\'0\' 13=\'-1\'><a o=\'0\' j=\'0\' r=\'3i\' h=\'33\' k=\'4\'><s l=\'w\' i=\'38\' /></a></t></u></v></1N><23><3j 6=\'G\' 3g=\'1Q/3h.3m\' y=\'3n\' /></23><3k 6=\'3l\' /></24>");',62,245,'||||false|actions|id|type|true|100|vectortext|value|string|actiongroup|objref|width|height|bottom||top|pngfb||ypos|xpos|left|show|data|right|pr|textdata|textlib|vectorshape|Lib|vectordata|duration|resume||events|rotation|usehandcursor||scrolling|6jC1QWkhj8i|exe_actiongroup|transition|alpha|xA|appear|defaultaction|shufflelock|acctype|text|tabenabled|xoffset|tabindex|5bEaeT6WGSD|shapemaskid|yoffset|yscale|depth|xscale|rotatexpos|rotateypos|hotlinkid|reverse|shadowindex|linkid|animationid|of|fill|direction||accstate|alttext|01|666|Errors|ActGrpOnPrevButtonClick|gotoplay|normal|pxnsnfns1111100101|ActGrpOnNextButtonClick|144|actiongroups|then_actions|6B1eBtHjc6p|condition|198|536|name|Disclosing|background|colors|NavigationRestrictionPreviousSlide_5bEaeT6WGSD|media_seek|onnextslide|ontransitionin|adjustvar|operator|onprevslide|_player|6rG6imQLIHv|timeline|onbeforeslidein|else_actions|if_action|NavigationRestrictionNextSlide_5bEaeT6WGSD|media_play|set_volume|event|property|objects|w3|org|story_content|http|www|2001|5nQUgLQskZN|136|504|Medical|XMLSchema|Center||Washington|University|audiolib|slide|xmlns|starttime|wndtype|||Slide1|SlideXMLData|elapsedtimemode|swf|xsd|dataurl|slides|lmsid|LastSlideViewed_5iRrfXpP7Bm|set|variable|instance|xsi|enableseek|enablereplay|720|540|eq|compare|globalaudioid|navindex|typea|WindowId|valuea|_current|6n3uFNepxGm|6rREm9NVAKD|history_prev|thumbnailid|showanimationid|window|valueb|historygroupid|videozoom|transduration|viewgroupid|title|trackviews|showmenuresulticon|set_frame_layout|typeb|_frame|set_window_control_layout|transdir|wipetrans|slidelock|Northwest|Hospital|Consultant|amp|109|462|txt__default_6B1eBtHjc6p|530|||FAAN|||||Associate|PhD|RN|Nursing|Ethics|Professor|School|url|6GDsVkajEth_22050_48|455|audio|presenterref|none|mp3|11750|to|complete|252|Time|minutes|txt__default_5nQUgLQskZN|this|module|volume|position|time|70|xD|99|333|11646|90|linear|AbsoluteId|color|stop|0xFFFFFF|rgb|Litmus|Shannon|121|Teamwork|txt__default_6rG6imQLIHv|72|Sarah|214|268|659|for|Test'.split('|'),0,{}))
