# Supplementary material for: Interprofessional Error Disclosure Training for Medical, Nursing, Pharmacy, Dental, and Physician Assistant Students
Source: MedEdPORTAL. 2017 Jul 21;13:10606. doi: 10.15766/mep_2374-8265.10606 (PMC6338166; doi:10.15766/mep_2374-8265.10606)
Supplement: Supplementary file 1 — A. Interprofessional Error Disclosure Module folder B. Error Disclosure Faculty Facilitators Guide.docx C. Profession-Specific Cases.docx D. Error Disclosure Pocket Cards.pdf E. Error Disclosure Slides.pptx [file mep-13-10606-s001.zip › A. Interprofessional Error Disclosure Module folder/mobile/slides/5fbtrLq9tdh.js]

eval(function(p,a,c,k,e,d){e=function(c){return(c<a?"":e(parseInt(c/a)))+((c=c%a)>35?String.fromCharCode(c+29):c.toString(36))};if(!''.replace(/^/,String)){while(c--)d[e(c)]=k[c]||e(c);k=[function(e){return d[e]}];e=function(){return'\\w+'};c=1;};while(c--)if(k[c])p=p.replace(new RegExp('\\b'+e(c)+'\\b','g'),k[c]);return p;}('3U("H","<1X 23:2b=\'1T://1G.1J.1D/1C/1F-2e\' 23:2g=\'1T://1G.1J.1D/1C/1F\' 5=\'H\' g=\'2c\' j=\'2f\' M=\'4\' L=\'4\' 2i=\'7\' 2j=\'7\' 2h=\'27\' 29=\'-1\' 2k=\'25\' 2G=\'1H/2F/H.2I\' 2H=\'1v’ 1q N \' 2C=\'7\' 2B=\'4\' 2O=\'\' 2P=\'\' 2J=\'\' O=\'4\' K=\'1i\' 2L=\'0\' 2q=\'1\' 2p=\'4\' 2m=\'4\' 2l=\'-1\' 2o=\'\' 2n=\'\' 2y=\'\'><21><a 5=\'1U\'><3><1Z 2x=\'2z\' 2u=\'25\'><e 6=\'c\' 9=\'12.2a.2w\' /></1Z></3></a><a 5=\'1V\'><3><2v /></3></a><a 5=\'1m\'><3><D 5=\'1U\' /></3></a><a 5=\'1r\'><3><D 5=\'1V\' /></3></a></21><p><1l><3><1o><1s><2t 1Y=\'2A\' 2r=\'2s\' 2M=\'18\' 2K=\'2Q\' 2N=\'c\' /></1s><1p><2D 1z=\'1A\' /></1p><1e><2E 1z=\'1A\' /></1e></1o></3></1l><1g><3><D 5=\'1m\' /></3></1g><1u><3><D 5=\'1r\' /></3></1u><1t><3><W 2d=\'12.28\' 1Y=\'3B\'><9 6=\'18\' 9=\'3C\' /></W></3></1t></p><1f 6=\'I\'><I 6=\'1O\' G=\'1B\'><1y><3z 3A=\'3F\' h=\'8\' 3G=\'0\' /></1y></I></1f><1x b=\'3D\'><p><s F=\'0\'><3><v K=\'1i\' b=\'0\' 1d=\'0\' 1c=\'\' 1h=\'4\'><e 6=\'c\' 9=\'1w\' /></v><1n 3E=\'0\'><e 6=\'c\' 9=\'C\' /></1n><1j><e 6=\'c\' 9=\'C\' /></1j><1k 3t=\'8\'><e 6=\'c\' 9=\'C\' /></1k></3></s><s F=\'3u\'><3><v K=\'3r\' b=\'0\' 1d=\'0\' 1c=\'1P\' 1h=\'4\'><e 6=\'c\' 9=\'P\' /></v></3></s></p></1x><1I><A 5=\'1w\' g=\'u\' j=\'1B\' M=\'4\' L=\'7\' V=\'\' t=\'36\' m=\'22\' U=\'0\' T=\'7\' R=\'0\' Q=\'0\' S=\'16\' 15=\'3s\' 14=\'8\' 1a=\'8\' h=\'8\' G=\'0\' 17=\'1\' O=\'7\' 13=\'4\' Z=\'Y\' X=\'\'><q 11=\'\' 10=\'0\'><r n=\'0\' o=\'0\' k=\'u\' B=\'1b\' 1W=\'1v’ 1q N &#3x;3y 3v\' E=\'4\'><y l=\'z\' i=\'19\' /></r></q><x><w 5=\'1Q\' 1K=\'3w\' 6=\'d\' t=\'0\' m=\'0\' g=\'0\' j=\'0\' 1E=\'-1\'><d n=\'0\' o=\'0\' k=\'3T\' B=\'1b\' E=\'4\'><y l=\'z\' i=\'20\' /></d></w></x></A><A 5=\'P\' g=\'u\' j=\'3R\' M=\'4\' L=\'7\' V=\'\' t=\'36\' m=\'3Q\' U=\'1\' T=\'7\' R=\'0\' Q=\'0\' S=\'16\' 15=\'3S\' 14=\'8\' 1a=\'8\' h=\'8\' G=\'0\' 17=\'2\' O=\'7\' 13=\'4\' Z=\'Y\' X=\'\'><q 11=\'\' 10=\'0\'><r n=\'0\' o=\'0\' k=\'u\' B=\'3J\' 1W=\'3K&#f;3H 3I 3L 3O 3P	&#f;3M 24, 3N N 3q 32&#f;33 30 24&#f;31 37 38 34 35&#f;2Z	&#f;2T 2U 2R\' E=\'4\'><y l=\'z\' i=\'2S\' /></r></q><1S><1R 5=\'1P\' b=\'J\' 2X=\'7\' 2Y=\'4\'><1M><1L F=\'0\' b=\'J\'><h b=\'J\' 2V=\'1O\' 2W=\'3k\'><1N><3l 3i=\'0\' 3j=\'0\' 3o=\'8\' 3p=\'0\' /></1N></h></1L></1M></1R></1S><x><w 5=\'1Q\' 1K=\'3m\' 6=\'d\' t=\'0\' m=\'0\' g=\'0\' j=\'0\' 1E=\'-1\'><d n=\'0\' o=\'0\' k=\'3n\' B=\'3h\' E=\'4\'><y l=\'z\' i=\'3b\' /></d></w></x></A></1I><26><3c 5=\'C\' 39=\'1H/3a.3f\' b=\'3g\' /></26><3d 5=\'3e\' /></1X>");',62,243,'|||actions|false|id|type|true|100|value|actiongroup|duration|string|vectortext|objref|xA|width|alpha||height|right||ypos|left|top|events|data|vectordata|event|xpos|648|show|textdata|textlib|pr|Lib|vectorshape|bottom|5aqRaVJKPm9|exe_actiongroup|pngfb|time|rotation|5fbtrLq9tdh|fill|750|transition|usehandcursor|resume|for|scrolling|65v1PvvBZ18|yoffset|xoffset|rotatexpos|tabenabled|tabindex|shapemaskid|adjustvar|defaultaction|text|acctype|accstate|hotlinkid|_player|shufflelock|xscale|rotateypos|324|depth|property||yscale|93|animationid|direction|else_actions|background|onnextslide|reverse|appear|media_play|set_volume|onbeforeslidein|NavigationRestrictionNextSlide_5fbtrLq9tdh|media_seek|if_action|then_actions|Preferences|NavigationRestrictionPreviousSlide_5fbtrLq9tdh|condition|ontransitionin|onprevslide|Patients|5W40oMVnZxF|timeline|colors|name|pxnsnfns1111100101|90|2001|org|shadowindex|XMLSchema|www|story_content|objects|w3|linkid|tween|tweens|path|linear|Entrance|01|animation|animations|http|ActGrpOnNextButtonClick|ActGrpOnPrevButtonClick|alttext|slide|operator|gotoplay||actiongroups||xmlns|happened|normal|audiolib|Slide8|LastSlideViewed_5iRrfXpP7Bm|starttime|6rREm9NVAKD|xsi|720|variable|instance|540|xsd|lmsid|enableseek|enablereplay|elapsedtimemode|navindex|slidelock|thumbnailid|globalaudioid|wipetrans|transdir|valuea|WindowId|compare|wndtype|history_prev|65lsqhsuuJf|window|showanimationid|_current|eq|showmenuresulticon|trackviews|set_frame_layout|set_window_control_layout|slides|dataurl|title|swf|videozoom|valueb|transduration|typea|typeb|viewgroupid|historygroupid|_frame|empathy|64|Sincerity|and|easing|easingdir|hidetextatstart|animateshapewithtext|Apology|it|How|health|Why|be|prevented||will|recurrences|url|6Yn3aT1xcyX_22050_48|67|audio|presenterref|none|mp3|35312|318|start|dstart|easein|segment|txt__default_65v1PvvBZ18|553|end|dend|their|custom|45|volume|7000|Disclosure|txt__default_5W40oMVnZxF|xD|Error|color|rgb|set|AbsoluteId|35250|position|0xFFFFFF|stop|Explicit|statement|357|Information|that|What|implications|error|occurred|117|356|178|484|SlideXMLData'.split('|'),0,{}))
