# Supplementary material for: Interprofessional Error Disclosure Training for Medical, Nursing, Pharmacy, Dental, and Physician Assistant Students
Source: MedEdPORTAL. 2017 Jul 21;13:10606. doi: 10.15766/mep_2374-8265.10606 (PMC6338166; doi:10.15766/mep_2374-8265.10606)
Supplement: Supplementary file 1 — A. Interprofessional Error Disclosure Module folder B. Error Disclosure Faculty Facilitators Guide.docx C. Profession-Specific Cases.docx D. Error Disclosure Pocket Cards.pdf E. Error Disclosure Slides.pptx [file mep-13-10606-s001.zip › A. Interprofessional Error Disclosure Module folder/mobile/slides/5mbPjromr6T.js]

eval(function(p,a,c,k,e,d){e=function(c){return(c<a?"":e(parseInt(c/a)))+((c=c%a)>35?String.fromCharCode(c+29):c.toString(36))};if(!''.replace(/^/,String)){while(c--)d[e(c)]=k[c]||e(c);k=[function(e){return d[e]}];e=function(){return'\\w+'};c=1;};while(c--)if(k[c])p=p.replace(new RegExp('\\b'+e(c)+'\\b','g'),k[c]);return p;}('4d("14","<2i 2j:2x=\'1Y://1Z.24.28/2b/25-2t\' 2j:2v=\'1Y://1Z.24.28/2b/25\' 8=\'14\' n=\'2y\' m=\'2z\' L=\'7\' H=\'7\' 2n=\'c\' 2l=\'c\' 2m=\'2r\' 2s=\'-1\' 2q=\'2f\' 2p=\'1f/2C/14.2Y\' 2X=\'31 15 2U 12\' 2T=\'c\' 2W=\'7\' 2V=\'\' 39=\'\' 38=\'\' K=\'7\' P=\'1e\' 3b=\'0\' 34=\'1\' 2o=\'7\' 33=\'7\' 37=\'-1\' 2I=\'\' 2K=\'\' 2D=\'\'><1v><j 8=\'1s\'><6><1X 2R=\'2M\' 2L=\'2f\'><f 9=\'e\' d=\'1C.2O.2N\' /></1X></6></j><j 8=\'1t\'><6><2Z /></6></j><j 8=\'1V\'><6><O 8=\'1s\' /></6></j><j 8=\'1T\'><6><O 8=\'1t\' /></6></j></1v><M><1O><6><1N><1n><2S 1L=\'2P\' 2Q=\'2F\' 2G=\'1I\' 2E=\'2J\' 2H=\'e\' /></1n><1q><35 1Q=\'1R\' /></1q><1P><3a 1Q=\'1R\' /></1P></1N></6></1O><1S><6><O 8=\'1V\' /></6></1S><1M><6><O 8=\'1T\' /></6></1M><2a><6><1F 2u=\'1C.2w\' 1L=\'2B\'><d 9=\'1I\' d=\'2A\' /></1F></6></2a></M><1J 9=\'1c\'><1c 9=\'1w\' N=\'3c\'><1H><4b 45=\'3R\' o=\'b\' 3S=\'0\' /></1H></1c></1J><1E h=\'3P\'><M><k E=\'0\'><6><G 1K=\'0\'><f 9=\'e\' d=\'R\' /></G><I><f 9=\'e\' d=\'R\' /></I><Q 1D=\'b\'><f 9=\'e\' d=\'R\' /></Q><y P=\'1e\' h=\'0\' 1b=\'0\' 18=\'\' 17=\'7\'><f 9=\'e\' d=\'2d\' /></y></6></k><k E=\'3Z\'><6><G 1K=\'0\'><f 9=\'e\' d=\'J\' /></G><I><f 9=\'e\' d=\'J\' /></I><Q 1D=\'b\'><f 9=\'e\' d=\'J\' /></Q></6></k><k E=\'3Y\'><6><y P=\'3X\' h=\'0\' 1b=\'0\' 18=\'1A\' 17=\'7\'><f 9=\'e\' d=\'1G\' /></y></6></k><k E=\'3W\'><6><y P=\'1e\' h=\'0\' 1b=\'0\' 18=\'\' 17=\'7\'><f 9=\'e\' d=\'2g\' /></y></6></k></M></1E><20><B 8=\'1G\' n=\'1U\' m=\'1W\' L=\'7\' H=\'c\' 16=\'\' u=\'36\' s=\'3U\' 10=\'1\' 11=\'c\' 13=\'0\' T=\'0\' V=\'3V\' X=\'40\' Z=\'b\' Y=\'b\' o=\'b\' N=\'0\' W=\'1\' K=\'c\' 1j=\'7\' 1g=\'1i\' 1h=\'\'><v 1d=\'\' 1l=\'0\'><t x=\'0\' w=\'0\' p=\'1U\' r=\'1W\' 1k=\'21 U 41 12 15 3O&#F;3M-3N 1B S a 3T 1B&#F;1r 1p S 3Q 42&#F;1r 1p S 4f-4g&#F;\' q=\'7\'><D l=\'C\' i=\'4\' /></t></v><1o><1y 8=\'1A\' h=\'1\' 4e=\'c\' 4j=\'7\'><1x><1z E=\'0\' h=\'1\'><o h=\'1\' 4i=\'1w\' 4h=\'4c\'><1u><44 43=\'0\' 46=\'0\' 4a=\'b\' 47=\'0\' /></1u></o></1z></1x></1y></1o><A><z 8=\'1m\' 19=\'3L\' 9=\'g\' u=\'0\' s=\'0\' n=\'0\' m=\'0\' 1a=\'-1\'><g x=\'0\' w=\'0\' p=\'3o\' r=\'3p\' q=\'7\'><D l=\'C\' i=\'48\' /></g></z></A></B><B 8=\'2g\' n=\'2e\' m=\'2h\' L=\'7\' H=\'c\' 16=\'\' u=\'32\' s=\'3m\' 10=\'2\' 11=\'c\' 13=\'0\' T=\'0\' V=\'3n\' X=\'3s\' Z=\'b\' Y=\'b\' o=\'b\' N=\'0\' W=\'2\' K=\'c\' 1j=\'7\' 1g=\'1i\' 1h=\'\'><v 1d=\'\' 1l=\'0\'><t x=\'0\' w=\'0\' p=\'2e\' r=\'2h\' 1k=\'21 U 3t 12 15 3q &#F;3r 3l U 3f 3g 3d 3e 3j\' q=\'7\'><D l=\'C\' i=\'49\' /></t></v><A><z 8=\'1m\' 19=\'3k\' 9=\'g\' u=\'0\' s=\'0\' n=\'0\' m=\'0\' 1a=\'-1\'><g x=\'0\' w=\'0\' p=\'3h\' r=\'3i\' q=\'7\'><D l=\'C\' i=\'3F\' /></g></z></A></B><B 8=\'2d\' n=\'27\' m=\'26\' L=\'7\' H=\'c\' 16=\'\' u=\'3G\' s=\'30\' 10=\'0\' 11=\'c\' 13=\'0\' T=\'0\' V=\'3D\' X=\'29.5\' Z=\'b\' Y=\'b\' o=\'b\' N=\'0\' W=\'3\' K=\'c\' 1j=\'7\' 1g=\'1i\' 1h=\'\'><v 1d=\'\' 1l=\'0\'><t x=\'0\' w=\'0\' p=\'27\' r=\'26\' 1k=\'3E 3J 3K\' q=\'7\'><D l=\'C\' i=\'3H\' /></t></v><A><z 8=\'1m\' 19=\'3I\' 9=\'g\' u=\'0\' s=\'0\' n=\'0\' m=\'0\' 1a=\'-1\'><g x=\'0\' w=\'0\' p=\'3C\' r=\'3w\' q=\'7\'><D l=\'C\' i=\'3x\' /></g></z></A></B></20><2k><23 8=\'R\' 22=\'1f/3u.2c\' h=\'3v\' /><23 8=\'J\' 22=\'1f/3A.2c\' h=\'3B\' /></2k><3y 8=\'3z\' /></2i>");',62,268,'||||||actions|false|id|type||100|true|value|string|objref|vectortext|duration||actiongroup|event||height|width|alpha|right|pngfb|bottom|ypos|vectordata|xpos|data|top|left|show|textdata|textlib|vectorshape|Lib|pr|time|xA|media_seek|usehandcursor|media_play|5wV4Mt5ualb|scrolling|resume|events|rotation|exe_actiongroup|transition|set_volume|6Wsi35SwGo3|as|yoffset|for|rotatexpos|depth|rotateypos|yscale|xscale|tabindex|tabenabled|errors|xoffset|5mbPjromr6T|to|shapemaskid|reverse|animationid|linkid|shadowindex|direction|fill|hotlinkid|appear|story_content|acctype|defaultaction|text|shufflelock|alttext|accstate|01|condition|animations|disclosure|then_actions|Error|ActGrpOnNextButtonClick|ActGrpOnPrevButtonClick|path|actiongroups|linear|tweens|animation|tween|Entrance|relationship|_player|volume|timeline|adjustvar|5z4PzKssV4Y|colors|property|background|position|operator|onprevslide|if_action|onbeforeslidein|else_actions|name|pxnsnfns1111100101|onnextslide|NavigationRestrictionPreviousSlide_5mbPjromr6T|654|NavigationRestrictionNextSlide_5mbPjromr6T|208|gotoplay|http|www|objects|Rationale|url|audio|w3|XMLSchema|59|608|org||ontransitionin|2001|mp3|6LrylOvzQq9|680|normal|5rVcL1paCrB|110|slide|xmlns|audiolib|enablereplay|lmsid|enableseek|wipetrans|dataurl|elapsedtimemode|Slide4|starttime|instance|variable|xsd|LastSlideViewed_5iRrfXpP7Bm|xsi|720|540|AbsoluteId|set|slides|showanimationid|valueb|WindowId|typea|typeb|globalaudioid|_frame|thumbnailid|wndtype|_current|6b2Lm6tg4go|6rREm9NVAKD|eq|valuea|window|compare|trackviews|disclose|viewgroupid|showmenuresulticon|title|swf|history_prev||Duty||slidelock|transdir|set_frame_layout||navindex|videozoom|historygroupid|set_window_control_layout|transduration|90|and|system|error|analysis|663|105|improvement|txt__default_5rVcL1paCrB|allows|334|340|587|171|organizations|Reporting|55|reporting|6W7u7rwcRL2_22050_48|9916|54|52|presenterref|none|6BbTgjEae1s_22050_48|27020|523|304|Our|50|64|51|txt__default_6LrylOvzQq9|ethical|obligations|txt__default_5z4PzKssV4Y|Professional|patient|patients|36417|informed|0xFFFFFF|stop|fiduciary|126|327|28000|custom|9562|9500|104|disclosing|consent|start|segment|rgb|dstart|dend|||end|color|easein|SlideXMLData|hidetextatstart|truth|telling|easingdir|easing|animateshapewithtext'.split('|'),0,{}))
