# Supplementary material for: Interprofessional Error Disclosure Training for Medical, Nursing, Pharmacy, Dental, and Physician Assistant Students
Source: MedEdPORTAL. 2017 Jul 21;13:10606. doi: 10.15766/mep_2374-8265.10606 (PMC6338166; doi:10.15766/mep_2374-8265.10606)
Supplement: Supplementary file 1 — A. Interprofessional Error Disclosure Module folder B. Error Disclosure Faculty Facilitators Guide.docx C. Profession-Specific Cases.docx D. Error Disclosure Pocket Cards.pdf E. Error Disclosure Slides.pptx [file mep-13-10606-s001.zip › A. Interprofessional Error Disclosure Module folder/mobile/slides/5pZaYU5cjST.js]

eval(function(p,a,c,k,e,d){e=function(c){return(c<a?"":e(parseInt(c/a)))+((c=c%a)>35?String.fromCharCode(c+29):c.toString(36))};if(!''.replace(/^/,String)){while(c--)d[e(c)]=k[c]||e(c);k=[function(e){return d[e]}];e=function(){return'\\w+'};c=1;};while(c--)if(k[c])p=p.replace(new RegExp('\\b'+e(c)+'\\b','g'),k[c]);return p;}('2l("H","<2a 1X:2k=\'21://25.20.1Z/2d/2c-2g\' 1X:2i=\'21://25.20.1Z/2d/2c\' 5=\'H\' h=\'2n\' f=\'2q\' I=\'4\' G=\'4\' 2h=\'7\' 2r=\'7\' 2v=\'38\' 37=\'-1\' 30=\'11\' 2I=\'23/2H/H.2K\' 2f=\'1L 1K 1J 1O 1N 1M 1S o 1B 1w\' 2J=\'7\' 2L=\'4\' 2O=\'\' 2P=\'\' 2M=\'\' J=\'4\' E=\'1e\' 2N=\'0\' 2A=\'1\' 2B=\'4\' 2y=\'4\' 2z=\'-1\' 2C=\'\' 2F=\'\' 2G=\'\'><P><a 5=\'S\'><3><10 2D=\'2E\' 31=\'11\'><d 6=\'b\' 9=\'1q.32.2Z\' /></10></3></a><a 5=\'R\'><3><33 /></3></a><a 5=\'1p\'><3><s 5=\'S\' /></3></a><a 5=\'1u\'><3><s 5=\'R\' /></3></a></P><k><1l><3><1k><14><34 1r=\'35\' 2S=\'2T\' 2Q=\'1s\' 2R=\'2U\' 2X=\'b\' /></14><1m><2Y 1n=\'1o\' /></1m><1j><2V 1n=\'1o\' /></1j></1k></3></1l><1t><3><s 5=\'1p\' /></3></1t><1v><3><s 5=\'1u\' /></3></1v><18><3><1i 2W=\'1q.2m\' 1r=\'2u\'><9 6=\'1s\' 9=\'2t\' /></1i></3></18></k><1g 6=\'N\'><N 6=\'Y\' M=\'2x\'><1a><2w 2s=\'2o\' g=\'8\' 2p=\'0\' /></1a></N></1g><16 c=\'2j\'><k><m K=\'0\'><3><D E=\'1e\' c=\'0\' 1f=\'0\' 1b=\'\' 17=\'4\'><d 6=\'b\' 9=\'2b\' /></D><1d 41=\'0\'><d 6=\'b\' 9=\'x\' /></1d><1c><d 6=\'b\' 9=\'x\' /></1c><1h 43=\'8\'><d 6=\'b\' 9=\'x\' /></1h></3></m><m K=\'40\'><3><D E=\'3Y\' c=\'0\' 1f=\'0\' 1b=\'12\' 17=\'4\'><d 6=\'b\' 9=\'15\' /></D></3></m></k></16><26><y 5=\'15\' h=\'19\' f=\'F\' I=\'4\' G=\'7\' 28=\'\' p=\'24\' r=\'3Z\' 27=\'1\' 1W=\'7\' 2e=\'0\' 29=\'0\' 1F=\'F\' 1D=\'47\' 1H=\'8\' 1G=\'8\' g=\'8\' M=\'0\' 1C=\'1\' J=\'7\' 1x=\'4\' 1A=\'1z\' 1R=\'\'><u 1Q=\'\' 1V=\'0\'><t q=\'0\' v=\'0\' j=\'19\' n=\'F\' 1P=\'48 46 Z 44 45 3R 3S 3Q 3O 3P 3W 3X 3V 3T 3U 4q-4r 4s 4l 4m 4o&#L;o Q 4n O 4k, 4p 4c 4d 4b (13 49)&#L;o Q 4a 4e 4i 4j, 4h 4f 4g 3m 3n O 3l 3j&#L;3k 3r Z 3s 3q 3o 3p 3c 3d 13 3b 39\' A=\'4\'><B l=\'C\' i=\'0\' /></t></u><U><W 5=\'12\' c=\'1\' 3a=\'7\' 3h=\'4\'><X><V K=\'0\' c=\'1\'><g c=\'1\' 3i=\'Y\' 3g=\'3e\'><T><3f 3t=\'0\' 3H=\'0\' 3I=\'8\' 3G=\'0\' /></T></g></V></X></W></U><w><z 5=\'1y\' 1I=\'3E\' 6=\'e\' p=\'0\' r=\'0\' h=\'0\' f=\'0\' 1E=\'-1\'><e q=\'0\' v=\'0\' j=\'3F\' n=\'3M\' A=\'4\'><B l=\'C\' i=\'3N\' /></e></z></w></y><y 5=\'2b\' h=\'1U\' f=\'1T\' I=\'4\' G=\'7\' 28=\'\' p=\'36\' r=\'22\' 27=\'0\' 1W=\'7\' 2e=\'0\' 29=\'0\' 1F=\'3L\' 1D=\'42\' 1H=\'8\' 1G=\'8\' g=\'8\' M=\'0\' 1C=\'2\' J=\'7\' 1x=\'4\' 1A=\'1z\' 1R=\'\'><u 1Q=\'\' 1V=\'0\'><t q=\'0\' v=\'0\' j=\'1U\' n=\'1T\' 1P=\'1L 1K 1J 1O 1N 1M 1S o 1B 1w\' A=\'4\'><B l=\'C\' i=\'3J\' /></t></u><w><z 5=\'1y\' 1I=\'3K\' 6=\'e\' p=\'0\' r=\'0\' h=\'0\' f=\'0\' 1E=\'-1\'><e q=\'0\' v=\'0\' j=\'3x\' n=\'3y\' A=\'4\'><B l=\'C\' i=\'3w\' /></e></z></w></y></26><1Y><3u 5=\'x\' 3v=\'23/3C.3D\' c=\'3B\' /></1Y><3z 5=\'3A\' /></2a>");',62,277,'|||actions|false|id|type|true|100|value|actiongroup|string|duration|objref|vectortext|height|alpha|width||right|events||event|bottom|Disclosure|xpos|left|ypos|exe_actiongroup|vectordata|data|top|textlib|6pPE1ezAVzE|vectorshape|textdata|pngfb|pr|Lib|show|transition|324|usehandcursor|5pZaYU5cjST|resume|scrolling|time|xA|rotation|fill|to|actiongroups|reduces|ActGrpOnPrevButtonClick|ActGrpOnNextButtonClick|path|animations|tween|animation|tweens|linear|have|gotoplay|normal|Entrance|in|condition|6PQhFDFXnrI|timeline|reverse|ontransitionin|648|colors|animationid|media_play|media_seek|appear|direction|background|set_volume|adjustvar|else_actions|if_action|onbeforeslidein|then_actions|name|pxnsnfns1111100101|NavigationRestrictionNextSlide_5pZaYU5cjST|_player|operator|property|onnextslide|NavigationRestrictionPreviousSlide_5pZaYU5cjST|onprevslide|Litigation|shufflelock|01|text|acctype|and|depth|rotateypos|shadowindex|rotatexpos|yscale|xscale|linkid|Know|We|What|Relationship|the|about|alttext|hotlinkid|defaultaction|Between|84|652|accstate|tabenabled|xmlns|audiolib|org|w3|http||story_content||www|objects|tabindex|shapemaskid|yoffset|slide|5dwa0xtIrBp|XMLSchema|2001|xoffset|title|instance|enableseek|xsd|47334|xsi|SlideXMLData|LastSlideViewed_5iRrfXpP7Bm|720|0xFFFFFF|stop|540|enablereplay|rgb|AbsoluteId|set|lmsid|color|90|slidelock|navindex|transdir|wipetrans|globalaudioid|window|_current|thumbnailid|showanimationid|slides|dataurl|trackviews|swf|showmenuresulticon|videozoom|transduration|viewgroupid|historygroupid|typea|valueb|valuea|WindowId|_frame|set_window_control_layout|variable|typeb|set_frame_layout|6GmC1zncSl3|elapsedtimemode|wndtype|6rREm9NVAKD|history_prev|compare|eq||starttime|Slide15|expenses|hidetextatstart|legal|without|deterioration|easein|segment|easingdir|animateshapewithtext|easing|attorney|Some|plaintiff|less|attractive|disclosure|policy|open|institutions|adopted|start|audio|url|95|642|81|presenterref|none|47458|67ar8Ax7q5g_22050_48|mp3|txt__default_6PQhFDFXnrI|645|dend|dstart|end|93|txt__default_5dwa0xtIrBp|326|321|92|truth|was|that|cite|perception|or|deficient|them|hidden|from|custom|110|5000|position||volume|sued|often|who|162|Patients|vitro|size|settlements|more|favorable|of|make|case|may|jury|awards|sue|as|important|intention|motivators|promotes|MD|pt|communication'.split('|'),0,{}))
