# Supplementary material for: Interprofessional Error Disclosure Training for Medical, Nursing, Pharmacy, Dental, and Physician Assistant Students
Source: MedEdPORTAL. 2017 Jul 21;13:10606. doi: 10.15766/mep_2374-8265.10606 (PMC6338166; doi:10.15766/mep_2374-8265.10606)
Supplement: Supplementary file 1 — A. Interprofessional Error Disclosure Module folder B. Error Disclosure Faculty Facilitators Guide.docx C. Profession-Specific Cases.docx D. Error Disclosure Pocket Cards.pdf E. Error Disclosure Slides.pptx [file mep-13-10606-s001.zip › A. Interprofessional Error Disclosure Module folder/mobile/slides/5qxCmqfB6af.js]

eval(function(p,a,c,k,e,d){e=function(c){return(c<a?"":e(parseInt(c/a)))+((c=c%a)>35?String.fromCharCode(c+29):c.toString(36))};if(!''.replace(/^/,String)){while(c--)d[e(c)]=k[c]||e(c);k=[function(e){return d[e]}];e=function(){return'\\w+'};c=1;};while(c--)if(k[c])p=p.replace(new RegExp('\\b'+e(c)+'\\b','g'),k[c]);return p;}('3c("H","<1O 1d:2t=\'1c://1b.1e.1h/1g/1f-2s\' 1d:2r=\'1c://1b.1e.1h/1g/1f\' 5=\'H\' f=\'2l\' e=\'2q\' F=\'4\' G=\'4\' 2p=\'7\' 2o=\'7\' 2F=\'2E\' 2D=\'-1\' 2I=\'1a\' 2H=\'1G/2G/H.2z\' 2y=\'E’ 10 11 Y\' 2x=\'7\' 2C=\'4\' 2B=\'\' 2A=\'\' 2k=\'\' L=\'4\' C=\'K\' 25=\'0\' 24=\'1\' 26=\'4\' 28=\'4\' 23=\'-1\' 1Y=\'\' 21=\'\' 20=\'\'><15><8 5=\'13\'><3><14 2g=\'2f\' 2h=\'1a\'><d 6=\'b\' 9=\'1k.2a.27\' /></14></3></8><8 5=\'12\'><3><2i /></3></8><8 5=\'1w\'><3><A 5=\'13\' /></3></8><8 5=\'1u\'><3><A 5=\'12\' /></3></8></15><o><1t><3><1q><18><2d 1j=\'29\' 2e=\'1Z\' 2J=\'1i\' 3a=\'3j\' 3f=\'b\' /></18><17><3h 16=\'1s\' /></17><1r><3b 16=\'1s\' /></1r></1q></3></1t><1v><3><A 5=\'1w\' /></3></1v><1p><3><A 5=\'1u\' /></3></1p><1o><3><1l 3t=\'1k.3k\' 1j=\'3o\'><9 6=\'1i\' 9=\'3l\' /></1l></3></1o></o><1m 6=\'B\'><B 6=\'2R\' M=\'I\'><1n><2Q 2V=\'2U\' J=\'a\' 2T=\'0\' /></1n></B></1m><U k=\'2K\'><o><W 2P=\'0\'><3><j C=\'K\' k=\'0\' R=\'0\' S=\'\' N=\'4\'><d 6=\'b\' 9=\'V\' /></j><j C=\'K\' k=\'0\' R=\'0\' S=\'\' N=\'4\'><d 6=\'b\' 9=\'O\' /></j><T 33=\'0\'><d 6=\'b\' 9=\'s\' /></T><Z><d 6=\'b\' 9=\'s\' /></Z><X 39=\'a\'><d 6=\'b\' 9=\'s\' /></X></3></W></o></U><1X><v 5=\'V\' f=\'38\' e=\'I\' F=\'4\' G=\'7\' Q=\'\' p=\'36\' n=\'22\' 1R=\'0\' 1S=\'7\' 1V=\'0\' 1P=\'0\' 1Q=\'37\' 1U=\'2Y\' 1C=\'a\' 1B=\'a\' J=\'a\' M=\'0\' 1E=\'1\' L=\'7\' 1D=\'4\' 1y=\'1x\' 1A=\'\'><x 1z=\'\' 1F=\'0\'><t r=\'0\' q=\'0\' h=\'P\' g=\'I\' 1M=\'E’ 10 11 Y\' m=\'4\'><z l=\'y\' i=\'19\' /></t></x><w><u 5=\'1H\' 1K=\'31\' 6=\'c\' p=\'0\' n=\'0\' f=\'0\' e=\'0\' 1T=\'-1\'><c r=\'0\' q=\'0\' h=\'P\' g=\'30\' m=\'4\'><z l=\'y\' i=\'32\' /></c></u></w></v><v 5=\'O\' f=\'1L\' e=\'1N\' F=\'4\' G=\'7\' Q=\'\' p=\'36\' n=\'2Z\' 1R=\'1\' 1S=\'7\' 1V=\'0\' 1P=\'0\' 1Q=\'2W\' 1U=\'2X\' 1C=\'a\' 1B=\'a\' J=\'a\' M=\'0\' 1E=\'2\' L=\'7\' 1D=\'4\' 1y=\'1x\' 1A=\'\'><x 1z=\'\' 1F=\'0\'><t r=\'0\' q=\'0\' h=\'1L\' g=\'1N\' 1M=\'E 34 1J D 35&#1I;2N 2O 2L 1J 2M D&#1I;2S 3n 3m 3p 3s 3q 3r D\' m=\'4\'><z l=\'y\' i=\'3d\' /></t></x><w><u 5=\'1H\' 1K=\'3e\' 6=\'c\' p=\'0\' n=\'0\' f=\'0\' e=\'0\' 1T=\'-1\'><c r=\'0\' q=\'0\' h=\'3i\' g=\'3g\' m=\'4\'><z l=\'y\' i=\'2c\' /></c></u></w></v></1X><1W><2j 5=\'s\' 2b=\'1G/2m.2n\' k=\'2u\' /></1W><2v 5=\'2w\' /></1O>");',62,216,'|||actions|false|id|type|true|actiongroup|value|100|string|vectortext|objref|height|width|bottom|right||show|duration||pngfb|ypos|events|xpos|top|left|5utQJhnEFQo|vectordata|textdata|vectorshape|textlib|data|Lib|pr|exe_actiongroup|fill|transition|errors|Patients|resume|usehandcursor|5qxCmqfB6af|90|alpha|appear|scrolling|rotation|reverse|6fMBFILytBl|661|shapemaskid|direction|animationid|media_seek|timeline|6dfjfi7mAz2|event|set_volume|Errors|media_play|Attitudes|about|ActGrpOnPrevButtonClick|ActGrpOnNextButtonClick|gotoplay|actiongroups|name|then_actions|condition||normal|www|http|xmlns|w3|XMLSchema|2001|org|property|operator|_player|adjustvar|background|colors|ontransitionin|onprevslide|if_action|else_actions|pxnsnfns1111100101|onbeforeslidein|NavigationRestrictionPreviousSlide_5qxCmqfB6af|onnextslide|NavigationRestrictionNextSlide_5qxCmqfB6af|text|acctype|hotlinkid|defaultaction|yscale|xscale|shufflelock|depth|accstate|story_content|01|xA|of|linkid|644|alttext|202|slide|yoffset|rotatexpos|tabindex|tabenabled|shadowindex|rotateypos|xoffset|audiolib|objects|globalaudioid|WindowId|showanimationid|thumbnailid||navindex|transdir|transduration|wipetrans|5fbtrLq9tdh|slidelock|eq|6rREm9NVAKD|url|42|compare|valuea|_current|window|wndtype|history_prev|audio|videozoom|720|6FZDYHs0XaI_22050_48|mp3|enablereplay|enableseek|540|xsd|instance|xsi|30000|presenterref|none|trackviews|title|swf|historygroupid|viewgroupid|showmenuresulticon|starttime|Slide7|lmsid|slides|dataurl|elapsedtimemode|typea|29875|disclosure|harmful|Desire|full|time|color|linear|Worry|stop|0xFFFFFF|rgb|322|101|45|132|53|txt__default_6dfjfi7mAz2||position|conceive|broadly||324|648|volume|valueb|set_window_control_layout|SlideXMLData|41|txt__default_6fMBFILytBl|typeb|197|set_frame_layout|622|_frame|LastSlideViewed_5iRrfXpP7Bm|AbsoluteId|health|that|set|care|might|hide|workers|variable'.split('|'),0,{}))
