# Supplementary material for: Interprofessional Error Disclosure Training for Medical, Nursing, Pharmacy, Dental, and Physician Assistant Students
Source: MedEdPORTAL. 2017 Jul 21;13:10606. doi: 10.15766/mep_2374-8265.10606 (PMC6338166; doi:10.15766/mep_2374-8265.10606)
Supplement: Supplementary file 1 — A. Interprofessional Error Disclosure Module folder B. Error Disclosure Faculty Facilitators Guide.docx C. Profession-Specific Cases.docx D. Error Disclosure Pocket Cards.pdf E. Error Disclosure Slides.pptx [file mep-13-10606-s001.zip › A. Interprofessional Error Disclosure Module folder/mobile/slides/5wwMJcOECfC.js]

eval(function(p,a,c,k,e,d){e=function(c){return(c<a?"":e(parseInt(c/a)))+((c=c%a)>35?String.fromCharCode(c+29):c.toString(36))};if(!''.replace(/^/,String)){while(c--)d[e(c)]=k[c]||e(c);k=[function(e){return d[e]}];e=function(){return'\\w+'};c=1;};while(c--)if(k[c])p=p.replace(new RegExp('\\b'+e(c)+'\\b','g'),k[c]);return p;}('3z("1x","<2I 29:3A=\'2a://27.28.2d/2e/2b-3y\' 29:3w=\'2a://27.28.2d/2e/2b\' a=\'1x\' n=\'3C\' m=\'3v\' O=\'8\' M=\'8\' 3o=\'b\' 3p=\'b\' 3n=\'3l\' 3m=\'-1\' 3t=\'2c\' 3u=\'2A/3s/1x.3q\' 3r=\'1P 1S 1B\' 3G=\'b\' 3V=\'8\' 3W=\'\' 3U=\'\' 3S=\'\' N=\'8\' G=\'Y\' 3T=\'0\' 40=\'1\' 41=\'8\' 3Z=\'8\' 3X=\'-1\' 3Y=\'\' 3R=\'\' 3K=\'\'><1Y><L a=\'20\'><9><1Z 3L=\'3J\' 3H=\'2c\'><o d=\'h\' g=\'2s.3P.3Q\' /></1Z></9></L><L a=\'1X\'><9><3M /></9></L><L a=\'2o\'><9><1q a=\'20\' /></9></L><L a=\'2u\'><9><1q a=\'1X\' /></9></L></1Y><1o><2r><9><2q><23><2N 2t=\'2W\' 2V=\'2S\' 2T=\'2i\' 2Q=\'2R\' 2U=\'h\' /></23><24><2Y 21=\'22\' /></24><2f><2M 21=\'22\' /></2f></2q></9></2r><2p><9><1q a=\'2o\' /></9></2p><2v><9><1q a=\'2u\' /></9></2v><2g><9><2j 3d=\'2s.3j\' 2t=\'3h\'><g d=\'2i\' g=\'3b\' /></2j></9></2g></1o><2m d=\'1s\'><1s d=\'1j\' P=\'33\'><2h><2Z 31=\'34\' j=\'c\' 38=\'0\' /></2h></1s></2m><1Q e=\'1W\'><1o><k I=\'0\'><9><r G=\'Y\' e=\'0\' K=\'0\' J=\'\' H=\'8\'><o d=\'h\' g=\'1R\' /></r><r G=\'Y\' e=\'0\' K=\'0\' J=\'\' H=\'8\'><o d=\'h\' g=\'1y\' /></r><r G=\'Y\' e=\'0\' K=\'0\' J=\'\' H=\'8\'><o d=\'h\' g=\'1H\' /></r><r G=\'Y\' e=\'0\' K=\'0\' J=\'\' H=\'8\'><o d=\'h\' g=\'1I\' /></r><2n 3a=\'0\'><o d=\'h\' g=\'1m\' /></2n><2k><o d=\'h\' g=\'1m\' /></2k><2l 37=\'c\'><o d=\'h\' g=\'1m\' /></2l></9></k><k I=\'42\'><9><1p G=\'1t\' e=\'0\' K=\'0\' J=\'1U\' H=\'8\'><o d=\'h\' g=\'1y\' /></1p></9></k><k I=\'4M\'><9><r G=\'1t\' e=\'0\' K=\'0\' J=\'1n\' H=\'8\'><o d=\'h\' g=\'1N\' /></r></9></k><k I=\'4W\'><9><r G=\'1t\' e=\'0\' K=\'0\' J=\'1n\' H=\'8\'><o d=\'h\' g=\'1r\' /></r></9></k><k I=\'1W\'><9><1p G=\'Y\' e=\'0\' K=\'0\' J=\'\' H=\'8\'><o d=\'h\' g=\'1r\' /></1p></9></k></1o></1Q><2H><p a=\'1R\' n=\'1O\' m=\'50\' O=\'8\' M=\'b\' 18=\'\' C=\'36\' y=\'48\' Q=\'1\' W=\'b\' X=\'0\' V=\'0\' 10=\'4T.5\' Z=\'25\' 1a=\'c\' 1e=\'c\' j=\'c\' P=\'0\' 17=\'1\' N=\'b\' 1b=\'8\' 1c=\'S\' T=\'\'><q U=\'\' R=\'0\'><t x=\'0\' B=\'0\' v=\'1O\' w=\'50\' 19=\'1P 1S’s 1B 5c 5.2G.5e\' u=\'8\'><z l=\'A\' i=\'3\' /></t></q><D><E a=\'1g\' 1i=\'5b\' d=\'f\' C=\'0\' y=\'0\' n=\'0\' m=\'0\' 1h=\'-1\'><f x=\'0\' B=\'0\' v=\'54\' w=\'47\' u=\'8\'><z l=\'A\' i=\'14\' /></f></E></D></p><p a=\'1y\' n=\'1V\' m=\'1T\' O=\'8\' M=\'b\' 18=\'\' C=\'36\' y=\'58\' Q=\'3\' W=\'b\' X=\'0\' V=\'0\' 10=\'5a\' Z=\'59\' 1a=\'c\' 1e=\'c\' j=\'c\' P=\'0\' 17=\'2\' N=\'b\' 1b=\'8\' 1c=\'S\' T=\'\'><q U=\'\' R=\'0\'><t x=\'0\' B=\'0\' v=\'1V\' w=\'1T\' 19=\'55 56…5d 4l 4m 1l, 4j, 4k, 4n, 4q, 4r…4o 4p 4i 2x 2B 4b 4c 49 30 1K 1z 1k 2y k\' u=\'8\'><z l=\'A\' i=\'16\' /></t></q><11><12 a=\'1U\' e=\'F\' 4d=\'b\' 1C=\'8\'><15><1d I=\'0\' e=\'F\'><j e=\'F\' 1D=\'1j\' 1F=\'4g\'><1f><1E 1A=\'c\' 1w=\'0\' 1v=\'0\' 1u=\'0\' /></1f></j></1d></15></12></11><D><E a=\'1g\' 1i=\'4h\' d=\'f\' C=\'0\' y=\'0\' n=\'0\' m=\'0\' 1h=\'-1\'><f x=\'0\' B=\'0\' v=\'4e\' w=\'4f\' u=\'8\'><z l=\'A\' i=\'43\' /></f></E></D></p><p a=\'1H\' n=\'14\' m=\'26\' O=\'8\' M=\'b\' 18=\'\' C=\'4F\' y=\'0\' Q=\'0\' W=\'b\' X=\'0\' V=\'0\' 10=\'7\' Z=\'13\' 1a=\'c\' 1e=\'c\' j=\'c\' P=\'0\' 17=\'3\' N=\'b\' 1b=\'8\' 1c=\'S\' T=\'\'><q U=\'\' R=\'0\'><t x=\'0\' B=\'0\' v=\'14\' w=\'26\' 19=\'4C 4D 4\' u=\'8\'><z l=\'A\' i=\'44\' /></t></q></p><p a=\'1I\' n=\'1G\' m=\'1M\' O=\'8\' M=\'b\' 18=\'\' C=\'4J\' y=\'4K\' Q=\'2\' W=\'b\' X=\'0\' V=\'0\' 10=\'48\' Z=\'39.5\' 1a=\'c\' 1e=\'c\' j=\'c\' P=\'4H\' 17=\'4\' N=\'b\' 1b=\'8\' 1c=\'S\' T=\'\'><q U=\'\' R=\'0\'><t x=\'0\' B=\'0\' v=\'1G\' w=\'1M\' 19=\'  .\' u=\'8\'><z l=\'A\' i=\'45\' /></t></q><D><E a=\'1g\' 1i=\'4u\' d=\'f\' C=\'0\' y=\'0\' n=\'0\' m=\'0\' 1h=\'-1\'><f x=\'0\' B=\'0\' v=\'50\' w=\'4v\' u=\'8\'><z l=\'A\' i=\'46\' /></f></E></D></p><p a=\'1N\' n=\'1L\' m=\'1J\' O=\'8\' M=\'b\' 18=\'\' C=\'30\' y=\'4s\' Q=\'4\' W=\'b\' X=\'0\' V=\'0\' 10=\'4t\' Z=\'4w\' 1a=\'c\' 1e=\'c\' j=\'c\' P=\'0\' 17=\'5\' N=\'b\' 1b=\'8\' 1c=\'S\' T=\'\'><q U=\'\' R=\'0\'><t x=\'0\' B=\'0\' v=\'1L\' w=\'1J\' 19=\'4x 2K 30 1K 4y 4A 4z 2D 1z 1k 2y k 4B 4I 1k 1l 4G 4E 4a 57 2x 2B 1z 4R&#2w;4Q 2D 4S 4P k&#2w;4L 4O’s 4N 51 1l 4Z, 53 52\' u=\'8\'><z l=\'A\' i=\'47\' /></t></q><11><12 a=\'1n\' e=\'F\' 2C=\'b\' 1C=\'8\'><15><1d I=\'0\' e=\'F\'><j e=\'F\' 1D=\'1j\' 1F=\'2E\'><1f><1E 1A=\'0\' 1w=\'0\' 1v=\'c\' 1u=\'0\' /></1f></j></1d></15></12></11><D><E a=\'1g\' 1i=\'4Y\' d=\'f\' C=\'0\' y=\'0\' n=\'0\' m=\'0\' 1h=\'-1\'><f x=\'0\' B=\'0\' v=\'4V\' w=\'4U\' u=\'8\'><z l=\'A\' i=\'4X\' /></f></E></D></p><p a=\'1r\' n=\'2J\' m=\'2z\' O=\'8\' M=\'b\' 18=\'\' C=\'2G\' y=\'3g\' Q=\'5\' W=\'b\' X=\'0\' V=\'0\' 10=\'35\' Z=\'39\' 1a=\'c\' 1e=\'c\' j=\'c\' P=\'0\' 17=\'6\' N=\'b\' 1b=\'8\' 1c=\'S\' T=\'\'><q U=\'\' R=\'0\'><t x=\'0\' B=\'0\' v=\'2J\' w=\'2z\' 19=\'32 3i 3k 2K 1k 1l 1B - 3c 3f 3e’s!\' u=\'8\'><z l=\'A\' i=\'2O\' /></t></q><11><12 a=\'1n\' e=\'F\' 2C=\'b\' 1C=\'8\'><15><1d I=\'0\' e=\'F\'><j e=\'F\' 1D=\'1j\' 1F=\'2E\'><1f><1E 1A=\'0\' 1w=\'0\' 1v=\'c\' 1u=\'0\' /></1f></j></1d></15></12></11><D><E a=\'1g\' 1i=\'2P\' d=\'f\' C=\'0\' y=\'0\' n=\'0\' m=\'0\' 1h=\'-1\'><f x=\'0\' B=\'0\' v=\'2L\' w=\'2X\' u=\'8\'><z l=\'A\' i=\'3N\' /></f></E></D></p></2H><2F><3O a=\'1m\' 3I=\'2A/3B.3D\' e=\'3F\' /></2F><3E a=\'3x\' /></2I>");',62,325,'||||||||false|actions|id|true|100|type|duration|vectortext|value|string||alpha|event||height|width|objref|vectorshape|data|show||vectordata|pngfb|right|bottom|left|ypos|pr|Lib|top|xpos|textlib|textdata|750|transition|reverse|time|animationid|direction|actiongroup|usehandcursor|scrolling|resume|rotation|tabindex|accstate|text|defaultaction|hotlinkid|yoffset|tabenabled|xoffset|appear|rotateypos|rotatexpos|animations|animation|||tweens||depth|shapemaskid|alttext|xscale|shufflelock|acctype|tween|yscale|path|01|shadowindex|linkid|linear|an|apology|6EJcY4saoT0|Entrance|events|hide|exe_actiongroup|5sSBKZ2owxw|fill|custom|dend|end|dstart|5wwMJcOECfC|5lmQpNvBfam|of|start|law|animateshapewithtext|easing|segment|easingdir|96|5kRn6PM2W5O|6NXO09hKS8U|258|days|660|79|63PerHb7M2M|617|Washington|timeline|5dtoo8QoxsF|State|118|Exit|640|31271|ActGrpOnPrevButtonClick|actiongroups|gotoplay|ActGrpOnNextButtonClick|name|pxnsnfns1111100101|condition|then_actions|||www|w3|xmlns|http|XMLSchema|normal|org|2001|else_actions|ontransitionin|colors|property|adjustvar|media_play|set_volume|background|media_seek|NavigationRestrictionNextSlide_5wwMJcOECfC|onnextslide|if_action|onbeforeslidein|_player|operator|NavigationRestrictionPreviousSlide_5wwMJcOECfC|onprevslide|xA|as|adverse|78|story_content|evidence|hidetextatstart|date|easein|audiolib|64|objects|slide|568|have|547|set_window_control_layout|compare|75|txt__default_5sSBKZ2owxw|valueb|_frame|WindowId|typea|typeb|valuea|eq|73|set_frame_layout|color||rgb|Thirty|90|0xFFFFFF|284||volume|stop||position|AbsoluteId|know|variable|state|your|406|set|six|LastSlideViewed_5iRrfXpP7Bm|states|Slide14|starttime|lmsid|enableseek|enablereplay|swf|title|slides|elapsedtimemode|dataurl|540|xsd|none|instance|SlideXMLData|xsi|5mlrGZk5ZU7_22050_48|720|mp3|presenterref|31375|trackviews|wndtype|url|_current|showanimationid|window|history_prev|77|audio|6rREm9NVAKD|5pZaYU5cjST|thumbnailid|videozoom|transduration|historygroupid|showmenuresulticon|viewgroupid|navindex|globalaudioid|slidelock|transdir|wipetrans|19250|||||||within|be|if|made|hidetextatend|618|115|easeout|txt__default_5lmQpNvBfam|admissible|fault|sympathy|conduct|expressing|commiseration|is|not|condolence|compassion|144|330|txt__default_6NXO09hKS8U|76|129|You|from|discovery|the|to|Text|Box|will|672|that|180|express|624|67|Review|20250|disclosure|facility|discovered|Document|liability|provider|308|239|636|26000|74|txt__default_63PerHb7M2M|protocols||and|documentation|including|610|Any|statement|inadmissible|102||320|txt__default_5dtoo8QoxsF|RCW|or|010'.split('|'),0,{}))
