# Supplementary material for: Interprofessional Error Disclosure Training for Medical, Nursing, Pharmacy, Dental, and Physician Assistant Students
Source: MedEdPORTAL. 2017 Jul 21;13:10606. doi: 10.15766/mep_2374-8265.10606 (PMC6338166; doi:10.15766/mep_2374-8265.10606)
Supplement: Supplementary file 1 — A. Interprofessional Error Disclosure Module folder B. Error Disclosure Faculty Facilitators Guide.docx C. Profession-Specific Cases.docx D. Error Disclosure Pocket Cards.pdf E. Error Disclosure Slides.pptx [file mep-13-10606-s001.zip › A. Interprofessional Error Disclosure Module folder/mobile/slides/632JBRIrRs8.js]

eval(function(p,a,c,k,e,d){e=function(c){return(c<a?"":e(parseInt(c/a)))+((c=c%a)>35?String.fromCharCode(c+29):c.toString(36))};if(!''.replace(/^/,String)){while(c--)d[e(c)]=k[c]||e(c);k=[function(e){return d[e]}];e=function(){return'\\w+'};c=1;};while(c--)if(k[c])p=p.replace(new RegExp('\\b'+e(c)+'\\b','g'),k[c]);return p;}('2t("P","<W 1q:2e=\'1r://1o.1p.1u/1v/1s-2h\' 1q:2X=\'1r://1o.1p.1u/1v/1s\' 6=\'P\' j=\'2L\' n=\'2K\' O=\'4\' M=\'4\' 2N=\'9\' 2Q=\'9\' 2P=\'2O\' 2J=\'-1\' 2E=\'1t\' 2D=\'1S/2C/P.2I\' 2R=\'16 G 33 15\' 32=\'9\' 31=\'4\' 34=\'\' 38=\'\' 37=\'\' N=\'4\' H=\'1C\' 2s=\'0\' 2Z=\'1\' 2U=\'4\' 2T=\'4\' 2S=\'-1\' 2V=\'\' 2Y=\'\' 2W=\'\'><1f><b 6=\'1h\'><3><1n 2B=\'2k\' 2j=\'1t\'><h 8=\'d\' c=\'1J.2m.2l\' /></1n></3></b><b 6=\'1i\'><3><2c /></3></b><b 6=\'1F\'><3><o 6=\'1h\' /></3></b><b 6=\'1L\'><3><o 6=\'1i\' /></3></b></1f><r><1I><3><1H><1g><2f 1K=\'2o\' 2x=\'2w\' 2v=\'1E\' 2A=\'2z\' 2y=\'d\' /></1g><1l><2q 1m=\'1j\' /></1l><1k><2p 1m=\'1j\' /></1k></1H></3></1I><1G><3><o 6=\'1F\' /></3></1G><1M><3><o 6=\'1L\' /></3></1M><1z><3><1y 3Y=\'1J.3Q\' 1K=\'3O\'><c 8=\'1E\' c=\'3L\' /></1y></3></1z></r><1x 8=\'J\'><J 8=\'20\' L=\'3N\'><1w><3J 3F=\'3E\' m=\'a\' 3D=\'0\' /></1w></J></1x><17 e=\'41\'><r><k K=\'0\'><3><F H=\'1C\' e=\'0\' 1e=\'0\' Y=\'\' X=\'4\'><h 8=\'d\' c=\'13\' /></F><1D 3T=\'0\'><h 8=\'d\' c=\'B\' /></1D><1A><h 8=\'d\' c=\'B\' /></1A><1B 3W=\'a\'><h 8=\'d\' c=\'B\' /></1B></3></k><k K=\'3V\'><3><F H=\'3X\' e=\'0\' 1e=\'0\' Y=\'1Q\' X=\'4\'><h 8=\'d\' c=\'14\' /></F></3></k></r></17><1P><w 6=\'13\' j=\'12\' n=\'11\' O=\'4\' M=\'9\' 1b=\'\' t=\'24\' s=\'30\' 1c=\'0\' 1d=\'9\' 18=\'0\' 19=\'0\' 1a=\'39\' T=\'25\' R=\'a\' S=\'a\' m=\'a\' L=\'0\' Q=\'1\' N=\'9\' Z=\'4\' U=\'V\' 29=\'\'><A 2b=\'\' 28=\'0\'><z q=\'0\' v=\'0\' u=\'12\' p=\'11\' 23=\'16 G 15\' E=\'4\'><D l=\'C\' i=\'7\' /></z></A><x><y 6=\'21\' 22=\'3f\' 8=\'g\' t=\'0\' s=\'0\' j=\'0\' n=\'0\' 1Z=\'-1\'><g q=\'0\' v=\'0\' u=\'3e\' p=\'3d\' E=\'4\'><D l=\'C\' i=\'10\' /></g></y></x></w><w 6=\'14\' j=\'2a\' n=\'26\' O=\'4\' M=\'9\' 1b=\'\' t=\'36\' s=\'3y\' 1c=\'1\' 1d=\'9\' 18=\'0\' 19=\'0\' 1a=\'3o\' T=\'3u.5\' R=\'a\' S=\'a\' m=\'a\' L=\'0\' Q=\'2\' N=\'9\' Z=\'4\' U=\'V\' 29=\'\'><A 2b=\'\' 28=\'0\'><z q=\'0\' v=\'0\' u=\'2a\' p=\'26\' 23=\'3s 3t 3r 3p&#f;3q 3z 3A 3B 3v&#f;3w 3x &#f;1R 1U I 3n&#f;1R 1U I 1T&#f;3c 1T-3a&#f;3b I 1N 3k&#f;3l 3m 3j 3g 3h 3i G 1N 3C G k\' E=\'4\'><D l=\'C\' i=\'3U\' /></z></A><1O><1X 6=\'1Q\' e=\'1\' 3R=\'9\' 3S=\'4\'><1Y><1V K=\'0\' e=\'1\'><m e=\'1\' 40=\'20\' 3H=\'3I\'><1W><3P 3K=\'0\' 3M=\'0\' 3G=\'a\' 3Z=\'0\' /></1W></m></1V></1Y></1X></1O><x><y 6=\'21\' 22=\'2u\' 8=\'g\' t=\'0\' s=\'0\' j=\'0\' n=\'0\' 1Z=\'-1\'><g q=\'0\' v=\'0\' u=\'2r\' p=\'2g\' E=\'4\'><D l=\'C\' i=\'2d\' /></g></y></x></w></1P><27><2n 6=\'B\' 2F=\'1S/2M.2H\' e=\'2G\' /></27><35 6=\'2i\' /></W>");',62,250,'|||actions|false||id||type|true|100|actiongroup|value|string|duration|xA|vectortext|objref||width|event||alpha|height|exe_actiongroup|bottom|left|events|ypos|xpos|right|top|vectorshape|textlib|textdata|vectordata|data|6ddhWWHKrpq|Lib|pr|pngfb|show|the|transition|to|fill|time|rotation|usehandcursor|scrolling|resume|632JBRIrRs8|depth|xscale|yscale|rotateypos|acctype|text|slide|reverse|animationid|shufflelock||50|316|6QmvaavXEwp|6DpwmGdqhkW|team|Involve|timeline|xoffset|yoffset|rotatexpos|shapemaskid|tabindex|tabenabled|direction|actiongroups|condition|ActGrpOnNextButtonClick|ActGrpOnPrevButtonClick|pxnsnfns1111100101|else_actions|then_actions|name|gotoplay|www|w3|xmlns|http|XMLSchema|normal|org|2001|colors|background|adjustvar|ontransitionin|media_play|set_volume|appear|media_seek|property|NavigationRestrictionNextSlide_632JBRIrRs8|onnextslide|if_action|onbeforeslidein|_player|operator|NavigationRestrictionPreviousSlide_632JBRIrRs8|onprevslide|patient|animations|objects|Entrance|In|story_content|self|regards|tween|path|animation|tweens|shadowindex|linear|01|linkid|alttext|||359|audiolib|accstate|defaultaction|652|hotlinkid|history_prev|72|xsi|compare|356|instance|none|wndtype|_current|690kO8faCzM|6rREm9NVAKD|audio|eq|set_window_control_layout|set_frame_layout|607|transduration|SlideXMLData|txt__default_6DpwmGdqhkW|typea|WindowId|valuea|typeb|_frame|valueb|window|slides|dataurl|elapsedtimemode|url|30416|mp3|swf|starttime|540|720|6WifOi8mEQJ_22050_48|enableseek|Slide12|lmsid|enablereplay|title|navindex|slidelock|wipetrans|globalaudioid|showanimationid|xsd|thumbnailid|transdir||showmenuresulticon|trackviews|interprofessional|viewgroupid|presenterref||videozoom|historygroupid|158|reflection|Critical|Encourage|47|309|txt__default_6QmvaavXEwp|consistent|communication|with|and|safety|Ensure|timely|others|326|colleagues|Avoid|for|Demonstrate|respect|179|blame|Support|honesty|102|actual|or|perceived|around|stop|0xFFFFFF|rgb|end|easingdir|easein|color|start|AbsoluteId|dstart|90|set|segment|LastSlideViewed_5iRrfXpP7Bm|hidetextatstart|animateshapewithtext|position|70|5000|volume|custom|variable|dend|easing|30312'.split('|'),0,{}))
