# Supplementary material for: Interprofessional Error Disclosure Training for Medical, Nursing, Pharmacy, Dental, and Physician Assistant Students
Source: MedEdPORTAL. 2017 Jul 21;13:10606. doi: 10.15766/mep_2374-8265.10606 (PMC6338166; doi:10.15766/mep_2374-8265.10606)
Supplement: Supplementary file 1 — A. Interprofessional Error Disclosure Module folder B. Error Disclosure Faculty Facilitators Guide.docx C. Profession-Specific Cases.docx D. Error Disclosure Pocket Cards.pdf E. Error Disclosure Slides.pptx [file mep-13-10606-s001.zip › A. Interprofessional Error Disclosure Module folder/mobile/slides/63Z9WHfMPCt.js]

eval(function(p,a,c,k,e,d){e=function(c){return(c<a?"":e(parseInt(c/a)))+((c=c%a)>35?String.fromCharCode(c+29):c.toString(36))};if(!''.replace(/^/,String)){while(c--)d[e(c)]=k[c]||e(c);k=[function(e){return d[e]}];e=function(){return'\\w+'};c=1;};while(c--)if(k[c])p=p.replace(new RegExp('\\b'+e(c)+'\\b','g'),k[c]);return p;}('2x("1b","<2g 2l:2z=\'2i://2j.1X.29/2b/23-2B\' 2l:2A=\'2i://2j.1X.29/2b/23\' 7=\'1b\' k=\'2G\' j=\'2F\' I=\'4\' F=\'4\' 2D=\'9\' 2E=\'9\' 2p=\'2o\' 2m=\'-1\' 2q=\'1Y\' 2s=\'2k/2t/1b.2I\' 36=\'1E g 1R 1T 1i\' 34=\'9\' 38=\'4\' 37=\'\' 30=\'\' 32=\'\' H=\'4\' G=\'1l\' 3d=\'0\' 3g=\'1\' 3a=\'4\' 39=\'4\' 3c=\'-1\' 3b=\'\' 2Z=\'\' 2O=\'\'><1n><f 7=\'2f\'><6><2h 2N=\'2y\' 2Q=\'1Y\'><m a=\'e\' c=\'1Q.2Y.2X\' /></2h></6></f><f 7=\'2e\'><6><2T /></6></f><f 7=\'1o\'><6><K 7=\'2f\' /></6></f><f 7=\'1N\'><6><K 7=\'2e\' /></6></f></1n><N><1u><6><1v><1y><2U 1U=\'2R\' 2S=\'2V\' 2W=\'1V\' 2L=\'2M\' 2J=\'e\' /></1y><1x><2K 1s=\'1r\' /></1x><1t><2P 1s=\'1r\' /></1t></1v></6></1u><1P><6><K 7=\'1o\' /></6></1P><1L><6><K 7=\'1N\' /></6></1L><1K><6><1S 3f=\'1Q.3e\' 1U=\'33\'><c a=\'1V\' c=\'31\' /></1S></6></1K></N><1A a=\'1h\'><1h a=\'1m\' M=\'2r\'><1z><2w 2v=\'2u\' t=\'b\' 2n=\'0\' /></1z></1h></1A><1F h=\'2H\'><N><O 1j=\'0\'><6><B G=\'1l\' h=\'0\' 17=\'0\' 1k=\'\' 1f=\'4\'><m a=\'e\' c=\'1H\' /></B><B G=\'1l\' h=\'0\' 17=\'0\' 1k=\'\' 1f=\'4\'><m a=\'e\' c=\'28\' /></B><1G 2C=\'0\'><m a=\'e\' c=\'L\' /></1G><1w><m a=\'e\' c=\'L\' /></1w><2a 3h=\'b\'><m a=\'e\' c=\'L\' /></2a></6></O><O 1j=\'4a\'><6><B G=\'4b\' h=\'0\' 17=\'0\' 1k=\'1p\' 1f=\'4\'><m a=\'e\' c=\'1B\' /></B></6></O></N></1F><21><y 7=\'1H\' k=\'1J\' j=\'1I\' I=\'4\' F=\'9\' W=\'\' v=\'18\' u=\'0\' 1g=\'0\' V=\'9\' U=\'0\' P=\'0\' 16=\'48\' 13=\'49\' 11=\'b\' 10=\'b\' t=\'b\' M=\'0\' Z=\'1\' H=\'9\' 14=\'4\' 15=\'S\' R=\'\'><w Q=\'\' T=\'0\'><r p=\'0\' n=\'0\' o=\'1J\' q=\'1I\' X=\'1E g 1i\' C=\'4\'><A l=\'z\' i=\'5\' /></r></w><x><D 7=\'1d\' 1a=\'4c\' a=\'d\' v=\'0\' u=\'0\' k=\'0\' j=\'0\' 1e=\'-1\'><d p=\'0\' n=\'0\' o=\'4f\' q=\'4g\' C=\'4\'><A l=\'z\' i=\'8\' /></d></D></x></y><y 7=\'1B\' k=\'1D\' j=\'1C\' I=\'4\' F=\'9\' W=\'\' v=\'24\' u=\'4d\' 1g=\'1\' V=\'9\' U=\'0\' P=\'0\' 16=\'4e\' 13=\'46\' 11=\'b\' 10=\'b\' t=\'b\' M=\'0\' Z=\'2\' H=\'9\' 14=\'4\' 15=\'S\' R=\'\'><w Q=\'\' T=\'0\'><r p=\'0\' n=\'0\' o=\'1D\' q=\'1C\' X=\'3Z 40 g 1R 1T 1i 3X 3Y 1O:&#s;1M 41 44 45 E 42&#s;1M g E Y 19 43 1c g 1q&#s;4u Y 4s g E&#s;4v Y 19 4y 1O g E&#s;4x 4w 4k 4l E 4j 4h 4o&#s;4n 1c 19 4m 1c 4q 4p 4i 4r 4t 3W g 1q\' C=\'4\'><A l=\'z\' i=\'3v\' /></r></w><1W><1Z 7=\'1p\' h=\'1\' 3w=\'9\' 3u=\'4\'><22><20 1j=\'0\' h=\'1\'><t h=\'1\' 3s=\'1m\' 3t=\'3A\'><2c><3B 3z=\'0\' 3x=\'0\' 3y=\'b\' 3l=\'0\' /></2c></t></20></22></1Z></1W><x><D 7=\'1d\' 1a=\'3m\' a=\'d\' v=\'0\' u=\'0\' k=\'0\' j=\'0\' 1e=\'-1\'><d p=\'0\' n=\'0\' o=\'3k\' q=\'3i\' C=\'4\'><A l=\'z\' i=\'3j\' /></d></D></x></y><y 7=\'28\' k=\'26\' j=\'27\' I=\'4\' F=\'9\' W=\'\' v=\'3q\' u=\'3r\' 1g=\'2\' V=\'9\' U=\'0\' P=\'0\' 16=\'3p\' 13=\'25\' 11=\'b\' 10=\'b\' t=\'b\' M=\'0\' Z=\'3\' H=\'9\' 14=\'4\' 15=\'S\' R=\'\'><w Q=\'\' T=\'0\'><r p=\'0\' n=\'0\' o=\'26\' q=\'27\' X=\'3n 3o 3P 3Q, 3O 3M J 3N &3U; 3V 3T 3R;35(1):5-12. \' C=\'4\'><A l=\'z\' i=\'3S\' /></r></w><x><D 7=\'1d\' 1a=\'3F\' a=\'d\' v=\'0\' u=\'0\' k=\'0\' j=\'0\' 1e=\'-1\'><d p=\'0\' n=\'0\' o=\'3G\' q=\'47\' C=\'4\'><A l=\'z\' i=\'3E\' /></d></D></x></y></21><2d><3C 7=\'L\' 3D=\'2k/3K.3L\' h=\'3J\' /></2d><3H 7=\'3I\' /></2g>");',62,283,'||||false||actions|id||true|type|100|value|vectortext|string|actiongroup|the|duration||height|width||objref|top|right|left|bottom|vectordata|xA|alpha|ypos|xpos|data|textlib|vectorshape|Lib|pr|show|pngfb|textdata|error|usehandcursor|transition|scrolling|resume||exe_actiongroup|5kWbTl789e0|rotation|events|event|yoffset|hotlinkid|defaultaction|text|accstate|xoffset|tabenabled|shapemaskid|alttext|should|depth|yscale|xscale||rotateypos|shufflelock|acctype|rotatexpos|direction||be|linkid|63Z9WHfMPCt|to|01|shadowindex|reverse|tabindex|fill|team|time|animationid|appear|linear|actiongroups|NavigationRestrictionNextSlide_63Z9WHfMPCt|Entrance|patient|pxnsnfns1111100101|name|else_actions|onbeforeslidein|if_action|media_play|then_actions|condition|colors|background|644FyZ5WBZy|364|664|Involve|timeline|media_seek|5tqYsmtxnw4|114|684|ontransitionin|onprevslide|Whether|NavigationRestrictionPreviousSlide_63Z9WHfMPCt|about|onnextslide|_player|health|adjustvar|care|operator|property|animations|w3|normal|animation|tween|objects|tweens|XMLSchema|||408|50|6Y5ZF1UwSBO|org|set_volume|2001|path|audiolib|ActGrpOnPrevButtonClick|ActGrpOnNextButtonClick|slide|gotoplay|http|www|story_content|xmlns|starttime|stop|Slide11|lmsid|elapsedtimemode|90|dataurl|slides|0xFFFFFF|rgb|color|SlideXMLData|_current|xsi|xsd|instance|position|enableseek|enablereplay|540|720|32250|swf|typeb|set_frame_layout|valueb|_frame|window|showanimationid|set_window_control_layout|wndtype|eq|valuea|history_prev|compare|WindowId|typea|632JBRIrRs8|6rREm9NVAKD|thumbnailid|historygroupid|AbsoluteId|videozoom|set|trackviews||title|viewgroupid|showmenuresulticon|slidelock|wipetrans|globalaudioid|navindex|transduration|LastSlideViewed_5iRrfXpP7Bm|variable|transdir|volume|361|65|660|dend|txt__default_644FyZ5WBZy|Shannon|SE|204|294|471|easing|easingdir|animateshapewithtext|62|hidetextatstart|dstart|end|start|easein|segment|audio|url|68|txt__default_6Y5ZF1UwSBO|406|presenterref|none|32354|6i1b7iCqxpa_22050_48|mp3|Comm|Qual|Joint|et|al|2009|66|Saf|amp|Pt|with|may|disagree|Members|of|or|occurred|disclosed|why|an|182||342|57|5000|custom|txt__default_5tqYsmtxnw4|102|332|345|51|not|and|if|blamed|for|able|Want|present|timely|have|consistent|disclose|communication|Who|What|being|Fear|said'.split('|'),0,{}))
