# Supplementary material for: Interprofessional Error Disclosure Training for Medical, Nursing, Pharmacy, Dental, and Physician Assistant Students
Source: MedEdPORTAL. 2017 Jul 21;13:10606. doi: 10.15766/mep_2374-8265.10606 (PMC6338166; doi:10.15766/mep_2374-8265.10606)
Supplement: Supplementary file 1 — A. Interprofessional Error Disclosure Module folder B. Error Disclosure Faculty Facilitators Guide.docx C. Profession-Specific Cases.docx D. Error Disclosure Pocket Cards.pdf E. Error Disclosure Slides.pptx [file mep-13-10606-s001.zip › A. Interprofessional Error Disclosure Module folder/mobile/slides/65lsqhsuuJf.js]

eval(function(p,a,c,k,e,d){e=function(c){return(c<a?"":e(parseInt(c/a)))+((c=c%a)>35?String.fromCharCode(c+29):c.toString(36))};if(!''.replace(/^/,String)){while(c--)d[e(c)]=k[c]||e(c);k=[function(e){return d[e]}];e=function(){return'\\w+'};c=1;};while(c--)if(k[c])p=p.replace(new RegExp('\\b'+e(c)+'\\b','g'),k[c]);return p;}('3C("21","<3i 2F:42=\'2E://2D.2G.2J/2I/2H-44\' 2F:41=\'2E://2D.2G.2J/2I/2H\' f=\'21\' B=\'46\' z=\'47\' W=\'b\' X=\'b\' 3Y=\'e\' 3R=\'e\' 3S=\'3Q\' 3O=\'-1\' 3P=\'1E\' 3W=\'1v/3X/21.1O\' 3T=\'3U 2q 4q 4r?\' 4p=\'e\' 4n=\'b\' 4o=\'\' 4v=\'\' 4w=\'\' V=\'b\' C=\'1G\' 4u=\'0\' 4s=\'1\' 4t=\'b\' 4m=\'b\' 4f=\'-1\' 4g=\'\' 4e=\'\' 4c=\'\'><2v><1r f=\'2x\'><g><2C 4d=\'4k\' 4l=\'1E\'><n h=\'m\' k=\'2R.4j.4h\' /></2C></g></1r><1r f=\'2w\'><g><3o /></g></1r><1r f=\'2V\'><g><1P f=\'2x\' /></g></1r><1r f=\'2X\'><g><1P f=\'2w\' /></g></1r></2v><1L><2S><g><2T><2y><3r 2M=\'3p\' 3l=\'3m\' 3w=\'2L\' 3s=\'3q\' 3t=\'m\' /></2y><2B><3v 2A=\'2z\' /></2B><2U><3u 2A=\'2z\' /></2U></2T></g></2S><2Y><g><1P f=\'2V\' /></g></2Y><2W><g><1P f=\'2X\' /></g></2W><2N><g><2K 3I=\'2R.3H\' 2M=\'3N\'><k h=\'2L\' k=\'3K\' /></2K></g></2N></1L><2P h=\'1V\'><1V h=\'T\' U=\'2i\'><2Q><3L 3F=\'3z\' j=\'d\' 3A=\'0\' /></2Q></1V></2P><2O c=\'3D\'><1L><u t=\'0\'><g><y C=\'1G\' c=\'0\' F=\'0\' E=\'\' D=\'b\'><n h=\'m\' k=\'2b\' /></y><y C=\'1G\' c=\'0\' F=\'0\' E=\'\' D=\'b\'><n h=\'m\' k=\'1Y\' /></y><1B 1U=\'0\'><n h=\'m\' k=\'1R\' /></1B><1C><n h=\'m\' k=\'1R\' /></1C><1z 1T=\'d\'><n h=\'m\' k=\'1R\' /></1z></g></u><u t=\'3E\'><g><1B 1U=\'0\'><n h=\'m\' k=\'1Q\' /></1B><1C><n h=\'m\' k=\'1Q\' /></1C><1z 1T=\'d\'><n h=\'m\' k=\'1Q\' /></1z></g></u><u t=\'3B\'><g><16 C=\'1G\' c=\'0\' F=\'0\' E=\'\' D=\'b\'><n h=\'m\' k=\'2b\' /></16><16 C=\'1G\' c=\'0\' F=\'0\' E=\'\' D=\'b\'><n h=\'m\' k=\'1Y\' /></16></g></u><u t=\'3G\'><g><y C=\'Y\' c=\'0\' F=\'0\' E=\'G\' D=\'b\'><n h=\'m\' k=\'29\' /></y></g></u><u t=\'5o\'><g><y C=\'Y\' c=\'0\' F=\'0\' E=\'G\' D=\'b\'><n h=\'m\' k=\'1S\' /></y></g></u><u t=\'5n\'><g><y C=\'Y\' c=\'0\' F=\'0\' E=\'G\' D=\'b\'><n h=\'m\' k=\'2c\' /></y></g></u><u t=\'5m\'><g><16 C=\'Y\' c=\'0\' F=\'0\' E=\'1A\' D=\'b\'><n h=\'m\' k=\'29\' /></16><16 C=\'Y\' c=\'0\' F=\'0\' E=\'1A\' D=\'b\'><n h=\'m\' k=\'1S\' /></16><16 C=\'Y\' c=\'0\' F=\'0\' E=\'1A\' D=\'b\'><n h=\'m\' k=\'2c\' /></16></g></u><u t=\'5s\'><g><1B 1U=\'0\'><n h=\'m\' k=\'1H\' /></1B><1C><n h=\'m\' k=\'1H\' /></1C><1z 1T=\'d\'><n h=\'m\' k=\'1H\' /></1z></g></u><u t=\'5l\'><g><y C=\'Y\' c=\'0\' F=\'0\' E=\'G\' D=\'b\'><n h=\'m\' k=\'3k\' /></y><y C=\'Y\' c=\'0\' F=\'0\' E=\'G\' D=\'b\'><n h=\'m\' k=\'3c\' /></y></g></u><u t=\'5g\'><g><y C=\'Y\' c=\'0\' F=\'0\' E=\'G\' D=\'b\'><n h=\'m\' k=\'2l\' /></y><y C=\'Y\' c=\'0\' F=\'0\' E=\'G\' D=\'b\'><n h=\'m\' k=\'2Z\' /></y></g></u></1L></2O><3g><v f=\'2b\' B=\'2r\' z=\'2i\' W=\'b\' X=\'e\' 1g=\'\' O=\'48\' I=\'22\' 1i=\'0\' 1j=\'e\' 1k=\'0\' 1h=\'0\' 1m=\'5t\' 1n=\'45\' 1o=\'d\' 1l=\'d\' j=\'d\' U=\'0\' 1a=\'1\' V=\'e\' 1c=\'b\' 1e=\'1x\' 1b=\'\'><w 1d=\'\' 1f=\'0\'><x K=\'0\' L=\'0\' M=\'2r\' N=\'2i\' S=\'A 5w 2q 5x 5u\' P=\'b\'><Q l=\'J\' i=\'22\' /></x></w><1p><1q f=\'1s\' 1M=\'5z\' h=\'R\' O=\'0\' I=\'0\' B=\'0\' z=\'0\' 1K=\'-1\'><R K=\'0\' L=\'0\' M=\'4L\' N=\'51\' P=\'b\'><Q l=\'J\' i=\'23\' /></R></1q></1p></v><v f=\'1Y\' B=\'2p\' z=\'2u\' W=\'b\' X=\'e\' 1g=\'\' O=\'36\' I=\'4K\' 1i=\'3\' 1j=\'e\' 1k=\'0\' 1h=\'0\' 1m=\'4I\' 1n=\'4J\' 1o=\'d\' 1l=\'d\' j=\'d\' U=\'0\' 1a=\'2\' V=\'e\' 1c=\'b\' 1e=\'1x\' 1b=\'\'><w 1d=\'\' 1f=\'0\'><x K=\'0\' L=\'0\' M=\'2p\' N=\'2u\' S=\'4P 4N 4O 4H 4A 4B, a 4z 4x 4y&#1F;&#1F; 4F-4G&#1F;4E 4C&#1F;4D 57 2t&#1F;58 56 2t\' P=\'b\'><Q l=\'J\' i=\'25\' /></x></w><1p><1q f=\'1s\' 1M=\'54\' h=\'R\' O=\'0\' I=\'0\' B=\'0\' z=\'0\' 1K=\'-1\'><R K=\'0\' L=\'0\' M=\'55\' N=\'5c\' P=\'b\'><Q l=\'J\' i=\'26\' /></R></1q></1p></v><v f=\'29\' B=\'2s\' z=\'2o\' W=\'b\' X=\'e\' 1g=\'\' O=\'36\' I=\'5b\' 1i=\'6\' 1j=\'e\' 1k=\'0\' 1h=\'0\' 1m=\'59\' 1n=\'5a.5\' 1o=\'d\' 1l=\'d\' j=\'d\' U=\'0\' 1a=\'3\' V=\'e\' 1c=\'b\' 1e=\'28\' 1b=\'\'><w 1d=\'\' 1f=\'0\'><x K=\'0\' L=\'0\' M=\'2s\' N=\'2o\' S=\'2m 2k 3 1\' P=\'b\'><Q l=\'J\' i=\'27\' /></x></w><H><s f=\'G\' c=\'1\' 1u=\'e\' 18=\'b\'><r><p t=\'0\' c=\'1\'><j c=\'1\' 17=\'T\' 14=\'1t\'><q><11 10=\'0\' Z=\'0\' 12=\'d\' 13=\'0\' /></q></j></p></r></s><s f=\'1A\' c=\'o\' 1X=\'e\' 18=\'b\'><r><p t=\'0\' c=\'o\'><j c=\'o\' 17=\'T\' 14=\'20\'><q><11 10=\'d\' Z=\'0\' 12=\'0\' 13=\'0\' /></q></j></p></r></s></H><1w><1W f=\'1s\' 1y=\'1v/4W.1O\' h=\'1E\' S=\'2m 2k 3 1\' B=\'4U\' z=\'4S\' 2f=\'2h/4T.2g\' 2d=\'0\' 2e=\'0\' 2a=\'1\' /></1w></v><v f=\'2l\' B=\'2n\' z=\'2j\' W=\'b\' X=\'e\' 1g=\'\' O=\'32\' I=\'34\' 1i=\'7\' 1j=\'e\' 1k=\'0\' 1h=\'0\' 1m=\'52\' 1n=\'39\' 1o=\'d\' 1l=\'d\' j=\'d\' U=\'0\' 1a=\'4\' V=\'e\' 1c=\'b\' 1e=\'28\' 1b=\'\'><w 1d=\'\' 1f=\'0\'><x K=\'0\' L=\'0\' M=\'2n\' N=\'2j\' S=\'1I 2 2\' P=\'b\'><Q l=\'J\' i=\'35\' /></x></w><H><s f=\'G\' c=\'1D\' 1u=\'e\' 18=\'b\'><r><p t=\'0\' c=\'1D\'><j c=\'1D\' 17=\'T\' 14=\'1t\'><q><11 10=\'0\' Z=\'0\' 12=\'d\' 13=\'0\' /></q></j></p></r></s></H><1w><1W f=\'1s\' 1y=\'1v/4Y.1O\' h=\'1E\' S=\'1I 2 2\' B=\'4X\' z=\'4Z\' 2f=\'2h/50.2g\' 2d=\'0\' 2e=\'0\' 2a=\'2\' /></1w></v><v f=\'3k\' B=\'3h\' z=\'3a\' W=\'b\' X=\'e\' 1g=\'\' O=\'36\' I=\'4V\' 1i=\'1\' 1j=\'e\' 1k=\'0\' 1h=\'0\' 1m=\'53\' 1n=\'5d\' 1o=\'d\' 1l=\'d\' j=\'d\' U=\'0\' 1a=\'5\' V=\'e\' 1c=\'b\' 1e=\'28\' 1b=\'\'><w 1d=\'\' 1f=\'0\'><x K=\'0\' L=\'0\' M=\'3h\' N=\'3a\' S=\'1I 3 3\' P=\'b\'><Q l=\'J\' i=\'4R\' /></x></w><H><s f=\'G\' c=\'1D\' 1u=\'e\' 18=\'b\'><r><p t=\'0\' c=\'1D\'><j c=\'1D\' 17=\'T\' 14=\'1t\'><q><11 10=\'0\' Z=\'0\' 12=\'d\' 13=\'0\' /></q></j></p></r></s></H><1w><1W f=\'1s\' 1y=\'1v/4Q.1O\' h=\'1E\' S=\'1I 3 3\' B=\'4M\' z=\'5v\' 2f=\'2h/5y.2g\' 2d=\'0\' 2e=\'0\' 2a=\'3\' /></1w></v><v f=\'3c\' B=\'1N\' z=\'38\' W=\'b\' X=\'e\' 1g=\'\' O=\'35\' I=\'39\' 1i=\'2\' 1j=\'e\' 1k=\'0\' 1h=\'0\' 1m=\'31\' 1n=\'19\' 1o=\'d\' 1l=\'d\' j=\'d\' U=\'0\' 1a=\'6\' V=\'e\' 1c=\'b\' 1e=\'1x\' 1b=\'\'><w 1d=\'\' 1f=\'0\'><x K=\'0\' L=\'0\' M=\'1N\' N=\'38\' S=\'5i 3d \' P=\'b\'><Q l=\'J\' i=\'3j\' /></x></w><H><s f=\'G\' c=\'o\' 1u=\'e\' 18=\'b\'><r><p t=\'0\' c=\'o\'><j c=\'o\' 17=\'T\' 14=\'1t\'><q><11 10=\'0\' Z=\'0\' 12=\'d\' 13=\'0\' /></q></j></p></r></s></H><1p><1q f=\'1s\' 1M=\'5j\' h=\'R\' O=\'0\' I=\'0\' B=\'0\' z=\'0\' 1K=\'-1\'><R K=\'0\' L=\'0\' M=\'5k\' N=\'33\' P=\'b\'><Q l=\'J\' i=\'5h\' /></R></1q></1p></v><v f=\'2Z\' B=\'1N\' z=\'38\' W=\'b\' X=\'e\' 1g=\'\' O=\'5e\' I=\'5f\' 1i=\'8\' 1j=\'e\' 1k=\'0\' 1h=\'0\' 1m=\'31\' 1n=\'19\' 1o=\'d\' 1l=\'d\' j=\'d\' U=\'0\' 1a=\'7\' V=\'e\' 1c=\'b\' 1e=\'1x\' 1b=\'\'><w 1d=\'\' 1f=\'0\'><x K=\'0\' L=\'0\' M=\'1N\' N=\'38\' S=\'5q 3d\' P=\'b\'><Q l=\'J\' i=\'3j\' /></x></w><H><s f=\'G\' c=\'o\' 1u=\'e\' 18=\'b\'><r><p t=\'0\' c=\'o\'><j c=\'o\' 17=\'T\' 14=\'1t\'><q><11 10=\'0\' Z=\'0\' 12=\'d\' 13=\'0\' /></q></j></p></r></s></H><1p><1q f=\'1s\' 1M=\'5r\' h=\'R\' O=\'0\' I=\'0\' B=\'0\' z=\'0\' 1K=\'-1\'><R K=\'0\' L=\'0\' M=\'5p\' N=\'33\' P=\'b\'><Q l=\'J\' i=\'3y\' /></R></1q></1p></v><v f=\'1S\' B=\'1J\' z=\'32\' W=\'b\' X=\'e\' 1g=\'\' O=\'34\' I=\'3x\' 1i=\'4\' 1j=\'e\' 1k=\'0\' 1h=\'0\' 1m=\'43.5\' 1n=\'15.5\' 1o=\'d\' 1l=\'d\' j=\'d\' U=\'45\' 1a=\'8\' V=\'e\' 1c=\'b\' 1e=\'1x\' 1b=\'\'><w 1d=\'\' 1f=\'0\'><x K=\'0\' L=\'0\' M=\'1J\' N=\'32\' S=\'37 3b 30 1\' P=\'b\'><Q l=\'J\' i=\'3e\' /></x></w><H><s f=\'G\' c=\'o\' 1u=\'e\' 18=\'b\'><r><p t=\'0\' c=\'o\'><j c=\'o\' 17=\'T\' 14=\'1t\'><q><11 10=\'0\' Z=\'0\' 12=\'d\' 13=\'0\' /></q></j></p></r></s><s f=\'1A\' c=\'o\' 1X=\'e\' 18=\'b\'><r><p t=\'0\' c=\'o\'><j c=\'o\' 17=\'T\' 14=\'20\'><q><11 10=\'d\' Z=\'0\' 12=\'0\' 13=\'0\' /></q></j></p></r></s></H></v><v f=\'2c\' B=\'1J\' z=\'32\' W=\'b\' X=\'e\' 1g=\'\' O=\'3M\' I=\'3J\' 1i=\'5\' 1j=\'e\' 1k=\'0\' 1h=\'0\' 1m=\'43.5\' 1n=\'15.5\' 1o=\'d\' 1l=\'d\' j=\'d\' U=\'45\' 1a=\'9\' V=\'e\' 1c=\'b\' 1e=\'1x\' 1b=\'\'><w 1d=\'\' 1f=\'0\'><x K=\'0\' L=\'0\' M=\'1J\' N=\'32\' S=\'37 3b 30 2\' P=\'b\'><Q l=\'J\' i=\'3e\' /></x></w><H><s f=\'G\' c=\'o\' 1u=\'e\' 18=\'b\'><r><p t=\'0\' c=\'o\'><j c=\'o\' 17=\'T\' 14=\'1t\'><q><11 10=\'0\' Z=\'0\' 12=\'d\' 13=\'0\' /></q></j></p></r></s><s f=\'1A\' c=\'o\' 1X=\'e\' 18=\'b\'><r><p t=\'0\' c=\'o\'><j c=\'o\' 17=\'T\' 14=\'20\'><q><11 10=\'d\' Z=\'0\' 12=\'0\' 13=\'0\' /></q></j></p></r></s></H></v></3g><3f><1Z f=\'1R\' 1y=\'1v/3n.24\' c=\'4i\' /><1Z f=\'1Q\' 1y=\'1v/3V.24\' c=\'49\' /><1Z f=\'1H\' 1y=\'1v/4b.24\' c=\'4a\' /></3f><40 f=\'3Z\' /></3i>");',62,346,'|||||||||||false|duration|100|true|id|actions|type||alpha|value||string|objref|750|tween|path|tweens|animation|time|event|vectorshape|data|vectordata|show|height||width|transition|reverse|animationid|direction|Entrance|animations|ypos|Lib|left|top|right|bottom|xpos|pngfb|pr|vectortext|alttext|linear|rotation|scrolling|resume|usehandcursor|custom|dstart|start|segment|end|dend|easingdir||hide|easing|animateshapewithtext||depth|defaultaction|shufflelock|hotlinkid|acctype|accstate|shapemaskid|yoffset|tabindex|tabenabled|xoffset|yscale|rotatexpos|rotateypos|xscale|textlib|textdata|actiongroup|01|easein|hidetextatstart|story_content|imagelib|text|url|set_volume|Exit|media_seek|media_play|500|normal|xA|appear|5VDJPaqwyQO|Object|88|shadowindex|events|linkid|296|swf|exe_actiongroup|5hGUv1R87WT|60cqvpitosK|62BxRTYKISJ|volume|position|fill|imagedata|hidetextatend|5pI2YCllNc3|audio|easeout|65lsqhsuuJf|||mp3||||image|6Ftu67Kgz9S|maskref|5gFEMMUKi2J|66sKNTvz4q0|mobiledx|mobiledy|altimage|png|mobile|90|204|Placeholder|6idbj0WNrHX|Content|622|223|644|of|636|648|surveys|246|actiongroups|ActGrpOnPrevButtonClick|ActGrpOnNextButtonClick|condition|pxnsnfns1111100101|name|then_actions|gotoplay|www|http|xmlns|w3|XMLSchema|2001|org|adjustvar|property|operator|ontransitionin|timeline|background|colors|_player|onbeforeslidein|if_action|else_actions|NavigationRestrictionNextSlide_65lsqhsuuJf|onprevslide|NavigationRestrictionPreviousSlide_65lsqhsuuJf|onnextslide|6J23oqLqwm4|Arrow|148|||326|96||Notched||102|250|Right|6nReJU2mmro|ratings|108|audiolib|objects|614|slide|98|6CnXgDl5gOy|valuea|WindowId|68sco4bo8GB_22050_48|history_prev|eq|_frame|compare|valueb|typeb|set_window_control_layout|set_frame_layout|typea|134|107|0xFFFFFF|stop|16375|SlideXMLData|49021|15208|rgb|17750|LastSlideViewed_5iRrfXpP7Bm|variable|138|AbsoluteId|color|470|set|starttime|elapsedtimemode|Slide9|enablereplay|lmsid|title|Quality|6RadbhFL2li_22050_48|dataurl|slides|enableseek|none|presenterref|xsd|xsi||instance||720|540||20333|13770|6d8tdYVleGC_22050_48|showanimationid|window|thumbnailid|navindex|globalaudioid|6X1N0JdRQbp|15395|6rREm9NVAKD|_current|wndtype|slidelock|showmenuresulticon|viewgroupid|trackviews|Actual|Disclosures|transdir|wipetrans|transduration|historygroupid|videozoom|Colorado|insurer|large|at|COPIC|Events|445|837|2007|2009|Program|322|123|117|552|1479|and|Compensation|Disclosure|5YUnOI01J0K_80_P_0_0_1478_583_DX1456_DY1456|97|463|6JNSZCaa14A_80_DX1296_DY1296_CX648_CY223|1296|84|6JNSZCaa14A_80_DX1296_DY1296|1400|6MRb0fdVdG6_80_P_0_0_1400_532_DX1430_DY1430|532|6MRb0fdVdG6_80_P_0_0_1400_532_DX1430_DY1430_CX622_CY204||311|307|txt__default_5pI2YCllNc3|595|physician|patient|705|324|111|150|243|125|104|342|45500|99|Physician|txt__default_6nReJU2mmro|180|38000|34000|29500|24500|152|Patient|txt__default_6J23oqLqwm4|35354|318|disclosure|584|study|error|5YUnOI01J0K_80_P_0_0_1478_583_DX1456_DY1456_CX614_CY250|txt__default_5gFEMMUKi2J'.split('|'),0,{}))
