# Supplementary material for: Interprofessional Error Disclosure Training for Medical, Nursing, Pharmacy, Dental, and Physician Assistant Students
Source: MedEdPORTAL. 2017 Jul 21;13:10606. doi: 10.15766/mep_2374-8265.10606 (PMC6338166; doi:10.15766/mep_2374-8265.10606)
Supplement: Supplementary file 1 — A. Interprofessional Error Disclosure Module folder B. Error Disclosure Faculty Facilitators Guide.docx C. Profession-Specific Cases.docx D. Error Disclosure Pocket Cards.pdf E. Error Disclosure Slides.pptx [file mep-13-10606-s001.zip › A. Interprofessional Error Disclosure Module folder/mobile/slides/690kO8faCzM.js]

eval(function(p,a,c,k,e,d){e=function(c){return(c<a?"":e(parseInt(c/a)))+((c=c%a)>35?String.fromCharCode(c+29):c.toString(36))};if(!''.replace(/^/,String)){while(c--)d[e(c)]=k[c]||e(c);k=[function(e){return d[e]}];e=function(){return'\\w+'};c=1;};while(c--)if(k[c])p=p.replace(new RegExp('\\b'+e(c)+'\\b','g'),k[c]);return p;}('2Z("N","<2m 1L:30=\'1B://1C.1z.1A/1D/1G-2X\' 1L:2Y=\'1B://1C.1z.1A/1D/1G\' 6=\'N\' h=\'2S\' j=\'2P\' P=\'4\' O=\'4\' 2Q=\'8\' 2V=\'8\' 2W=\'2T\' 2U=\'-1\' 35=\'1H\' 3h=\'29/3i/N.3f\' 3g=\'1l: 1o 1n 1j 1f\' 3l=\'8\' 3m=\'4\' 3j=\'\' 3k=\'\' 39=\'\' X=\'4\' L=\'T\' 3a=\'0\' 37=\'1\' 38=\'4\' 3d=\'4\' 3e=\'-1\' 3b=\'\' 3c=\'\' 2O=\'\'><1t><9 6=\'1F\'><3><1E 2p=\'2w\' 2q=\'1H\'><f 7=\'e\' b=\'1T.2t.2s\' /></1E></3></9><9 6=\'1s\'><3><2v /></3></9><9 6=\'1I\'><3><r 6=\'1F\' /></3></9><9 6=\'1V\'><3><r 6=\'1s\' /></3></9></1t><o><1w><3><1v><1q><2I 1W=\'2J\' 2G=\'2H\' 2M=\'1Z\' 2N=\'2K\' 2L=\'e\' /></1q><1r><2B 1u=\'1x\' /></1r><1y><2z 1u=\'1x\' /></1y></1v></3></1w><1U><3><r 6=\'1I\' /></3></1U><1S><3><r 6=\'1V\' /></3></1S><1X><3><20 3n=\'1T.40\' 1W=\'47\'><b 7=\'1Z\' b=\'44\' /></20></3></1X></o><1M 7=\'M\'><M 7=\'3U\' W=\'U\'><1Y><3T 3S=\'3V\' S=\'c\' 3Y=\'0\' /></1Y></M></1M><15 J=\'49\'><o><1P 4g=\'0\'><3><q L=\'T\' J=\'0\' 1J=\'0\' 1K=\'\' 1N=\'4\'><f 7=\'e\' b=\'18\' /></q><q L=\'T\' J=\'0\' 1J=\'0\' 1K=\'\' 1N=\'4\'><f 7=\'e\' b=\'1e\' /></q><1Q 4a=\'0\'><f 7=\'e\' b=\'E\' /></1Q><1R><f 7=\'e\' b=\'E\' /></1R><1O 4f=\'c\'><f 7=\'e\' b=\'E\' /></1O></3></1P></o></15><2d><F 6=\'18\' h=\'10\' j=\'U\' P=\'4\' O=\'8\' 1i=\'\' w=\'36\' x=\'12\' 1h=\'0\' 1g=\'8\' 1d=\'0\' 1p=\'0\' 1k=\'3B\' 1m=\'45\' Z=\'c\' 17=\'c\' S=\'c\' W=\'0\' 1c=\'1\' X=\'8\' 11=\'4\' 13=\'19\' 1a=\'\'><z 1b=\'\' 14=\'0\'><y p=\'0\' k=\'0\' n=\'10\' A=\'U\' 2j=\'1l: 1o 1n 1j 1f\' K=\'4\'><G l=\'C\' i=\'1\' /></y></z><D><B 6=\'2f\' 2n=\'3r\' 7=\'g\' w=\'0\' x=\'0\' h=\'0\' j=\'0\' 25=\'-1\'><g p=\'0\' k=\'0\' n=\'3u\' A=\'48\' K=\'4\'><G l=\'C\' i=\'24\' /></g></B></D></F><F 6=\'1e\' h=\'2o\' j=\'2k\' P=\'4\' O=\'8\' 1i=\'\' w=\'16\' x=\'3M\' 1h=\'1\' 1g=\'8\' 1d=\'0\' 1p=\'0\' 1k=\'3Q\' 1m=\'3K.5\' Z=\'c\' 17=\'c\' S=\'c\' W=\'0\' 1c=\'2\' X=\'8\' 11=\'4\' 13=\'19\' 1a=\'\'><z 1b=\'\' 14=\'0\'><y p=\'0\' k=\'0\' n=\'2o\' A=\'2k\' 2j=\'“I’m V” ≠ 2b 3C &#d;“I’m V H 2h 3H 3I Y R” 27 28 2l&#d;“I’m V H 2h I 3J Y R” 2l 3G 3D 26 Q 3E Y 3F-3P 21 23 22 3R&#d;v 3O u 22 23 3L “2i 3N 28 3s 2a”&#d;v “3t”:  “3o 3p Q 2b 21…”&#d;v “3q”:  “3v Q a 2g, 2c…”&#d;v 3A:  “2i 2g 42 3z’t 3w u 26…”&#d;3x u 3y 4b u 4d: “I 4c H R 2a 27 4e, 4h... 2c H 3W 3X&3Z;s 46\\" (43 41 a 2D 2C)\' K=\'4\'><G l=\'C\' i=\'2F\' /></y></z><D><B 6=\'2f\' 2n=\'2E\' 7=\'g\' w=\'0\' x=\'0\' h=\'0\' j=\'0\' 25=\'-1\'><g p=\'0\' k=\'0\' n=\'2y\' A=\'2A\' K=\'4\'><G l=\'C\' i=\'2r\' /></g></B></D></F></2d><2e><2x 6=\'E\' 2u=\'29/2R.32\' J=\'31\' /></2e><34 6=\'33\' /></2m>");',62,266,'|||actions|false||id|type|true|actiongroup||value|100|xA|string|objref|vectortext|width||height|top|||right|events|left|show|exe_actiongroup|||the|Avoid|xpos|ypos|vectordata|data|bottom|textdata|Lib|textlib|68O7oqvhrEb|vectorshape|pr|for||duration|pngfb|transition|fill|690kO8faCzM|usehandcursor|resume|was|you|alpha|appear|90|sorry|rotation|scrolling|to|xscale|654|shufflelock||acctype|accstate|timeline||yscale|6hNrcuRYOdj|text|defaultaction|hotlinkid|depth|xoffset|6SviqgTyaUf|fail|tabenabled|tabindex|shapemaskid|can|rotatexpos|Apology|rotateypos|disclosures|how|yoffset|condition|then_actions|ActGrpOnPrevButtonClick|actiongroups|name|if_action|onbeforeslidein|pxnsnfns1111100101|else_actions|w3|org|http|www|2001|gotoplay|ActGrpOnNextButtonClick|XMLSchema|normal|NavigationRestrictionNextSlide_690kO8faCzM|direction|animationid|xmlns|background|reverse|set_volume|event|media_seek|media_play|onprevslide|_player|onnextslide|NavigationRestrictionPreviousSlide_690kO8faCzM|operator|ontransitionin|colors|property|adjustvar|error|system|or||shadowindex|outcome|is|always|story_content|this|an|but|objects|audiolib|01|mistake|what|The|alttext|451|appropriate|slide|linkid|674|window|wndtype|71|5wwMJcOECfC|6rREm9NVAKD|url|history_prev|_current|audio|668|set_window_control_layout|448|set_frame_layout|clinician|real|txt__default_6SviqgTyaUf|69|valuea|WindowId|compare|eq|_frame|typeb|typea|valueb|showanimationid|540|enableseek|5v9Rg62ZaOM_22050_48|720|Slide13|starttime|enablereplay|lmsid|instance|xsd|SlideXMLData|xsi|71958|mp3|none|presenterref|elapsedtimemode||transdir|wipetrans|videozoom|transduration|globalaudioid|thumbnailid|slidelock|navindex|swf|title|dataurl|slides|viewgroupid|historygroupid|trackviews|showmenuresulticon|variable|If|there|buts|txt__default_6hNrcuRYOdj|does|ifs|644|There|change|Keep|focus|didn|minimizing|327|apology|unanticipated|due|clear|when|has|happened|did|225|colleagues|62|lab|blaming|cut|337|failure|rgb|color|linear|0xFFFFFF|me|it|stop|apos|LastSlideViewed_5iRrfXpP7Bm|from|certainly|quote|AbsoluteId||shattering|set||71837|position|on|know|patient|unpleasant|volume|time|awful'.split('|'),0,{}))
