# Supplementary material for: Interprofessional Error Disclosure Training for Medical, Nursing, Pharmacy, Dental, and Physician Assistant Students
Source: MedEdPORTAL. 2017 Jul 21;13:10606. doi: 10.15766/mep_2374-8265.10606 (PMC6338166; doi:10.15766/mep_2374-8265.10606)
Supplement: Supplementary file 1 — A. Interprofessional Error Disclosure Module folder B. Error Disclosure Faculty Facilitators Guide.docx C. Profession-Specific Cases.docx D. Error Disclosure Pocket Cards.pdf E. Error Disclosure Slides.pptx [file mep-13-10606-s001.zip › A. Interprofessional Error Disclosure Module folder/mobile/slides/6b2Lm6tg4go.js]

eval(function(p,a,c,k,e,d){e=function(c){return(c<a?"":e(parseInt(c/a)))+((c=c%a)>35?String.fromCharCode(c+29):c.toString(36))};if(!''.replace(/^/,String)){while(c--)d[e(c)]=k[c]||e(c);k=[function(e){return d[e]}];e=function(){return'\\w+'};c=1;};while(c--)if(k[c])p=p.replace(new RegExp('\\b'+e(c)+'\\b','g'),k[c]);return p;}('3G("G","<28 2d:2s=\'1P://1R.1Q.1J/1M/1L-2q\' 2d:2u=\'1P://1R.1Q.1J/1M/1L\' 5=\'G\' j=\'2n\' k=\'2o\' P=\'4\' L=\'4\' 2t=\'8\' 2r=\'8\' 2j=\'2i\' 2l=\'-1\' 2R=\'27\' 2Q=\'1O/2T/G.2N\' 2P=\'1t 1w 1z 1y 1x S T\' 2O=\'8\' 2Z=\'4\' 2Y=\'\' 32=\'\' 31=\'\' M=\'4\' R=\'1e\' 2V=\'0\' 2U=\'1\' 2W=\'4\' 2z=\'4\' 2C=\'-1\' 2B=\'\' 2w=\'\' 2y=\'\'><25><c 5=\'2b\'><3><29 2x=\'2I\' 2J=\'27\'><g 7=\'d\' b=\'1n.2k.2D\' /></29></3></c><c 5=\'2a\'><3><2G /></3></c><c 5=\'1f\'><3><z 5=\'2b\' /></3></c><c 5=\'1r\'><3><z 5=\'2a\' /></3></c></25><q><1d><3><1i><U><2F 2g=\'2E\' 2K=\'2H\' 2v=\'1H\' 2A=\'2L\' 2X=\'d\' /></U><1v><2M 1A=\'1D\' /></1v><1s><2S 1A=\'1D\' /></1s></1i></3></1d><1q><3><z 5=\'1f\' /></3></1q><1o><3><z 5=\'1r\' /></3></1o><1l><3><1m 2p=\'1n.2m\' 2g=\'41\'><b 7=\'1H\' b=\'3F\' /></1m></3></1l></q><1k 7=\'H\'><H 7=\'1V\' N=\'3C\'><1p><3E 3J=\'3N\' m=\'a\' 3K=\'0\' /></1p></H></1k><1G e=\'3M\'><q><u K=\'0\'><3><v R=\'1e\' e=\'0\' 1C=\'0\' 1B=\'\' 1E=\'4\'><g 7=\'d\' b=\'1F\' /></v><1g 3L=\'0\'><g 7=\'d\' b=\'B\' /></1g><1j><g 7=\'d\' b=\'B\' /></1j><1h 3Q=\'a\'><g 7=\'d\' b=\'B\' /></1h></3></u><u K=\'3P\'><3><v R=\'3O\' e=\'0\' 1C=\'0\' 1B=\'21\' 1E=\'4\'><g 7=\'d\' b=\'V\' /></v></3></u></q></1G><1N><E 5=\'1F\' j=\'I\' k=\'1u\' P=\'4\' L=\'8\' W=\'\' s=\'36\' t=\'22\' X=\'0\' 18=\'8\' 17=\'0\' 16=\'0\' 19=\'3D\' 1c=\'3V\' 1b=\'a\' 1a=\'a\' m=\'a\' N=\'0\' 15=\'1\' M=\'8\' 10=\'4\' Z=\'Y\' 11=\'\'><A 14=\'\' 13=\'0\'><w r=\'0\' n=\'0\' o=\'I\' p=\'1u\' 23=\'1t 1w 1z 1y 1x S T\' F=\'4\'><D l=\'C\' i=\'6\' /></w></A><x><y 5=\'1Y\' 1Z=\'3I\' 7=\'f\' s=\'0\' t=\'0\' j=\'0\' k=\'0\' 1S=\'-1\'><f r=\'0\' n=\'0\' o=\'I\' p=\'3H\' F=\'4\'><D l=\'C\' i=\'9\' /></f></y></x></E><E 5=\'V\' j=\'12\' k=\'1I\' P=\'4\' L=\'8\' W=\'\' s=\'30\' t=\'40\' X=\'1\' 18=\'8\' 17=\'0\' 16=\'0\' 19=\'3Z\' 1c=\'3Y\' 1b=\'a\' 1a=\'a\' m=\'a\' N=\'0\' 15=\'2\' M=\'8\' 10=\'4\' Z=\'Y\' 11=\'\'><A 14=\'\' 13=\'0\'><w r=\'0\' n=\'0\' o=\'12\' p=\'1I\' 23=\'2f J 44 2e 42 2c 43&#h;3T 3S 3R 3U – 24% Q O&#h;3X 26 – 1K% Q O&#h;3W 26 – 30% Q O&#h;&#h;2f J 2e 3f 2c 3g&#h;3d 3e 3j., 3k. – 3h 3i J 3c 35 37 33 34\' F=\'4\'><D l=\'C\' i=\'3a\' /></w></A><20><1X 5=\'21\' e=\'1\' 3b=\'8\' 38=\'4\'><1U><1T K=\'0\' e=\'1\'><m e=\'1\' 39=\'1V\' 3w=\'3x\'><1W><3u 3v=\'0\' 3A=\'0\' 3B=\'a\' 3y=\'0\' /></1W></m></1T></1U></1X></20><x><y 5=\'1Y\' 1Z=\'3z\' 7=\'f\' s=\'0\' t=\'0\' j=\'0\' k=\'0\' 1S=\'-1\'><f r=\'0\' n=\'0\' o=\'3t\' p=\'3n\' F=\'4\'><D l=\'C\' i=\'1K\' /></f></y></x></E></1N><2h><3o 5=\'B\' 3l=\'1O/3m.3r\' e=\'3s\' /></2h><3p 5=\'3q\' /></28>");',62,253,'|||actions|false|id||type|true||100|value|actiongroup|string|duration|vectortext|objref|xA||width|height||alpha|top|right|bottom|events|left|xpos|ypos|event|show|vectordata|textlib|textdata|exe_actiongroup|data|5zwGgAeW7VN|Lib|pr|vectorshape|pngfb|6b2Lm6tg4go|fill|636|errors|time|usehandcursor|scrolling|rotation|rate|resume|disclosure|transition|Professional|Values|condition|6lWPNRoIf41|shapemaskid|tabindex|text|acctype|shufflelock|defaultaction|666|accstate|hotlinkid|depth|yoffset|xoffset|tabenabled|rotatexpos|yscale|xscale|rotateypos|onbeforeslidein|appear|NavigationRestrictionNextSlide_6b2Lm6tg4go|media_seek|set_volume|if_action|media_play|background|ontransitionin|adjustvar|_player|onprevslide|colors|onnextslide|NavigationRestrictionPreviousSlide_6b2Lm6tg4go|else_actions|Gap|96|then_actions|Between|and|Practice|Actual|name|animationid|direction|pxnsnfns1111100101|reverse|6qyCpyfoEdN|timeline|property|266|org|60|XMLSchema|2001|objects|story_content|http|w3|www|shadowindex|tween|tweens|linear|path|animation|01|linkid|animations|Entrance||alttext||actiongroups|study|normal|slide|gotoplay|ActGrpOnPrevButtonClick|ActGrpOnNextButtonClick|to|xmlns|not|Evidence|operator|audiolib|Slide5|lmsid|6rREm9NVAKD|starttime|LastSlideViewed_5iRrfXpP7Bm|720|540|variable|instance|enablereplay|xsi|enableseek|xsd|typea|thumbnailid|window|showanimationid|slidelock|valueb|globalaudioid|navindex|6jNwNn9JVBo|eq|compare|history_prev|WindowId|_current|wndtype|valuea|_frame|set_frame_layout|swf|trackviews|title|dataurl|elapsedtimemode|set_window_control_layout|slides|transdir|transduration|wipetrans|typeb|viewgroupid|showmenuresulticon||videozoom|historygroupid|incident|report|in||one|animateshapewithtext|easing|58|hidetextatstart|resulted|Flynn|et|reported|institutions|457|medication|al|2004|url|6RiP1qq46Q8_22050_48|263|audio|presenterref|none|mp3|23520|665|segment|start|easingdir|easein|dend|txt__default_6lWPNRoIf41|dstart|end|90|318|color|AbsoluteId|SlideXMLData|93|txt__default_6qyCpyfoEdN|rgb|stop|position|23396|0xFFFFFF|custom|5000|volume|officer|house|UCSF|survey|48|Blendon|Novack|133|333|142|set|disclosed|patients|are'.split('|'),0,{}))
