# Supplementary material for: Interprofessional Error Disclosure Training for Medical, Nursing, Pharmacy, Dental, and Physician Assistant Students
Source: MedEdPORTAL. 2017 Jul 21;13:10606. doi: 10.15766/mep_2374-8265.10606 (PMC6338166; doi:10.15766/mep_2374-8265.10606)
Supplement: Supplementary file 1 — A. Interprofessional Error Disclosure Module folder B. Error Disclosure Faculty Facilitators Guide.docx C. Profession-Specific Cases.docx D. Error Disclosure Pocket Cards.pdf E. Error Disclosure Slides.pptx [file mep-13-10606-s001.zip › A. Interprofessional Error Disclosure Module folder/mobile/slides/6FLA5CBdQu1.js]

eval(function(p,a,c,k,e,d){e=function(c){return(c<a?"":e(parseInt(c/a)))+((c=c%a)>35?String.fromCharCode(c+29):c.toString(36))};if(!''.replace(/^/,String)){while(c--)d[e(c)]=k[c]||e(c);k=[function(e){return d[e]}];e=function(){return'\\w+'};c=1;};while(c--)if(k[c])p=p.replace(new RegExp('\\b'+e(c)+'\\b','g'),k[c]);return p;}('2S("1K","<2C 2I:2P=\'2M://2v.2s.2t/2E/2F-33\' 2I:2Z=\'2M://2v.2s.2t/2E/2F\' c=\'1K\' o=\'3a\' n=\'3b\' M=\'8\' P=\'8\' 38=\'a\' 34=\'a\' 37=\'2R\' 2Q=\'-1\' 2V=\'1D\' 2U=\'1J/2T/1K.1M\' 3c=\'2w 2x 2y 2H 1H 1C\' 3x=\'a\' 3z=\'8\' 3w=\'\' 3u=\'\' 3v=\'\' N=\'8\' K=\'20\' 3A=\'0\' 3F=\'1\' 3G=\'8\' 3H=\'8\' 3E=\'-1\' 3B=\'\' 3D=\'\' 3e=\'\'><1W><L c=\'1Y\'><d><2J 3q=\'3r\' 3o=\'1D\'><w f=\'v\' m=\'2a.3l.3m\' /></2J></d></L><L c=\'1Z\'><d><3n /></d></L><L c=\'2j\'><d><1w c=\'1Y\' /></d></L><L c=\'2q\'><d><1w c=\'1Z\' /></d></L></1W><1A><2l><d><2k><1N><3p 2f=\'3k\' 3f=\'3d\' 3g=\'2d\' 3j=\'3i\' 3h=\'v\' /></1N><1S><3s 1T=\'1R\' /></1S><1Q><3C 1T=\'1R\' /></1Q></2k></d></2l><2h><d><1w c=\'2j\' /></d></2h><2m><d><1w c=\'2q\' /></d></2m><2n><d><2b 3t=\'2a.3y\' 2f=\'2X\'><m f=\'2d\' m=\'2W\' /></2b></d></2n></1A><1V f=\'1I\'><1I f=\'V\' R=\'2r\'><21><31 32=\'30\' e=\'b\' 2Y=\'0\' /></21></1I></1V><28 9=\'4u\'><1A><y u=\'0\'><d><k K=\'20\' 9=\'0\' U=\'0\' Q=\'\' O=\'8\'><w f=\'v\' m=\'2c\' /></k><k K=\'1e\' 9=\'0\' U=\'0\' Q=\'A\' O=\'8\'><w f=\'v\' m=\'2L\' /></k><1O 4v=\'0\'><w f=\'v\' m=\'1x\' /></1O><2i><w f=\'v\' m=\'1x\' /></2i><2o 4s=\'b\'><w f=\'v\' m=\'1x\' /></2o></d></y><y u=\'4t\'><d><k K=\'1e\' 9=\'0\' U=\'0\' Q=\'A\' O=\'8\'><w f=\'v\' m=\'27\' /></k></d></y><y u=\'4w\'><d><k K=\'1e\' 9=\'0\' U=\'0\' Q=\'A\' O=\'8\'><w f=\'v\' m=\'2G\' /></k></d></y><y u=\'4z\'><d><k K=\'1e\' 9=\'0\' U=\'0\' Q=\'A\' O=\'8\'><w f=\'v\' m=\'1G\' /></k></d></y><y u=\'4A\'><d><k K=\'1e\' 9=\'0\' U=\'0\' Q=\'A\' O=\'8\'><w f=\'v\' m=\'1P\' /></k><k K=\'1e\' 9=\'0\' U=\'0\' Q=\'A\' O=\'8\'><w f=\'v\' m=\'24\' /></k></d></y><y u=\'4x\'><d><29 K=\'1e\' 9=\'0\' U=\'0\' Q=\'2z\' O=\'8\'><w f=\'v\' m=\'1G\' /></29></d></y></1A></28><2N><s c=\'2c\' o=\'2e\' n=\'2g\' M=\'8\' P=\'a\' 1g=\'\' B=\'40\' x=\'4y\' X=\'1\' 1c=\'a\' 14=\'0\' 16=\'0\' 15=\'4l.5\' 19=\'4m.5\' 1a=\'b\' 12=\'b\' e=\'b\' R=\'0\' 1h=\'1\' N=\'a\' 11=\'8\' 10=\'Z\' Y=\'\'><p 1n=\'\' 1o=\'0\'><q J=\'0\' D=\'0\' F=\'2e\' H=\'2g\' 1d=\'4j 1\' E=\'8\'><G l=\'I\' i=\'17\' /></q></p></s><s c=\'27\' o=\'2p\' n=\'1u\' M=\'8\' P=\'a\' 1g=\'\' B=\'4k\' x=\'4n\' X=\'2\' 1c=\'a\' 14=\'0\' 16=\'0\' 15=\'4q\' 19=\'2A\' 1a=\'b\' 12=\'b\' e=\'b\' R=\'0\' 1h=\'2\' N=\'a\' 11=\'8\' 10=\'Z\' Y=\'\'><p 1n=\'\' 1o=\'0\'><q J=\'0\' D=\'0\' F=\'2p\' H=\'1u\' 1d=\'&#1s;&#1s;4r 4o\' E=\'8\'><G l=\'I\' i=\'18\' /></q></p><C><t c=\'A\' 9=\'g\' 1p=\'a\' 1m=\'8\'><r><j u=\'0\' 9=\'g\'><e 9=\'g\' W=\'V\' 1b=\'1q\'><h><1l 1k=\'0\' 1f=\'0\' 1j=\'b\' 1i=\'0\' /></h></e></j></r></t></C><S><T c=\'1r\' 1t=\'4p\' f=\'z\' B=\'0\' x=\'0\' o=\'0\' n=\'0\' 1y=\'-1\'><z J=\'0\' D=\'0\' F=\'4B\' H=\'2u\' E=\'8\'><G l=\'I\' i=\'39\' /></z></T></S></s><s c=\'1P\' o=\'1v\' n=\'1z\' M=\'8\' P=\'a\' 1g=\'\' B=\'1E\' x=\'4J\' X=\'5\' 1c=\'a\' 14=\'0\' 16=\'0\' 15=\'1E\' 19=\'4C\' 1a=\'b\' 12=\'b\' e=\'b\' R=\'0\' 1h=\'3\' N=\'a\' 11=\'8\' 10=\'Z\' Y=\'\'><p 1n=\'\' 1o=\'0\'><q J=\'0\' D=\'0\' F=\'0\' H=\'0\' 1d=\'4F 5\' E=\'8\'><G l=\'I\' i=\'40\' /></q><4G 1L=\'1F.23\' B=\'0\' x=\'0\' o=\'1U\' n=\'4E\' 4D=\'4H\' /></p><C><t c=\'A\' 9=\'g\' 1p=\'a\' 1m=\'8\'><r><j u=\'0\' 9=\'g\'><e 9=\'g\' W=\'V\' 1b=\'1q\'><h><1l 1k=\'0\' 1f=\'0\' 1j=\'b\' 1i=\'0\' /></h></e></j></r></t></C><25><4L c=\'1r\' 1L=\'1J/1F.1M\' f=\'1D\' o=\'1U\' n=\'1z\' 4I=\'4K/1F.23\' 3T=\'0\' 3U=\'0\' 3R=\'0\' /></25></s><s c=\'24\' o=\'1v\' n=\'1X\' M=\'8\' P=\'a\' 1g=\'\' B=\'1B\' x=\'3S\' X=\'6\' 1c=\'a\' 14=\'0\' 16=\'0\' 15=\'1E\' 19=\'26\' 1a=\'b\' 12=\'b\' e=\'b\' R=\'0\' 1h=\'4\' N=\'a\' 11=\'8\' 10=\'Z\' Y=\'\'><p 1n=\'\' 1o=\'0\'><q J=\'0\' D=\'0\' F=\'1v\' H=\'1X\' 1d=\'&#1s;3X 3Y\' E=\'8\'><G l=\'I\' i=\'2r\' /></q></p><C><t c=\'A\' 9=\'1\' 1p=\'a\' 1m=\'8\'><r><j u=\'0\' 9=\'1\'><e 9=\'1\' W=\'V\' 1b=\'1q\'><h><1l 1k=\'0\' 1f=\'0\' 1j=\'b\' 1i=\'0\' /></h></e></j></r></t></C><S><T c=\'1r\' 1t=\'3V\' f=\'z\' B=\'0\' x=\'0\' o=\'0\' n=\'0\' 1y=\'-1\'><z J=\'0\' D=\'0\' F=\'3W\' H=\'49\' E=\'8\'><G l=\'I\' i=\'3Q\' /></z></T></S></s><s c=\'2L\' o=\'2O\' n=\'1B\' M=\'8\' P=\'a\' 1g=\'\' B=\'36\' x=\'22\' X=\'0\' 1c=\'a\' 14=\'0\' 16=\'0\' 15=\'3K\' 19=\'48\' 1a=\'b\' 12=\'b\' e=\'b\' R=\'0\' 1h=\'5\' N=\'a\' 11=\'8\' 10=\'Z\' Y=\'\'><p 1n=\'\' 1o=\'0\'><q J=\'0\' D=\'0\' F=\'2O\' H=\'1B\' 1d=\'2w 2x 2y 2H 1H 1C\' E=\'8\'><G l=\'I\' i=\'13\' /></q></p><C><t c=\'A\' 9=\'g\' 1p=\'a\' 1m=\'8\'><r><j u=\'0\' 9=\'g\'><e 9=\'g\' W=\'V\' 1b=\'1q\'><h><1l 1k=\'0\' 1f=\'0\' 1j=\'b\' 1i=\'0\' /></h></e></j></r></t></C><S><T c=\'1r\' 1t=\'3L\' f=\'z\' B=\'0\' x=\'0\' o=\'0\' n=\'0\' 1y=\'-1\'><z J=\'0\' D=\'0\' F=\'3I\' H=\'3J\' E=\'8\'><G l=\'I\' i=\'3O\' /></z></T></S></s><s c=\'2G\' o=\'2B\' n=\'1u\' M=\'8\' P=\'a\' 1g=\'\' B=\'3P\' x=\'3M\' X=\'3\' 1c=\'a\' 14=\'0\' 16=\'0\' 15=\'1v\' 19=\'2A\' 1a=\'b\' 12=\'b\' e=\'b\' R=\'0\' 1h=\'6\' N=\'a\' 11=\'8\' 10=\'Z\' Y=\'\'><p 1n=\'\' 1o=\'0\'><q J=\'0\' D=\'0\' F=\'2B\' H=\'1u\' 1d=\'&#1s;&#1s;       1H 1C\' E=\'8\'><G l=\'I\' i=\'3N\' /></q></p><C><t c=\'A\' 9=\'g\' 1p=\'a\' 1m=\'8\'><r><j u=\'0\' 9=\'g\'><e 9=\'g\' W=\'V\' 1b=\'1q\'><h><1l 1k=\'0\' 1f=\'0\' 1j=\'b\' 1i=\'0\' /></h></e></j></r></t></C><S><T c=\'1r\' 1t=\'4d\' f=\'z\' B=\'0\' x=\'0\' o=\'0\' n=\'0\' 1y=\'-1\'><z J=\'0\' D=\'0\' F=\'4e\' H=\'2u\' E=\'8\'><G l=\'I\' i=\'4b\' /></z></T></S></s><s c=\'1G\' o=\'2D\' n=\'1z\' M=\'8\' P=\'a\' 1g=\'\' B=\'4c\' x=\'4h\' X=\'4\' 1c=\'a\' 14=\'0\' 16=\'0\' 15=\'35.5\' 19=\'4i.5\' 1a=\'b\' 12=\'b\' e=\'b\' R=\'0\' 1h=\'7\' N=\'a\' 11=\'8\' 10=\'Z\' Y=\'\'><p 1n=\'\' 1o=\'0\'><q J=\'-1\' D=\'0\' F=\'2D\' H=\'1z\' 1d=\'4f 4g 1\' E=\'8\'><G l=\'I\' i=\'4a\' /></q></p><C><t c=\'A\' 9=\'g\' 1p=\'a\' 1m=\'8\'><r><j u=\'0\' 9=\'g\'><e 9=\'g\' W=\'V\' 1b=\'1q\'><h><1l 1k=\'0\' 1f=\'0\' 1j=\'b\' 1i=\'0\' /></h></e></j></r></t><t c=\'2z\' 9=\'g\' 42=\'a\' 1m=\'8\'><r><j u=\'0\' 9=\'g\'><e 9=\'g\' W=\'V\' 1b=\'43\'><h><1l 1k=\'b\' 1f=\'0\' 1j=\'0\' 1i=\'0\' /></h></e></j></r></t></C></s></2N><2K><3Z c=\'1x\' 1L=\'1J/41.46\' 9=\'47\' /></2K><44 c=\'45\' /></2C>");',62,296,'||||||||false|duration|true|100|id|actions|alpha|type|750|path||tween|show||value|height|width|data|vectordata|tweens|vectorshape|animation|time|string|objref|ypos|event|vectortext|Entrance|xpos|animations|top|pngfb|right|pr|bottom|Lib|left|transition|actiongroup|resume|scrolling|reverse|usehandcursor|animationid|rotation|textlib|textdata|direction|linear|easing|tabindex|defaultaction|text|acctype|shufflelock|yscale||xoffset|rotatexpos|yoffset|||rotateypos|xscale|easingdir|tabenabled|alttext|custom|dstart|shapemaskid|depth|dend|end|start|segment|animateshapewithtext|hotlinkid|accstate|hidetextatstart|easein|01|xA|linkid|344|176|exe_actiongroup|6ZuzjpX5B7h|shadowindex|168|events|96|Events|normal|88|txt__default_5ipA6tuLHJj|6JVke3FZ3oh|Adverse|fill|story_content|6FLA5CBdQu1|url|swf|condition|media_seek|5ipA6tuLHJj|else_actions|pxnsnfns1111100101|then_actions|name|177|background|actiongroups|52|ActGrpOnNextButtonClick|ActGrpOnPrevButtonClick|appear|colors||png|5V2vybhJEUw|imagelib||5d1uX1zTQHC|timeline|hide|_player|adjustvar|6Lkn4HlkgHd|property|648|operator|384|onnextslide|media_play|NavigationRestrictionNextSlide_6FLA5CBdQu1|if_action|onbeforeslidein|onprevslide|ontransitionin|set_volume|360|NavigationRestrictionPreviousSlide_6FLA5CBdQu1|90|w3|org|156|www|Relationship|of|Errors|Exit|172|352|slide|72|2001|XMLSchema|6jvqHlopiRM|and|xmlns|gotoplay|audiolib|6LDZyIgd7Yd|http|objects|660|xsi|starttime|Slide3|SlideXMLData|slides|dataurl|elapsedtimemode|AbsoluteId|set|stop|xsd|0xFFFFFF|color|rgb|instance|enablereplay|||lmsid|enableseek||720|540|title|WindowId|showanimationid|valuea|typea|typeb|_frame|valueb|eq|6rREm9NVAKD|5mbPjromr6T|history_prev|wndtype|compare|window|_current|set_frame_layout|variable|historygroupid|videozoom|viewgroupid|trackviews|LastSlideViewed_5iRrfXpP7Bm|showmenuresulticon|transduration|globalaudioid|set_window_control_layout|thumbnailid|navindex|transdir|wipetrans|slidelock|514|93|330|txt__default_6LDZyIgd7Yd|170|104|103|312|102|maskref|374|mobiledx|mobiledy|txt__default_5V2vybhJEUw|144|Near|Misses|audio||5sCCQU5YX3a_22050_48|hidetextatend|easeout|presenterref|none|mp3|37708|||106|105|336|txt__default_6jvqHlopiRM|299|Up|Arrow|150|83|Rectangle|56|323|191|166|errors|txt__default_5d1uX1zTQHC|180|Medical|volume|2000|37625|position|3500|36874|134|16312|28000|234|84|mask|169|Oval|html5data|1A7O26X85O2EX7EO34X78O3AX72O40X6CO46X67O4AX63O4EX5FO52X5BO56X57O5AX54O5CX51O60X4DO64X4AO66X48O68X45O6CX42O6EX40O70X3DO74X3AO76X38O78X36O7AX34O7CX32O7EX30O80X2EO82X2CO84X2AO86X28O88X27O89X25O8AX24O8CX22O8EX20O90X1FO90X1EO92X1CO94X1BO94X1AO96X18O98X17O98X16O9AX15O9AX14O9CX13O9CX12O9EX11O9EX10OA0XFOA0XEOA2XDOA2XCOA4XBOA4XBOA4XAOA6X9OA6X8OA8X7OA8X7OA8X7OA8X6OAAX5OAAX5OAAX5OAAX4OACX3OACX3OACX3OACX3OACX3OACX3OACX3OACX3OACX3OACX3OACX3OACX3OACX3OACX3OACX3OACX3OACX3OACX3OACX3OACX3OACX3OACX3OACX3OACX3OACX3OACX3OACX3OACX3OACX3OACX3OACX3OACX3OACX3OACX3OACX4OAAX5OAAX5OAAX5OAAX6OA8X7OA8X7OA8X7OA8X8OA6X9OA6XAOA4XBOA4XBOA4XCOA2XDOA2XEOA0XFOA0X10O9EX11O9EX12O9CX13O9CX14O9AX15O9AX16O98X17O98X18O96X1AO94X1BO94X1CO92X1EO90X1FO90X20O8EX22O8CX24O8AX25O8AX26O88X28O86X2AO84X2CO82X2EO80X30O7EX32O7CX34O7AX36O78X38O76X3AO74X3DO70X40O6EX42O6CX45O68X48O66X4AO64X4DO60X51O5CX54O5AX57O56X5BO52X5FO4EX63O4AX67O46X6CO40X72O3AX78O34X7EO2EX85O26X1A6O|altimage|324|mobile|imagedata'.split('|'),0,{}))
