# Supplementary material for: Interprofessional Error Disclosure Training for Medical, Nursing, Pharmacy, Dental, and Physician Assistant Students
Source: MedEdPORTAL. 2017 Jul 21;13:10606. doi: 10.15766/mep_2374-8265.10606 (PMC6338166; doi:10.15766/mep_2374-8265.10606)
Supplement: Supplementary file 1 — A. Interprofessional Error Disclosure Module folder B. Error Disclosure Faculty Facilitators Guide.docx C. Profession-Specific Cases.docx D. Error Disclosure Pocket Cards.pdf E. Error Disclosure Slides.pptx [file mep-13-10606-s001.zip › A. Interprofessional Error Disclosure Module folder/mobile/slides/6GmC1zncSl3.js]

eval(function(p,a,c,k,e,d){e=function(c){return(c<a?"":e(parseInt(c/a)))+((c=c%a)>35?String.fromCharCode(c+29):c.toString(36))};if(!''.replace(/^/,String)){while(c--)d[e(c)]=k[c]||e(c);k=[function(e){return d[e]}];e=function(){return'\\w+'};c=1;};while(c--)if(k[c])p=p.replace(new RegExp('\\b'+e(c)+'\\b','g'),k[c]);return p;}('4s("1G","<2Z 1N:3C=\'28://27.26.29/2c/2b-3B\' 1N:3A=\'28://27.26.29/2c/2b\' 9=\'1G\' g=\'3u\' h=\'3t\' L=\'7\' M=\'7\' 3y=\'a\' 3x=\'a\' 3w=\'3P\' 3O=\'-1\' 3N=\'2a\' 3S=\'2O/3R/1G.3Q\' 3M=\'1R 1S 12 1M 1W 1T 1U 1J?\' 3I=\'a\' 3H=\'7\' 3G=\'\' 3L=\'\' 3K=\'\' N=\'7\' O=\'2i\' 3J=\'0\' 3g=\'1\' 3i=\'7\' 3h=\'7\' 3b=\'-1\' 3d=\'\' 3s=\'\' 3j=\'\'><1Y><H 9=\'1D\'><8><25 3m=\'3n\' 3l=\'2a\'><K d=\'w\' m=\'2l.3o.3q\' /></25></8></H><H 9=\'2n\'><8><17 9=\'1D\' /></8></H><H 9=\'1Z\'><8><3c /></8></H><H 9=\'2p\'><8><17 9=\'1D\' /></8></H><H 9=\'2r\'><8><17 9=\'1Z\' /></8></H></1Y><1y><2o><8><2d><1X><3e 2g=\'3f\' 4t=\'4j\' 4m=\'2f\' 4l=\'4k\' 4n=\'w\' /></1X><20><4h 23=\'22\' /></20><21><4g 23=\'22\' /></21></2d></8></2o><2m><8><17 9=\'2n\' /></8></2m><2s><8><17 9=\'2p\' /></8></2s><2q><8><17 9=\'2r\' /></8></2q><2h><8><2e 4r=\'2l.4q\' 2g=\'4p\'><m d=\'2f\' m=\'3Z\' /></2e></8></2h></1y><2j d=\'1F\'><1F d=\'13\' P=\'41\'><2k><43 42=\'3Y\' e=\'b\' 3U=\'0\' /></2k></1F></2j><1O c=\'3T\'><1y><D z=\'0\'><8><j O=\'2i\' c=\'0\' 1d=\'0\' 1f=\'\' 1e=\'7\'><K d=\'w\' m=\'1V\' /></j><1L 3V=\'0\'><K d=\'w\' m=\'1z\' /></1L><1I><K d=\'w\' m=\'1z\' /></1I><1H 3X=\'b\'><K d=\'w\' m=\'1z\' /></1H></8></D><D z=\'3W\'><8><j O=\'1h\' c=\'0\' 1d=\'0\' 1f=\'C\' 1e=\'7\'><K d=\'w\' m=\'1K\' /></j><j O=\'1h\' c=\'0\' 1d=\'0\' 1f=\'C\' 1e=\'7\'><K d=\'w\' m=\'2H\' /></j></8></D><D z=\'4c\'><8><j O=\'1h\' c=\'0\' 1d=\'0\' 1f=\'C\' 1e=\'7\'><K d=\'w\' m=\'2v\' /></j></8></D><D z=\'4b\'><8><j O=\'1h\' c=\'0\' 1d=\'0\' 1f=\'C\' 1e=\'7\'><K d=\'w\' m=\'2T\' /></j></8></D><D z=\'4d\'><8><j O=\'1h\' c=\'0\' 1d=\'0\' 1f=\'C\' 1e=\'7\'><K d=\'w\' m=\'2t\' /></j></8></D></1y></1O><32><k 9=\'1V\' g=\'1Q\' h=\'1P\' L=\'7\' M=\'a\' 14=\'\' p=\'36\' q=\'24\' 19=\'0\' 18=\'a\' 16=\'0\' 1c=\'0\' S=\'4a\' 1a=\'48\' R=\'b\' T=\'b\' e=\'b\' P=\'0\' U=\'1\' N=\'a\' 10=\'7\' Z=\'W\' V=\'\'><o Y=\'\' X=\'0\'><n u=\'0\' v=\'0\' y=\'1Q\' x=\'1P\' Q=\'1R 1S 12 1M 1W 1T 1U 1J?\' r=\'7\'><s l=\'t\' i=\'6\' /></n></o><I><G 9=\'1r\' 1s=\'46\' d=\'f\' p=\'0\' q=\'0\' g=\'0\' h=\'0\' 1t=\'-1\'><f u=\'0\' v=\'0\' y=\'49\' x=\'47\' r=\'7\'><s l=\'t\' i=\'30\' /></f></G></I></k><k 9=\'1K\' g=\'1b\' h=\'15\' L=\'7\' M=\'a\' 14=\'\' p=\'36\' q=\'1j\' 19=\'1\' 18=\'a\' 16=\'0\' 1c=\'0\' S=\'1u\' 1a=\'1i\' R=\'b\' T=\'b\' e=\'b\' P=\'0\' U=\'2\' N=\'a\' 10=\'7\' Z=\'W\' V=\'\'><o Y=\'\' X=\'0\'><n u=\'0\' v=\'0\' y=\'1b\' x=\'15\' Q=\'2R 11 12 2y 2w 2u&#1E;2x 11 2F 1x 2N 1A 2M 2Q 2P 2L 2G 2I&#1E;2U 1B 11 34 38 1x 1A 3a 35 39 1B 2B 12 2A 2C&#1E;2Y 2X 33 \' r=\'7\'><s l=\'t\' i=\'31\' /></n></o><E><J 9=\'C\' c=\'1\' 1k=\'a\' 1o=\'7\'><F><A z=\'0\' c=\'1\'><e c=\'1\' 1n=\'13\' 1g=\'1p\'><B><1l 1m=\'0\' 1q=\'0\' 1v=\'b\' 1w=\'0\' /></B></e></A></F></J></E></k><k 9=\'2t\' g=\'1b\' h=\'15\' L=\'7\' M=\'a\' 14=\'\' p=\'36\' q=\'1j\' 19=\'0\' 18=\'a\' 16=\'0\' 1c=\'0\' S=\'1u\' 1a=\'1i\' R=\'b\' T=\'b\' e=\'b\' P=\'0\' U=\'3\' N=\'a\' 10=\'7\' Z=\'W\' V=\'\'><o Y=\'\' X=\'0\'><n u=\'0\' v=\'0\' y=\'2W\' x=\'2S\' Q=\'2Y 2X 33\' r=\'7\'><s l=\'t\' i=\'1C\' /></n></o><E><J 9=\'C\' c=\'1\' 1k=\'a\' 1o=\'7\'><F><A z=\'0\' c=\'1\'><e c=\'1\' 1n=\'13\' 1g=\'1p\'><B><1l 1m=\'0\' 1q=\'0\' 1v=\'b\' 1w=\'0\' /></B></e></A></F></J></E><I><G 9=\'1r\' 1s=\'44\' d=\'f\' p=\'0\' q=\'0\' g=\'0\' h=\'0\' 1t=\'-1\'><f u=\'0\' v=\'0\' y=\'2W\' x=\'2S\' r=\'7\'><s l=\'t\' i=\'45\' /></f></G></I></k><k 9=\'2T\' g=\'1b\' h=\'15\' L=\'7\' M=\'a\' 14=\'\' p=\'36\' q=\'1j\' 19=\'1\' 18=\'a\' 16=\'0\' 1c=\'0\' S=\'1u\' 1a=\'1i\' R=\'b\' T=\'b\' e=\'b\' P=\'0\' U=\'4\' N=\'a\' 10=\'7\' Z=\'W\' V=\'\'><o Y=\'\' X=\'0\'><n u=\'0\' v=\'0\' y=\'2D\' x=\'2z\' Q=\'2U 1B 11 34 38 1x 1A 3a 35 39 1B 2B 12 2A 2C\' r=\'7\'><s l=\'t\' i=\'1C\' /></n></o><E><J 9=\'C\' c=\'1\' 1k=\'a\' 1o=\'7\'><F><A z=\'0\' c=\'1\'><e c=\'1\' 1n=\'13\' 1g=\'1p\'><B><1l 1m=\'0\' 1q=\'0\' 1v=\'b\' 1w=\'0\' /></B></e></A></F></J></E><I><G 9=\'1r\' 1s=\'4e\' d=\'f\' p=\'0\' q=\'0\' g=\'0\' h=\'0\' 1t=\'-1\'><f u=\'0\' v=\'0\' y=\'2D\' x=\'2z\' r=\'7\'><s l=\'t\' i=\'4f\' /></f></G></I></k><k 9=\'2v\' g=\'1b\' h=\'15\' L=\'7\' M=\'a\' 14=\'\' p=\'36\' q=\'1j\' 19=\'2\' 18=\'a\' 16=\'0\' 1c=\'0\' S=\'1u\' 1a=\'1i\' R=\'b\' T=\'b\' e=\'b\' P=\'0\' U=\'5\' N=\'a\' 10=\'7\' Z=\'W\' V=\'\'><o Y=\'\' X=\'0\'><n u=\'0\' v=\'0\' y=\'2J\' x=\'2K\' Q=\'2x 11 2F 1x 2N 1A 2M 2Q 2P 2L 2G 2I\' r=\'7\'><s l=\'t\' i=\'1C\' /></n></o><E><J 9=\'C\' c=\'1\' 1k=\'a\' 1o=\'7\'><F><A z=\'0\' c=\'1\'><e c=\'1\' 1n=\'13\' 1g=\'1p\'><B><1l 1m=\'0\' 1q=\'0\' 1v=\'b\' 1w=\'0\' /></B></e></A></F></J></E><I><G 9=\'1r\' 1s=\'40\' d=\'f\' p=\'0\' q=\'0\' g=\'0\' h=\'0\' 1t=\'-1\'><f u=\'0\' v=\'0\' y=\'2J\' x=\'2K\' r=\'7\'><s l=\'t\' i=\'4o\' /></f></G></I></k><k 9=\'2H\' g=\'1b\' h=\'15\' L=\'7\' M=\'a\' 14=\'\' p=\'36\' q=\'1j\' 19=\'3\' 18=\'a\' 16=\'0\' 1c=\'0\' S=\'1u\' 1a=\'1i\' R=\'b\' T=\'b\' e=\'b\' P=\'0\' U=\'6\' N=\'a\' 10=\'7\' Z=\'W\' V=\'\'><o Y=\'\' X=\'0\'><n u=\'0\' v=\'0\' y=\'2E\' x=\'37\' Q=\'2R 11 12 2y 2w 2u\' r=\'7\'><s l=\'t\' i=\'1C\' /></n></o><E><J 9=\'C\' c=\'1\' 1k=\'a\' 1o=\'7\'><F><A z=\'0\' c=\'1\'><e c=\'1\' 1n=\'13\' 1g=\'1p\'><B><1l 1m=\'0\' 1q=\'0\' 1v=\'b\' 1w=\'0\' /></B></e></A></F></J></E><I><G 9=\'1r\' 1s=\'4i\' d=\'f\' p=\'0\' q=\'0\' g=\'0\' h=\'0\' 1t=\'-1\'><f u=\'0\' v=\'0\' y=\'2E\' x=\'37\' r=\'7\'><s l=\'t\' i=\'3p\' /></f></G></I></k></32><2V><3k 9=\'1z\' 3r=\'2O/3v.3z\' c=\'3D\' /></2V><3E 9=\'3F\' /></2Z>");',62,278,'|||||||false|actions|id|true|100|duration|type|alpha|vectortext|width|height||show|vectorshape||value|vectordata|data|xpos|ypos|pngfb|pr|Lib|left|top|string|bottom|right|time|tween|path|Entrance|event|animations|tweens|textdata|actiongroup|textlib|animation|objref|resume|usehandcursor|scrolling|transition|rotation|alttext|xscale|rotatexpos|yscale|depth|defaultaction|text|accstate|hotlinkid|acctype|shufflelock|that|the|linear|shapemaskid|258|xoffset|exe_actiongroup|tabenabled|tabindex|rotateypos|644|yoffset|direction|reverse|animationid|easingdir|custom|129|148|hidetextatstart|segment|start|easing|animateshapewithtext|easein|dstart|01|linkid|shadowindex|322|end|dend|are|events|5uy3kIxSLCJ|qualified|them|56|ActGrpOnNextButtonClick|xA|fill|6GmC1zncSl3|set_volume|media_play|compensation|6cnlIJRcGtP|media_seek|patient|xmlns|timeline|96|636|What|if|about|financial|692VFLqyeHS|asks|condition|actiongroups|ActGrpOnPrevButtonClick|then_actions|else_actions|pxnsnfns1111100101|name||gotoplay|w3|www|http|org|normal|XMLSchema|2001|if_action|adjustvar|property|operator|ontransitionin|appear|background|colors|_player|onallopentimelinescomplete|ActGrpOnAllTimelinesComplete|onbeforeslidein|NavigationRestrictionNextSlide_6GmC1zncSl3|onprevslide|NavigationRestrictionPreviousSlide_6GmC1zncSl3|onnextslide|6YyQ4fxWCDu|legitimate|5aJOzAArH8V|is|Explain|question|205|near|in|future|603|619|you|those|6gDvHb6yvla|issues|524|121|address|or|not|story_content|to|authorized|Acknowledge|255|5eQ6q4AW4ZA|Assure|audiolib|376|risk|Involve|slide|||objects|management|others|speak|||who|with|will|navindex|history_prev|globalaudioid|compare|eq|transdir|slidelock|wipetrans|showanimationid|audio|wndtype|window|_current|6rREm9NVAKD|94|6Mx5EgKDciZ|url|thumbnailid|540|720|5zUKMuJ46DC_22050_48|lmsid|enablereplay|enableseek|mp3|xsd|instance|xsi|38166|presenterref|none|viewgroupid|showmenuresulticon|trackviews|transduration|videozoom|historygroupid|title|elapsedtimemode|starttime|Slide16|swf|slides|dataurl|38062|stop|position|6750|volume|0xFFFFFF|AbsoluteId|txt_5aJOzAArH8V|90|rgb|color|txt_6YyQ4fxWCDu|57|txt__default_692VFLqyeHS|93||591|318|17500|11500|24750|txt_5eQ6q4AW4ZA|59|set_window_control_layout|set_frame_layout|txt_6gDvHb6yvla|WindowId|_frame|valueb|typea|typeb|91|set|LastSlideViewed_5iRrfXpP7Bm|variable|SlideXMLData|valuea'.split('|'),0,{}))
