# Supplementary material for: Interprofessional Error Disclosure Training for Medical, Nursing, Pharmacy, Dental, and Physician Assistant Students
Source: MedEdPORTAL. 2017 Jul 21;13:10606. doi: 10.15766/mep_2374-8265.10606 (PMC6338166; doi:10.15766/mep_2374-8265.10606)
Supplement: Supplementary file 1 — A. Interprofessional Error Disclosure Module folder B. Error Disclosure Faculty Facilitators Guide.docx C. Profession-Specific Cases.docx D. Error Disclosure Pocket Cards.pdf E. Error Disclosure Slides.pptx [file mep-13-10606-s001.zip › A. Interprofessional Error Disclosure Module folder/mobile/slides/6h8XhYOh3sz.js]

eval(function(p,a,c,k,e,d){e=function(c){return(c<a?"":e(parseInt(c/a)))+((c=c%a)>35?String.fromCharCode(c+29):c.toString(36))};if(!''.replace(/^/,String)){while(c--)d[e(c)]=k[c]||e(c);k=[function(e){return d[e]}];e=function(){return'\\w+'};c=1;};while(c--)if(k[c])p=p.replace(new RegExp('\\b'+e(c)+'\\b','g'),k[c]);return p;}('3g("J","<1t 1I:2i=\'1G://1F.1M.1L/1J/1K-2b\' 1I:2c=\'1G://1F.1M.1L/1J/1K\' 4=\'J\' g=\'26\' f=\'25\' G=\'5\' I=\'5\' 2j=\'8\' 2E=\'8\' 2C=\'2A\' 2B=\'-1\' 2u=\'1Z\' 2o=\'1E/2m/J.2k\' 2l=\'10 V U Y. . .\' 2t=\'8\' 2r=\'5\' 2n=\'\' 2h=\'\' 2e=\'\' O=\'5\' H=\'D\' 2d=\'0\' 2a=\'1\' 2f=\'5\' 23=\'5\' 27=\'-1\' 2D=\'\' 2p=\'\' 2q=\'\'><1q><6 4=\'K\'><3 /></6><6 4=\'15\'><3><d 4=\'K\' /></3></6><6 4=\'1h\'><3><2s /></3></6><6 4=\'13\'><3><d 4=\'K\' /></3></6><6 4=\'17\'><3><d 4=\'1h\' /></3></6></1q><q><1c><3><1d><1f><2w 1o=\'2v\' 2x=\'2z\' 2y=\'1n\' 24=\'29\' 20=\'c\' /></1f><1b><2g 1a=\'19\' /></1b><1e><3a 1a=\'19\' /></1e></1d></3></1c><14><3><d 4=\'15\' /></3></14><18><3><d 4=\'13\' /></3></18><16><3><d 4=\'17\' /></3></16><1r><3><1m 39=\'3b.3d\' 1o=\'3c\'><b 7=\'1n\' b=\'32\' /></1m></3></1r></q><1i 7=\'E\'><E 7=\'31\' N=\'35\'><1p><38 37=\'3e\' F=\'9\' 3l=\'0\' /></1p></E></1i><11 y=\'3k\'><q><M 3m=\'0\'><3><o H=\'D\' y=\'0\' 1g=\'0\' 1l=\'\' 1k=\'5\'><h 7=\'c\' b=\'T\' /></o><o H=\'D\' y=\'0\' 1g=\'0\' 1l=\'\' 1k=\'5\'><h 7=\'c\' b=\'Z\' /></o><1j 3n=\'0\'><h 7=\'c\' b=\'z\' /></1j><12><h 7=\'c\' b=\'z\' /></12><R 3j=\'9\'><h 7=\'c\' b=\'z\' /></R></3></M></q></11><1N><x 4=\'T\' g=\'W\' f=\'X\' G=\'5\' I=\'8\' Q=\'\' r=\'36\' n=\'22\' S=\'0\' P=\'8\' 1s=\'0\' 1W=\'0\' 1V=\'1D\' 1P=\'28\' 1U=\'9\' 1S=\'9\' F=\'9\' N=\'0\' 1T=\'1\' O=\'8\' 1Q=\'5\' 1R=\'1Y\' 1X=\'\'><s 1O=\'\' 1z=\'0\'><u t=\'0\' m=\'0\' k=\'W\' p=\'X\' 1C=\'10 V U Y. . .  \' B=\'5\'><C l=\'A\' i=\'2\' /></u></s><v><w 4=\'1v\' 1x=\'3f\' 7=\'e\' r=\'0\' n=\'0\' g=\'0\' f=\'0\' 1w=\'-1\'><e t=\'0\' m=\'0\' k=\'3i\' p=\'3h\' B=\'5\'><C l=\'A\' i=\'21\' /></e></w></v></x><x 4=\'Z\' g=\'1y\' f=\'1A\' G=\'5\' I=\'8\' Q=\'\' r=\'36\' n=\'2K\' S=\'1\' P=\'8\' 1s=\'0\' 1W=\'0\' 1V=\'2M\' 1P=\'2O\' 1U=\'9\' 1S=\'9\' F=\'9\' N=\'0\' 1T=\'2\' O=\'8\' 1Q=\'5\' 1R=\'1Y\' 1X=\'\'><s 1O=\'\' 1z=\'0\'><u t=\'0\' m=\'0\' k=\'1y\' p=\'1A\' 1C=\'1B 1u L a 2G, 2F a 2J M&#j;2I L 2P&#j;1B 1u L 2W-2V 2X&#j;&#j;&#j;2Z 2Y!\' B=\'5\'><C l=\'A\' i=\'33\' /></u></s><v><w 4=\'1v\' 1x=\'2Q\' 7=\'e\' r=\'0\' n=\'0\' g=\'0\' f=\'0\' 1w=\'-1\'><e t=\'0\' m=\'0\' k=\'2T\' p=\'1D\' B=\'5\'><C l=\'A\' i=\'34\' /></e></w></v></x></1N><1H><2U 4=\'z\' 2S=\'1E/2R.2H\' y=\'2N\' /></1H><2L 4=\'30\' /></1t>");',62,210,'|||actions|id|false|actiongroup|type|true|100||value|string|exe_actiongroup|vectortext|height|width|objref||xA|right||top|ypos|show|bottom|events|xpos|data|left|vectordata|textlib|textdata|vectorshape|duration|6mAvVOisZIu|Lib|pngfb|pr|appear|fill|alpha|resume|transition|usehandcursor|6h8XhYOh3sz|ActGrpOnNextButtonClick|is|event|rotation|scrolling|tabenabled|shapemaskid|set_volume|tabindex|5hhGh3nEkfX|to|things|658|56|remember|6gIG8Azb0dW|Three|timeline|media_play|NavigationRestrictionNextSlide_6h8XhYOh3sz|onallopentimelinescomplete|ActGrpOnAllTimelinesComplete|onprevslide|NavigationRestrictionPreviousSlide_6h8XhYOh3sz|onnextslide|pxnsnfns1111100101|name|then_actions|onbeforeslidein|if_action|else_actions|condition|direction|ActGrpOnPrevButtonClick|background|media_seek|reverse|animationid|adjustvar|property|operator|colors|actiongroups|ontransitionin|xoffset|slide|disclosure|01|shadowindex|linkid|644|accstate|332|Error|alttext|329|story_content|www|http|audiolib|xmlns|2001|XMLSchema|org|w3|objects|hotlinkid|rotateypos|shufflelock|acctype|yscale|depth|xscale|rotatexpos|yoffset|defaultaction|text|normal|typeb|||slidelock|valueb|540|720|navindex||_frame|transdir|instance|xsd|transduration|videozoom|wipetrans|set_frame_layout|historygroupid|xsi|enableseek|swf|title|slides|viewgroupid|dataurl|thumbnailid|showanimationid|showmenuresulticon|history_prev|trackviews|elapsedtimemode|eq|compare|valuea|typea|WindowId|Slide18|starttime|lmsid|globalaudioid|enablereplay|not|process|mp3|Preparation|single|142|presenterref|322|61979|166|key|txt__default_6gIG8Azb0dW|6aJ9dfIhoDJ_22050_48|url|594|audio|centered|patient|communication|you|Thank|none|linear|AbsoluteId|||90||rgb|color|variable|set_window_control_layout|_player|set|LastSlideViewed_5iRrfXpP7Bm|0xFFFFFF|txt__default_5hhGh3nEkfX|SlideXMLData|53|651|volume|61859|stop|time|position'.split('|'),0,{}))
