# Supplementary material for: Interprofessional Error Disclosure Training for Medical, Nursing, Pharmacy, Dental, and Physician Assistant Students
Source: MedEdPORTAL. 2017 Jul 21;13:10606. doi: 10.15766/mep_2374-8265.10606 (PMC6338166; doi:10.15766/mep_2374-8265.10606)
Supplement: Supplementary file 1 — A. Interprofessional Error Disclosure Module folder B. Error Disclosure Faculty Facilitators Guide.docx C. Profession-Specific Cases.docx D. Error Disclosure Pocket Cards.pdf E. Error Disclosure Slides.pptx [file mep-13-10606-s001.zip › A. Interprofessional Error Disclosure Module folder/mobile/slides/6jNwNn9JVBo.js]

eval(function(p,a,c,k,e,d){e=function(c){return(c<a?"":e(parseInt(c/a)))+((c=c%a)>35?String.fromCharCode(c+29):c.toString(36))};if(!''.replace(/^/,String)){while(c--)d[e(c)]=k[c]||e(c);k=[function(e){return d[e]}];e=function(){return'\\w+'};c=1;};while(c--)if(k[c])p=p.replace(new RegExp('\\b'+e(c)+'\\b','g'),k[c]);return p;}('2E("T","<2a 2i:2A=\'2q://2p.28.29/27/2l-2y\' 2i:2x=\'2q://2p.28.29/27/2l\' 7=\'T\' k=\'2F\' m=\'2D\' I=\'4\' Q=\'4\' 2B=\'8\' 2C=\'8\' 2t=\'2v\' 2u=\'-1\' 2G=\'1B\' 33=\'2s/32/T.35\' 34=\'U 1y 12 1z \' 2Y=\'8\' 31=\'4\' 30=\'\' 3b=\'\' 2L=\'\' O=\'4\' H=\'1X\' 2O=\'0\' 2N=\'1\' 2I=\'4\' 2H=\'4\' 2J=\'-1\' 2U=\'\' 2V=\'\' 2Q=\'\'><1W><h 7=\'1r\'><6><1G 2P=\'2S\' 2R=\'1B\'><j a=\'f\' d=\'1D.2W.2T\' /></1G></6></h><h 7=\'1s\'><6><2K /></6></h><h 7=\'1V\'><6><M 7=\'1r\' /></6></h><h 7=\'1w\'><6><M 7=\'1s\' /></6></h></1W><P><21><6><1Z><1K><2M 1x=\'2X\' 39=\'3a\' 37=\'1F\' 38=\'3d\' 3e=\'f\' /></1K><1Q><3c 1O=\'1P\' /></1Q><1M><2Z 1O=\'1P\' /></1M></1Z></6></21><1I><6><M 7=\'1V\' /></6></1I><1v><6><M 7=\'1w\' /></6></1v><1q><6><1E 2w=\'1D.2z\' 1x=\'43\'><d a=\'1F\' d=\'4d\' /></1E></6></1q></P><1u a=\'1i\'><1i a=\'1m\' L=\'1H\'><1t><4e 49=\'3N\' g=\'9\' 3T=\'0\' /></1t></1i></1u><23 b=\'3U\'><P><n D=\'0\'><6><y H=\'1X\' b=\'0\' 1h=\'0\' 1n=\'\' 1l=\'4\'><j a=\'f\' d=\'1p\' /></y><1T 3W=\'0\'><j a=\'f\' d=\'N\' /></1T><1A><j a=\'f\' d=\'N\' /></1A><20 3V=\'9\'><j a=\'f\' d=\'N\' /></20></6></n><n D=\'3X\'><6><y H=\'1J\' b=\'0\' 1h=\'0\' 1n=\'R\' 1l=\'4\'><j a=\'f\' d=\'1Y\' /></y></6></n><n D=\'40\'><6><y H=\'1J\' b=\'0\' 1h=\'0\' 1n=\'R\' 1l=\'4\'><j a=\'f\' d=\'2r\' /></y></6></n></P></23><2o><v 7=\'1Y\' k=\'1S\' m=\'1R\' I=\'4\' Q=\'8\' 10=\'\' r=\'36\' s=\'3Z\' 14=\'1\' 13=\'8\' X=\'0\' W=\'0\' Z=\'3Y.5\' Y=\'3O\' 15=\'9\' 1j=\'9\' g=\'9\' L=\'0\' 1b=\'1\' O=\'8\' 1e=\'4\' 1d=\'17\' 16=\'\'><x 1a=\'\' 18=\'0\'><z o=\'0\' u=\'0\' t=\'1S\' q=\'1R\' V=\'12&#e;46 1L 3M &#e;3P 1L 1U 3S&#e;3R 1N 1c/3Q 1N 4b S 1c&#e;4a 4c 4f 1U S 1c&#e;\' p=\'4\'><A l=\'B\' i=\'11\' /></z></x><F><E 7=\'R\' b=\'1\' 2j=\'8\' 2n=\'4\'><J><K D=\'0\' b=\'1\'><g b=\'1\' 24=\'1m\' 25=\'26\'><G><2f 2h=\'0\' 2d=\'0\' 2b=\'9\' 2e=\'0\' /></G></g></K></J></E></F><w><C 7=\'1g\' 1f=\'42\' a=\'c\' r=\'0\' s=\'0\' k=\'0\' m=\'0\' 1k=\'-1\'><c o=\'0\' u=\'0\' t=\'41\' q=\'44\' p=\'4\'><A l=\'B\' i=\'48\' /></c></C></w></v><v 7=\'1p\' k=\'1C\' m=\'1H\' I=\'4\' Q=\'8\' 10=\'\' r=\'36\' s=\'22\' 14=\'0\' 13=\'8\' X=\'0\' W=\'0\' Z=\'47\' Y=\'45\' 15=\'9\' 1j=\'9\' g=\'9\' L=\'0\' 1b=\'2\' O=\'8\' 1e=\'4\' 1d=\'17\' 16=\'\'><x 1a=\'\' 18=\'0\'><z o=\'0\' u=\'0\' t=\'1C\' q=\'2k\' V=\'U 1y 12 1z &#3p;S 3q 3n\' p=\'4\'><A l=\'B\' i=\'19\' /></z></x><w><C 7=\'1g\' 1f=\'3t\' a=\'c\' r=\'0\' s=\'0\' k=\'0\' m=\'0\' 1k=\'-1\'><c o=\'0\' u=\'0\' t=\'3u\' q=\'2k\' p=\'4\'><A l=\'B\' i=\'3r\' /></c></C></w></v><v 7=\'2r\' k=\'2g\' m=\'2c\' I=\'4\' Q=\'8\' 10=\'\' r=\'36\' s=\'3s\' 14=\'2\' 13=\'8\' X=\'0\' W=\'0\' Z=\'3h\' Y=\'3i\' 15=\'9\' 1j=\'9\' g=\'9\' L=\'0\' 1b=\'3\' O=\'8\' 1e=\'4\' 1d=\'17\' 16=\'\'><x 1a=\'\' 18=\'0\'><z o=\'0\' u=\'0\' t=\'2g\' q=\'2c\' V=\'&#e;U&#e;3f/3g/3l&#e;3m 3j 3k 3v 3G&#e;3H 3E 3F 3K\' p=\'4\'><A l=\'B\' i=\'3L\' /></z></x><F><E 7=\'R\' b=\'1o\' 2j=\'8\' 2n=\'4\'><J><K D=\'0\' b=\'1o\'><g b=\'1o\' 24=\'1m\' 25=\'26\'><G><2f 2h=\'0\' 2d=\'0\' 2b=\'9\' 2e=\'0\' /></G></g></K></J></E></F><w><C 7=\'1g\' 1f=\'3I\' a=\'c\' r=\'0\' s=\'0\' k=\'0\' m=\'0\' 1k=\'-1\'><c o=\'0\' u=\'0\' t=\'3J\' q=\'3y\' p=\'4\'><A l=\'B\' i=\'3z\' /></c></C></w></v></2o><2m><3w 7=\'N\' 3x=\'2s/3C.3D\' b=\'3A\' /></2m><3B 7=\'3o\' /></2a>");',62,264,'||||false||actions|id|true|100|type|duration|vectortext|value|xA|string|alpha|actiongroup||objref|width||height|event|left|pngfb|bottom|xpos|ypos|right|top|vectorshape|textlib|data|show|vectordata|pr|Lib|textdata|time|animation|animations|path|transition|resume|tweens|tween|rotation|exe_actiongroup|67byeBpp5ch|scrolling|events|usehandcursor|Entrance|to|6jNwNn9JVBo|Real|alttext|yoffset|xoffset|rotateypos|rotatexpos|shapemaskid||Imagined|tabenabled|tabindex|xscale|defaultaction|text|accstate||hotlinkid|depth|know|acctype|shufflelock|linkid|01|direction|fill|yscale|shadowindex|reverse|linear|animationid|750|5xnObXDrFJ5|ontransitionin|ActGrpOnNextButtonClick|ActGrpOnPrevButtonClick|colors|background|onprevslide|NavigationRestrictionPreviousSlide_6jNwNn9JVBo|operator|and|Barriers|media_play|normal|648|_player|adjustvar|property|gotoplay|90|onnextslide|custom|condition|of|else_actions|not|name|pxnsnfns1111100101|then_actions|188|531|media_seek|patient|NavigationRestrictionNextSlide_6jNwNn9JVBo|actiongroups|appear|5hqM5UmM6et|if_action|set_volume|onbeforeslidein||timeline|easing|easingdir|easein|2001|w3|org|slide|end|196|dstart|dend|segment|584|start|xmlns|hidetextatstart|93|XMLSchema|audiolib|animateshapewithtext|objects|www|http|61LfrM6fA6e|story_content|lmsid|starttime|Slide6|variable|xsd|instance|LastSlideViewed_5iRrfXpP7Bm|xsi|enableseek|enablereplay|540|SlideXMLData|720|elapsedtimemode|slidelock|wipetrans|navindex|history_prev|videozoom|compare|transdir|transduration|window|showanimationid|wndtype|_current|5qxCmqfB6af|globalaudioid|thumbnailid|6rREm9NVAKD|eq|trackviews|set_window_control_layout|viewgroupid|showmenuresulticon|slides|dataurl|title|swf||typea|valueb|valuea|WindowId|historygroupid|set_frame_layout|_frame|typeb|Shame|embarrassment|292|98|confidence|in|rationalizations|Low|Disclosure|none|xD|Error|76|302|txt__default_5xnObXDrFJ5|527|communication|audio|url|189|79|26708|presenterref|5vlOUBdDOVs_22050_48|mp3|messages|from|skills|Mixed|txt__default_61LfrM6fA6e|502|institution|78|litigation|0xFFFFFF|94|Misunderstanding|Would|Does|preferences|stop|26583|volume|position|5000|265|130|13000|524|txt__default_5hqM5UmM6et|set|183||Fear|324|73|rgb|It|want|would|AbsoluteId|color|harm'.split('|'),0,{}))
