# Supplementary material for: Interprofessional Error Disclosure Training for Medical, Nursing, Pharmacy, Dental, and Physician Assistant Students
Source: MedEdPORTAL. 2017 Jul 21;13:10606. doi: 10.15766/mep_2374-8265.10606 (PMC6338166; doi:10.15766/mep_2374-8265.10606)
Supplement: Supplementary file 1 — A. Interprofessional Error Disclosure Module folder B. Error Disclosure Faculty Facilitators Guide.docx C. Profession-Specific Cases.docx D. Error Disclosure Pocket Cards.pdf E. Error Disclosure Slides.pptx [file mep-13-10606-s001.zip › A. Interprofessional Error Disclosure Module folder/mobile/slides/6Mx5EgKDciZ.js]

eval(function(p,a,c,k,e,d){e=function(c){return(c<a?"":e(parseInt(c/a)))+((c=c%a)>35?String.fromCharCode(c+29):c.toString(36))};if(!''.replace(/^/,String)){while(c--)d[e(c)]=k[c]||e(c);k=[function(e){return d[e]}];e=function(){return'\\w+'};c=1;};while(c--)if(k[c])p=p.replace(new RegExp('\\b'+e(c)+'\\b','g'),k[c]);return p;}('3Z("1i","<1W 28:2v=\'1h://L.2a.I/2e/1Y-2w\' 28:2x=\'1h://L.2a.I/2e/1Y\' 8=\'1i\' e=\'2s\' f=\'2t\' S=\'7\' N=\'7\' 2u=\'9\' 2B=\'9\' 2C=\'2D\' 2y=\'-1\' 2p=\'27\' 2q=\'2h/2r/1i.2n\' 2E=\'2Z 33\' 2W=\'9\' 2V=\'7\' 2Y=\'\' 2X=\'\' 3b=\'\' H=\'7\' O=\'M\' 3a=\'0\' 3d=\'1\' 3c=\'7\' 37=\'7\' 36=\'-1\' 39=\'\' 38=\'\' 2K=\'\'><1m><g 8=\'X\'><4><20 1O=\'2J\' 2M=\'27\'><p a=\'m\' h=\'1V.2G.2F\' /></20></4></g><g 8=\'1L\'><4><B 8=\'X\' /></4></g><g 8=\'2b\'><4><2H /></4></g><g 8=\'1I\'><4><B 8=\'X\' /></4></g><g 8=\'1R\'><4><B 8=\'2b\' /></4></g></1m><E><1K><4><1D><1w><2P 1U=\'2Q\' 2N=\'2O\' 2T=\'1M\' 2U=\'2R\' 2S=\'m\' /></1w><1z><2I 1N=\'1E\' /></1z><1C><2L 1N=\'1E\' /></1C></1D></4></1K><1J><4><B 8=\'1L\' /></4></1J><1G><4><B 8=\'1I\' /></4></1G><1s><4><B 8=\'1R\' /></4></1s><1q><4><1P 35=\'1V.32\' 1U=\'2o\'><h a=\'1M\' h=\'2m\' /></1P></4></1q></E><1y a=\'1k\'><1k a=\'2l\' G=\'2j\'><1v><2k 2i=\'2A\' J=\'b\' 2z=\'0\' /></1v></1k></1y><1p F=\'3e\'><E><Q 1u=\'0\'><4><x O=\'M\' F=\'0\' 1l=\'0\' 1f=\'\' 1j=\'7\'><p a=\'m\' h=\'1r\' /></x><x O=\'M\' F=\'0\' 1l=\'0\' 1f=\'\' 1j=\'7\'><p a=\'m\' h=\'1o\' /></x><1B 4a=\'0\'><p a=\'m\' h=\'P\' /></1B><1A><p a=\'m\' h=\'P\' /></1A><1x 4b=\'b\'><p a=\'m\' h=\'P\' /></1x></4></Q><Q 1u=\'49\'><4><x O=\'M\' F=\'0\' 1l=\'0\' 1f=\'\' 1j=\'7\'><p a=\'m\' h=\'2g\' /></x></4></Q></E></1p><1Z><z 8=\'1r\' e=\'1F\' f=\'34\' S=\'7\' N=\'9\' 10=\'\' n=\'47\' o=\'48\' T=\'2\' W=\'9\' 13=\'0\' 14=\'0\' 18=\'4f\' 16=\'17\' 1e=\'b\' Z=\'b\' J=\'b\' G=\'0\' 12=\'1\' H=\'9\' 1c=\'7\' 1d=\'4g\' 1b=\'4e\'><E><1S 4c=\'Y-j-j-j-V\'><4><4d 2f=\'1h://L.1H.I/\' 1O=\'46\' 3W=\'3X\' e=\'b\' f=\'b\' 3V=\'9\' 3T=\'9\' 3U=\'9\' 43=\'9\' 44=\'9\' 41=\'9\' 3Y=\'9\' /></4></1S></E><C 19=\'\' 1a=\'0\'><D t=\'0\' u=\'0\' w=\'1F\' s=\'34\' U=\'L.1H.I\' r=\'7\'><q l=\'v\' i=\'15\' /></D></C><y><k 8=\'4o\' K=\'4n\' a=\'c\' n=\'0\' o=\'0\' e=\'0\' f=\'0\' R=\'-1\'><c t=\'0\' u=\'0\' w=\'1T\' s=\'31\' r=\'7\'><q l=\'v\' i=\'4q\' /></c><1n><1Q 8=\'Y-j-j-j-V\' n=\'6\' o=\'2\' e=\'4i\' f=\'30\'><k K=\'Y-j-j-j-V\' a=\'c\' n=\'0\' o=\'0\' e=\'0\' f=\'0\' R=\'-1\'><c t=\'0\' u=\'0\' w=\'1T\' s=\'31\' r=\'7\'><q l=\'v\' i=\'4j\' /></c></k></1Q></1n></k></y></z><z 8=\'1o\' e=\'1t\' f=\'45\' S=\'7\' N=\'9\' 10=\'\' n=\'40\' o=\'4l\' T=\'0\' W=\'9\' 13=\'0\' 14=\'0\' 18=\'4k\' 16=\'22.5\' 1e=\'b\' Z=\'b\' J=\'b\' G=\'0\' 12=\'2\' H=\'9\' 1c=\'7\' 1d=\'1X\' 1b=\'\'><C 19=\'\' 1a=\'0\'><D t=\'0\' u=\'0\' w=\'1t\' s=\'45\' U=\'4h 4m 4p 23 24\' r=\'7\'><q l=\'v\' i=\'3s\' /></D></C><y><k 8=\'29\' K=\'3t\' a=\'c\' n=\'0\' o=\'0\' e=\'0\' f=\'0\' R=\'-1\'><c t=\'0\' u=\'0\' w=\'3r\' s=\'42\' r=\'7\'><q l=\'v\' i=\'3p\' /></c></k></y></z><z 8=\'2g\' e=\'21\' f=\'26\' S=\'7\' N=\'9\' 10=\'\' n=\'40\' o=\'3q\' T=\'1\' W=\'9\' 13=\'0\' 14=\'0\' 18=\'3x\' 16=\'3y\' 1e=\'b\' Z=\'b\' J=\'b\' G=\'0\' 12=\'3\' H=\'9\' 1c=\'7\' 1d=\'1X\' 1b=\'\'><C 19=\'\' 1a=\'0\'><D t=\'0\' u=\'0\' w=\'21\' s=\'26\' U=\'3w 25 3u 2c 3v&#d;23 24 1g 11 &#d;3i 1g 11&#d;3j 3h 11&#d;A 3f 3g &#d;3n 2c 3o:&#d;3m 3k 3l 3M&#d;3N 3L &#d;3J 3K 3R 3S 3Q 3O 25 1g&#d;&#d;\' r=\'7\'><q l=\'v\' i=\'3P\' /></D></C><y><k 8=\'29\' K=\'3C\' a=\'c\' n=\'0\' o=\'0\' e=\'0\' f=\'0\' R=\'-1\'><c t=\'0\' u=\'0\' w=\'3D\' s=\'3B\' r=\'7\'><q l=\'v\' i=\'3z\' /></c></k></y></z></1Z><2d><3A 8=\'P\' 2f=\'2h/3H.3I\' F=\'3G\' /></2d><3E 8=\'3F\' /></1W>");',62,275,'||||actions|||false|id|true|type|100|vectortext|xA|width|height|actiongroup|value||0000|textdata||string|xpos|ypos|objref|pr|pngfb|bottom|left|top|Lib|right|show|textlib|vectorshape||exe_actiongroup|data|vectordata|events|duration|rotation|scrolling|org|alpha|linkid|www|appear|usehandcursor|transition|6cE3xyqzZ7f|event|shadowindex|resume|tabindex|alttext|000000000000|tabenabled|ActGrpOnNextButtonClick|txt__default_6RlqL98WoPR_link00000001|yscale|shapemaskid|programs|depth|xoffset|yoffset||rotateypos||rotatexpos|hotlinkid|accstate|defaultaction|shufflelock|acctype|xscale|animationid|support|http|6Mx5EgKDciZ|reverse|fill|direction|actiongroups|linkdata|6aOtU6Zks3J|timeline|ontransitionin|6RlqL98WoPR|onprevslide|678|time|colors|condition|set_volume|background|then_actions|media_play|media_seek|else_actions|if_action|pxnsnfns1111100101|184|onnextslide|mitss|NavigationRestrictionNextSlide_6Mx5EgKDciZ|onallopentimelinescomplete|onbeforeslidein|ActGrpOnAllTimelinesComplete|property|name|window|adjustvar|link|NavigationRestrictionPreviousSlide_6Mx5EgKDciZ|onlinkrelease|153|operator|_player|slide|text|XMLSchema|objects|gotoplay|552||Second|Victim|and|446|normal|xmlns|01|w3|ActGrpOnPrevButtonClick|based|audiolib|2001|url|6iwIl8YTK4d|story_content|rgb|90|color|linear|AbsoluteId|swf|set|elapsedtimemode|dataurl|slides|720|540|enableseek|xsi|instance|xsd|starttime|stop|0xFFFFFF|enablereplay|lmsid|Slide17|title|6h8XhYOh3sz|6rREm9NVAKD|history_prev|set_frame_layout|_current|showanimationid|set_window_control_layout|wndtype|valuea|WindowId|compare|eq|_frame|typeb|typea|valueb|showmenuresulticon|trackviews|historygroupid|viewgroupid|Untitled|||LastSlideViewed_5iRrfXpP7Bm|Slide||variable|navindex|slidelock|thumbnailid|globalaudioid|transduration|videozoom|wipetrans|transdir|19750|trusted|colleague|assistance|Peer|Employee|for|supporting|Tips|Web|resource|87|110|534|86|txt__default_6aOtU6Zks3J|clinic|resources|Hospital|276|223|89|audio|439|txt__default_6iwIl8YTK4d|507|presenterref|none|19812|6cUfL38BahT_22050_48|mp3|Compilation|of|reactions|colleagues|Common|victims|88|second|literature|about|status|toolbar|usedefaultcontrols|windowsize|default|resizable|SlideXMLData||scrollbars||location|menubar||_blank|256|342|12479|position|volume|triggerid|open_url|onrelease|92|button|Clinicians|148|85|339|54|are|txt__default_6RlqL98WoPR|02|the|63'.split('|'),0,{}))
