# Supplementary material for: Interprofessional Error Disclosure Training for Medical, Nursing, Pharmacy, Dental, and Physician Assistant Students
Source: MedEdPORTAL. 2017 Jul 21;13:10606. doi: 10.15766/mep_2374-8265.10606 (PMC6338166; doi:10.15766/mep_2374-8265.10606)
Supplement: Supplementary file 1 — A. Interprofessional Error Disclosure Module folder B. Error Disclosure Faculty Facilitators Guide.docx C. Profession-Specific Cases.docx D. Error Disclosure Pocket Cards.pdf E. Error Disclosure Slides.pptx [file mep-13-10606-s001.zip › A. Interprofessional Error Disclosure Module folder/mobile/slides/6n3uFNepxGm.js]

eval(function(p,a,c,k,e,d){e=function(c){return(c<a?"":e(parseInt(c/a)))+((c=c%a)>35?String.fromCharCode(c+29):c.toString(36))};if(!''.replace(/^/,String)){while(c--)d[e(c)]=k[c]||e(c);k=[function(e){return d[e]}];e=function(){return'\\w+'};c=1;};while(c--)if(k[c])p=p.replace(new RegExp('\\b'+e(c)+'\\b','g'),k[c]);return p;}('2C("W","<1i 1v:2X=\'1w://1t.1u.1z/1A/1x-2W\' 1v:2Y=\'1w://1t.1u.1z/1A/1x\' 5=\'W\' k=\'2P\' m=\'2O\' T=\'4\' S=\'4\' 2N=\'8\' 2Q=\'8\' 2T=\'2S\' 2R=\'-1\' 32=\'1y\' 3e=\'28/3d/W.3f\' 3i=\'1b &1c; 20 3h 3g 3b\' 35=\'8\' 34=\'4\' 33=\'\' 37=\'\' 3a=\'\' U=\'4\' N=\'39\' 38=\'0\' 2M=\'1\' 2s=\'4\' 2r=\'4\' 2q=\'-1\' 2t=\'\' 2w=\'\' 2v=\'\'><1k><c 5=\'1m\'><3><1s 2u=\'2l\' 2k=\'1y\'><h 7=\'d\' b=\'1S.2p.2o\' /></1s></3></c><c 5=\'1n\'><3><2n /></3></c><c 5=\'1O\'><3><s 5=\'1m\' /></3></c><c 5=\'1M\'><3><s 5=\'1n\' /></3></c></1k><n><1N><3><1B><1l><2G 1P=\'2F\' 2I=\'2L\' 2K=\'1Q\' 2J=\'2A\' 2z=\'d\' /></1l><1q><2B 1r=\'1o\' /></1q><1p><2E 1r=\'1o\' /></1p></1B></3></1N><1L><3><s 5=\'1O\' /></3></1L><1R><3><s 5=\'1M\' /></3></1R><1E><3><1K 3Z=\'1S.41\' 1P=\'3R\'><b 7=\'1Q\' b=\'3P\' /></1K></3></1E></n><1C 7=\'P\'><P 7=\'R\' V=\'3T\'><1F><4c 4e=\'4f\' e=\'6\' 4b=\'0\' /></1F></P></1C><1h 9=\'46\'><n><j J=\'0\'><3><B N=\'1G\' 9=\'0\' 1H=\'0\' 12=\'F\' 11=\'4\'><h 7=\'d\' b=\'1a\' /></B><1D 4a=\'0\'><h 7=\'d\' b=\'D\' /></1D><1I><h 7=\'d\' b=\'D\' /></1I><1J 47=\'6\'><h 7=\'d\' b=\'D\' /></1J></3></j><j J=\'3t\'><3><B N=\'1G\' 9=\'0\' 1H=\'0\' 12=\'F\' 11=\'4\'><h 7=\'d\' b=\'18\' /></B></3></j></n></1h><25><A 5=\'1a\' k=\'19\' m=\'1d\' T=\'4\' S=\'8\' 1j=\'\' K=\'36\' p=\'22\' 1e=\'0\' 1f=\'8\' 1g=\'0\' 17=\'0\' X=\'3q\' Y=\'48\' Z=\'6\' 10=\'6\' e=\'6\' V=\'0\' 15=\'1\' U=\'8\' 16=\'4\' 14=\'1T\' 2g=\'\'><G 2f=\'\' 2e=\'0\'><E o=\'0\' q=\'0\' y=\'19\' I=\'1d\' 2h=\'1b &1c; 3K n 3I 3N Q 3O 23 3L t 3M 3B\' H=\'4\'><M l=\'L\' i=\'13\' /></E></G><x><u 5=\'F\' 9=\'g\' 21=\'8\' 1Y=\'4\'><v><w J=\'0\' 9=\'g\'><e 9=\'g\' 1V=\'R\' 1U=\'1X\'><r><1W 24=\'0\' 2b=\'0\' 2a=\'6\' 2d=\'0\' /></r></e></w></v></u></x><z><C 5=\'2c\' 29=\'3C\' 7=\'f\' K=\'0\' p=\'0\' k=\'0\' m=\'0\' 26=\'-1\'><f o=\'0\' q=\'0\' y=\'3z\' I=\'3A\' H=\'4\'><M l=\'L\' i=\'3F\' /></f></C></z></A><A 5=\'18\' k=\'2i\' m=\'2j\' T=\'4\' S=\'8\' 1j=\'\' K=\'36\' p=\'4d\' 1e=\'1\' 1f=\'8\' 1g=\'0\' 17=\'0\' X=\'3W\' Y=\'3Y\' Z=\'6\' 10=\'6\' e=\'6\' V=\'0\' 15=\'2\' U=\'8\' 16=\'4\' 14=\'1T\' 2g=\'\'><G 2f=\'\' 2e=\'0\'><E o=\'0\' q=\'0\' y=\'2i\' I=\'2j\' 2h=\'3U t 3X 42:&#O;40 3Q:  “3S t a 3V 3w Q 3E 3D 3G 3H, 3J 3o 3n t a 3p 3k Q 3j 3m 3l.”&#O;&#O;20 j: “3v 1Z 3y 3x 3s 3r 3u 43 1Z 49 23 44 45.”\' H=\'4\'><M l=\'L\' i=\'6\' /></E></G><x><u 5=\'F\' 9=\'g\' 21=\'8\' 1Y=\'4\'><v><w J=\'0\' 9=\'g\'><e 9=\'g\' 1V=\'R\' 1U=\'1X\'><r><1W 24=\'0\' 2b=\'0\' 2a=\'6\' 2d=\'0\' /></r></e></w></v></u></x><z><C 5=\'2c\' 29=\'2D\' 7=\'f\' K=\'0\' p=\'0\' k=\'0\' m=\'0\' 26=\'-1\'><f o=\'0\' q=\'0\' y=\'2y\' I=\'2H\' H=\'4\'><M l=\'L\' i=\'2x\' /></f></C></z></A></25><27><2m 5=\'D\' 3c=\'28/2U.2Z\' 9=\'30\' /></27><31 5=\'2V\' /></1i>");',62,264,'|||actions|false|id|100|type|true|duration||value|actiongroup|string|alpha|vectortext|750|objref||event|width||height|events|left|ypos|top|path|exe_actiongroup|of|animation|tweens|tween|animations|right|textlib|vectorshape|show|textdata|6D6FvpD0CWY|vectordata|Entrance|data|pngfb|bottom|time|xpos|Lib|pr|transition|xA|fill|to|linear|usehandcursor|resume|scrolling|rotation|6n3uFNepxGm|rotatexpos|rotateypos|xscale|yscale|reverse|animationid||acctype|depth|shufflelock|yoffset|5XOZQJKCgnM|660|5Zr7LGYvRaw|Errors|amp|96|tabindex|tabenabled|xoffset|timeline|slide|shapemaskid|actiongroups|condition|ActGrpOnNextButtonClick|ActGrpOnPrevButtonClick|pxnsnfns1111100101|else_actions|then_actions|name|gotoplay|www|w3|xmlns|http|XMLSchema|normal|org|2001|if_action|background|media_seek|ontransitionin|colors|custom|direction|media_play|set_volume|adjustvar|onnextslide|NavigationRestrictionPreviousSlide_6n3uFNepxGm|onbeforeslidein|NavigationRestrictionNextSlide_6n3uFNepxGm|operator|property|onprevslide|_player|text|easingdir|easing|segment|easein|animateshapewithtext|that|Adverse|hidetextatstart||in|start|objects|shadowindex|audiolib|story_content|linkid|end|dstart|01|dend|accstate|hotlinkid|defaultaction|alttext|648|340|wndtype|_current|audio|history_prev|6FLA5CBdQu1|6rREm9NVAKD|navindex|slidelock|wipetrans|globalaudioid|window|showanimationid|thumbnailid|101|637|typeb|_frame|set_frame_layout|SlideXMLData|txt__default_5XOZQJKCgnM|set_window_control_layout|eq|compare|302|valuea|valueb|typea|WindowId|transdir|enableseek|540|720|enablereplay|starttime|Slide2|lmsid|6fh8PRAG5OM_22050_48|none|instance|xsi|xsd|mp3|11604|presenterref|elapsedtimemode|viewgroupid|showmenuresulticon|trackviews||historygroupid|transduration|appear|videozoom|Unavoidable|url|slides|dataurl|swf|Are|Events|title|achieve|plan|aim|an|use|the|wrong|330|medical|by|3500|management|Injury|action|caused|was|653|93|practices|txt__default_5Zr7LGYvRaw|completed|be|61|as|intended|are|or|adverse|all|our|likely|happen|AbsoluteId|error|set|Failure|90|Institute|planned|324|Medicine|170|variable|Medical|LastSlideViewed_5iRrfXpP7Bm|definitions|and|measurable|disability|11500|volume||resulted|position|stop|color|138|rgb|0xFFFFFF'.split('|'),0,{}))
