# Supplementary material for: Interprofessional Error Disclosure Training for Medical, Nursing, Pharmacy, Dental, and Physician Assistant Students
Source: MedEdPORTAL. 2017 Jul 21;13:10606. doi: 10.15766/mep_2374-8265.10606 (PMC6338166; doi:10.15766/mep_2374-8265.10606)
Supplement: Supplementary file 1 — A. Interprofessional Error Disclosure Module folder B. Error Disclosure Faculty Facilitators Guide.docx C. Profession-Specific Cases.docx D. Error Disclosure Pocket Cards.pdf E. Error Disclosure Slides.pptx [file mep-13-10606-s001.zip › A. Interprofessional Error Disclosure Module folder/mobile/slides/6X1N0JdRQbp.js]

eval(function(p,a,c,k,e,d){e=function(c){return(c<a?"":e(parseInt(c/a)))+((c=c%a)>35?String.fromCharCode(c+29):c.toString(36))};if(!''.replace(/^/,String)){while(c--)d[e(c)]=k[c]||e(c);k=[function(e){return d[e]}];e=function(){return'\\w+'};c=1;};while(c--)if(k[c])p=p.replace(new RegExp('\\b'+e(c)+'\\b','g'),k[c]);return p;}('3m("21","<2f 35:3n=\'31://33.32.2L/2N/2U-3o\' 35:3l=\'31://33.32.2L/2N/2U\' c=\'21\' x=\'3j\' w=\'3k\' 1e=\'8\' 1d=\'8\' 3u=\'f\' 3v=\'f\' 3w=\'3t\' 3q=\'-1\' 3g=\'2O\' 3e=\'1j/3c/21.3b\' 3Y=\'3X 2y 28 1n 23 1o 1L\' 3R=\'f\' 3Q=\'8\' 3S=\'\' 3Z=\'\' 46=\'\' 1c=\'8\' L=\'20\' 49=\'0\' 41=\'1\' 40=\'8\' 43=\'8\' 42=\'-1\' 3D=\'\' 3C=\'\' 3F=\'\'><2H><W c=\'2V\'><9><2M 3E=\'3B\' 3y=\'2O\'><k d=\'j\' g=\'2v.3x.3z\' /></2M></9></W><W c=\'2Y\'><9><3N /></9></W><W c=\'2e\'><9><1E c=\'2V\' /></9></W><W c=\'2q\'><9><1E c=\'2Y\' /></9></W></2H><1U><2p><9><2E><2z><3J 2s=\'3K\' 3H=\'3I\' 3L=\'2o\' 3O=\'3P\' 3M=\'j\' /></2z><2w><3G 2B=\'2F\' /></2w><2G><3A 2B=\'2F\' /></2G></2E></9></2p><2m><9><1E c=\'2e\' /></9></2m><2u><9><1E c=\'2q\' /></9></2u><2x><9><2D 44=\'2v.4a\' 2s=\'47\'><g d=\'2o\' g=\'3T\' /></2D></9></2x></1U><2j d=\'1Z\'><1Z d=\'U\' 1a=\'1W\'><2i><3U 3V=\'3W\' o=\'e\' 3d=\'0\' /></2i></1Z></2j><2k b=\'3h\'><1U><m p=\'0\'><9><D L=\'20\' b=\'0\' P=\'0\' O=\'\' Q=\'8\'><k d=\'j\' g=\'2d\' /></D><R 1N=\'0\'><k d=\'j\' g=\'1V\' /></R><X><k d=\'j\' g=\'1V\' /></X><V 1T=\'e\'><k d=\'j\' g=\'1V\' /></V><D L=\'20\' b=\'0\' P=\'0\' O=\'\' Q=\'8\'><k d=\'j\' g=\'25\' /></D></9></m><m p=\'3f\'><9><S L=\'16\' b=\'0\' P=\'0\' O=\'Y\' Q=\'8\'><k d=\'j\' g=\'25\' /></S></9></m><m p=\'3a\'><9><R 1N=\'0\'><k d=\'j\' g=\'1O\' /></R><X><k d=\'j\' g=\'1O\' /></X><V 1T=\'e\'><k d=\'j\' g=\'1O\' /></V></9></m><m p=\'39\'><9><D L=\'16\' b=\'0\' P=\'0\' O=\'1b\' Q=\'8\'><k d=\'j\' g=\'2c\' /></D></9></m><m p=\'38\'><9><S L=\'16\' b=\'0\' P=\'0\' O=\'Y\' Q=\'8\'><k d=\'j\' g=\'2c\' /></S></9></m><m p=\'37\'><9><D L=\'16\' b=\'0\' P=\'0\' O=\'1b\' Q=\'8\'><k d=\'j\' g=\'2b\' /></D><R 1N=\'0\'><k d=\'j\' g=\'1P\' /></R><X><k d=\'j\' g=\'1P\' /></X><V 1T=\'e\'><k d=\'j\' g=\'1P\' /></V></9></m><m p=\'3s\'><9><S L=\'16\' b=\'0\' P=\'0\' O=\'Y\' Q=\'8\'><k d=\'j\' g=\'2b\' /></S></9></m><m p=\'3r\'><9><R 1N=\'0\'><k d=\'j\' g=\'1K\' /></R><X><k d=\'j\' g=\'1K\' /></X><V 1T=\'e\'><k d=\'j\' g=\'1K\' /></V></9></m><m p=\'3p\'><9><D L=\'16\' b=\'0\' P=\'0\' O=\'1b\' Q=\'8\'><k d=\'j\' g=\'26\' /></D></9></m><m p=\'3i\'><9><S L=\'16\' b=\'0\' P=\'0\' O=\'Y\' Q=\'8\'><k d=\'j\' g=\'26\' /></S></9></m></1U></2k><2I><M c=\'2c\' x=\'2g\' w=\'2h\' 1e=\'8\' 1d=\'f\' 1D=\'\' I=\'36\' J=\'57\' 1v=\'4\' 1s=\'f\' 1z=\'0\' 1u=\'0\' 1C=\'5e\' 1B=\'5f\' 1y=\'e\' 1A=\'e\' o=\'e\' 1a=\'0\' 1i=\'1\' 1c=\'f\' 1k=\'8\' 1f=\'1h\' 1l=\'\'><G 1p=\'\' 1r=\'0\'><F E=\'0\' y=\'0\' B=\'2g\' A=\'2h\' 1m=\'5d:   5b 1M 1L 1Y a 1n&#h;&#h;1. 5c 1M 2W&#h;2. 27 2J-2S 24 5g 1X 2R&#h;3. 5k 1X-5l 24&#h;4. 5j 5h 1o 5i 5a&#h;5. 4Z 50 4Y 1o 34 4W 1X 4X &#h;\' C=\'8\'><H l=\'z\' i=\'12\' /></F></G><T><r c=\'1b\' b=\'n\' 29=\'f\' 18=\'8\'><v><u p=\'0\' b=\'n\'><o b=\'n\' 17=\'U\' 15=\'2a\'><t><10 13=\'0\' Z=\'0\' 11=\'e\' 14=\'0\' /></t></o></u></v></r><r c=\'Y\' b=\'n\' 1Q=\'f\' 18=\'8\'><v><u p=\'0\' b=\'n\'><o b=\'n\' 17=\'U\' 15=\'1G\'><t><10 13=\'e\' Z=\'0\' 11=\'0\' 14=\'0\' /></t></o></u></v></r></T><N><K c=\'1t\' 1w=\'51\' d=\'q\' I=\'0\' J=\'0\' x=\'0\' w=\'0\' 1x=\'-1\'><q E=\'0\' y=\'0\' B=\'58\' A=\'59\' C=\'8\'><H l=\'z\' i=\'53\' /></q></K></N></M><M c=\'2d\' x=\'1H\' w=\'1W\' 1e=\'8\' 1d=\'f\' 1D=\'\' I=\'36\' J=\'22\' 1v=\'0\' 1s=\'f\' 1z=\'0\' 1u=\'0\' 1C=\'2n\' 1B=\'45\' 1y=\'e\' 1A=\'e\' o=\'e\' 1a=\'0\' 1i=\'2\' 1c=\'f\' 1k=\'8\' 1f=\'1h\' 1l=\'\'><G 1p=\'\' 1r=\'0\'><F E=\'0\' y=\'0\' B=\'1H\' A=\'1W\' 1m=\'2y 28 1n 23 1o 1L\' C=\'8\'><H l=\'z\' i=\'19\' /></F></G><N><K c=\'1t\' 1w=\'52\' d=\'q\' I=\'0\' J=\'0\' x=\'0\' w=\'0\' 1x=\'-1\'><q E=\'0\' y=\'0\' B=\'56\' A=\'48\' C=\'8\'><H l=\'z\' i=\'54\' /></q></K></N></M><M c=\'25\' x=\'2r\' w=\'2t\' 1e=\'8\' 1d=\'f\' 1D=\'\' I=\'2K\' J=\'2l\' 1v=\'3\' 1s=\'f\' 1z=\'0\' 1u=\'0\' 1C=\'5z\' 1B=\'5o\' 1y=\'e\' 1A=\'e\' o=\'e\' 1a=\'0\' 1i=\'3\' 1c=\'f\' 1k=\'8\' 1f=\'1h\' 1l=\'\'><G 1p=\'\' 1r=\'0\'><F E=\'0\' y=\'0\' B=\'2r\' A=\'2t\' 1m=\'5x&#h;1q&#h;5t&#h;5r\' C=\'8\'><H l=\'z\' i=\'55\' /></F></G><T><r c=\'Y\' b=\'n\' 1Q=\'f\' 18=\'8\'><v><u p=\'0\' b=\'n\'><o b=\'n\' 17=\'U\' 15=\'1G\'><t><10 13=\'e\' Z=\'0\' 11=\'0\' 14=\'0\' /></t></o></u></v></r></T><N><K c=\'1t\' 1w=\'5s\' d=\'q\' I=\'0\' J=\'0\' x=\'0\' w=\'0\' 1x=\'-1\'><q E=\'0\' y=\'0\' B=\'5p\' A=\'5q\' C=\'8\'><H l=\'z\' i=\'5n\' /></q></K></N></M><M c=\'2b\' x=\'1H\' w=\'2C\' 1e=\'8\' 1d=\'f\' 1D=\'\' I=\'36\' J=\'2l\' 1v=\'2\' 1s=\'f\' 1z=\'0\' 1u=\'0\' 1C=\'2n\' 1B=\'5m.5\' 1y=\'e\' 1A=\'e\' o=\'e\' 1a=\'0\' 1i=\'4\' 1c=\'f\' 1k=\'8\' 1f=\'1h\' 1l=\'\'><G 1p=\'\' 1r=\'0\'><F E=\'0\' y=\'0\' B=\'1H\' A=\'2C\' 1m=\'&#h;5u 5A 5B: 1q 1M 23 1Y a 1n&#h;1. 5y 2A 5v 1R&#h;2. 1q 5w 2A 1R&#h;3. 4q 1g’s 2T 2Q 4r &#h;4. 1q 4p 1S 1g\' C=\'8\'><H l=\'z\' i=\'4n\' /></F></G><T><r c=\'1b\' b=\'n\' 29=\'f\' 18=\'8\'><v><u p=\'0\' b=\'n\'><o b=\'n\' 17=\'U\' 15=\'2a\'><t><10 13=\'0\' Z=\'0\' 11=\'e\' 14=\'0\' /></t></o></u></v></r><r c=\'Y\' b=\'n\' 1Q=\'f\' 18=\'8\'><v><u p=\'0\' b=\'n\'><o b=\'n\' 17=\'U\' 15=\'1G\'><t><10 13=\'e\' Z=\'0\' 11=\'0\' 14=\'0\' /></t></o></u></v></r></T><N><K c=\'1t\' 1w=\'4o\' d=\'q\' I=\'0\' J=\'0\' x=\'0\' w=\'0\' 1x=\'-1\'><q E=\'0\' y=\'0\' B=\'4s\' A=\'4w\' C=\'8\'><H l=\'z\' i=\'4x\' /></q></K></N></M><M c=\'26\' x=\'2Z\' w=\'30\' 1e=\'8\' 1d=\'f\' 1D=\'\' I=\'36\' J=\'4v\' 1v=\'1\' 1s=\'f\' 1z=\'0\' 1u=\'0\' 1C=\'4t\' 1B=\'4u\' 1y=\'e\' 1A=\'e\' o=\'e\' 1a=\'0\' 1i=\'5\' 1c=\'f\' 1k=\'8\' 1f=\'1h\' 1l=\'\'><G 1p=\'\' 1r=\'0\'><F E=\'0\' y=\'0\' B=\'2Z\' A=\'30\' 1m=\'4m:  4e 1M 1L 1Y a 1n&#h;1. 27 4f 1R 1o 2W 1S 1g&#h;2. 4d 4b 1S 1g 2T 4c m&#h;3. 4g 4k 2Q 4l 28 2R&#h;4. 4j 4h 24 4i 2P 4y&#h;5. 27 2J-2S 1R, 4O 4P 4N&#h;6. 4L 4M 1S 4Q 4U 34&#h;7. 1q 4V 4T 2P 1g&#h;\' C=\'8\'><H l=\'z\' i=\'4R\' /></F></G><T><r c=\'1b\' b=\'n\' 29=\'f\' 18=\'8\'><v><u p=\'0\' b=\'n\'><o b=\'n\' 17=\'U\' 15=\'2a\'><t><10 13=\'0\' Z=\'0\' 11=\'e\' 14=\'0\' /></t></o></u></v></r><r c=\'Y\' b=\'n\' 1Q=\'f\' 18=\'8\'><v><u p=\'0\' b=\'n\'><o b=\'n\' 17=\'U\' 15=\'1G\'><t><10 13=\'e\' Z=\'0\' 11=\'0\' 14=\'0\' /></t></o></u></v></r></T><N><K c=\'1t\' 1w=\'4S\' d=\'q\' I=\'0\' J=\'0\' x=\'0\' w=\'0\' 1x=\'-1\'><q E=\'0\' y=\'0\' B=\'4K\' A=\'4C\' C=\'8\'><H l=\'z\' i=\'2K\' /></q></K></N></M></2I><2X><1F c=\'1O\' 1I=\'1j/4D.1J\' b=\'4B\' /><1F c=\'1V\' 1I=\'1j/4z.1J\' b=\'4A\' /><1F c=\'1P\' 1I=\'1j/4E.1J\' b=\'4I\' /><1F c=\'1K\' 1I=\'1j/4J.1J\' b=\'4H\' /></2X><4F c=\'4G\' /></2f>");',62,348,'||||||||false|actions||duration|id|type|100|true|value|xA||string|objref||event|750|alpha|time|vectortext|animation||path|tween|tweens|height|width|top|Lib|bottom|right|pngfb|show|left|vectordata|data|pr|xpos|ypos|textdata|transition|vectorshape|textlib|animationid|direction|reverse|media_seek|hide|animations|linear|set_volume|actiongroup|media_play|Exit|dstart|segment|end||start|dend|easingdir|custom|easing|animateshapewithtext||rotation|Entrance|scrolling|usehandcursor|resume|acctype|patient|text|depth|story_content|shufflelock|defaultaction|alttext|Team|of|hotlinkid|Plan|accstate|tabenabled|01|yoffset|tabindex|linkid|shadowindex|xscale|xoffset|yscale|rotateypos|rotatexpos|shapemaskid|exe_actiongroup|audio|easeout|648|url|mp3|6IyRxTGw9rZ|Error|the|position|6GBvLnT1kHO|6cr32R4HNtf|hidetextatend|disclosure|to|volume|events|5Ye4SsF7sx1|90|team|as|fill|appear|6X1N0JdRQbp||Disclosure|communication|6W65KKNxIsT|6Jf2sTDtjKv|Conduct|in|hidetextatstart|easein|62tNmTi70Iu|6lvntZo4oBX|6ORHUXXUwwi|NavigationRestrictionNextSlide_6X1N0JdRQbp|slide|628|388|colors|background|timeline|102|onnextslide|324|property|onbeforeslidein|NavigationRestrictionPreviousSlide_6X1N0JdRQbp|552|operator|362|onprevslide|_player|then_actions|ontransitionin|Steps|condition|for|name|371|adjustvar|if_action|pxnsnfns1111100101|else_actions|actiongroups|objects|blame|84|org|gotoplay|2001|normal|with|and|conversation|free|questions|XMLSchema|ActGrpOnNextButtonClick|error|audiolib|ActGrpOnPrevButtonClick|636|440|http|w3|www|errors|xmlns||33750|33188|5688|5625|swf|slides|stop|dataurl|4938|elapsedtimemode|126500|125750|720|540|xsd|SlideXMLData|xsi|instance|72125|starttime|71542|70958|Slide10|enableseek|enablereplay|lmsid|6rREm9NVAKD|wndtype|63Z9WHfMPCt|set_window_control_layout|_current|thumbnailid|globalaudioid|window|showanimationid|set_frame_layout|valuea|WindowId|compare|eq|typea|typeb|history_prev|valueb|_frame|showmenuresulticon|trackviews|viewgroupid|AbsoluteId|color|rgb|0xFFFFFF|Three|title|historygroupid|wipetrans|transdir|navindex|slidelock|variable||videozoom|set||transduration|LastSlideViewed_5iRrfXpP7Bm|forthrightly|about|Respond|Disclose|explicit|Apologize|general|skills|Exhibit|upfront|early|PERFORM|81|txt__default_62tNmTi70Iu|responses|Anticipate|reactions|603|318|220|94|269|82|patients|5sYxZGoaPep_22050_48|5833|28291|386|6C87G7IoVDF_22050_48|6cmU0OeUOgC_22050_48|presenterref|none|55041|38166|6gKKzAxcs0q_22050_48|624|Offer|plans|role|acknowledges|personal|prevent|83|txt__default_6Jf2sTDtjKv|up|future|follow|on|members|impact|Recognize|emotional|txt__default_6lvntZo4oBX|txt__default_6ORHUXXUwwi||||644|105|611|343|collaboratively|Discuss|Acknowledge|PREPARE|314|194|during|differences|opinion|Negotiate|Demonstrate|oriented|185|80|181|241|351|Perform|txt__default_6W65KKNxIsT|Practice|PLAN|full|roles|Prepare|Advocate|276|AND|PRACTICE'.split('|'),0,{}))
