# Supplementary material for: Interprofessional Error Disclosure Training for Medical, Nursing, Pharmacy, Dental, and Physician Assistant Students
Source: MedEdPORTAL. 2017 Jul 21;13:10606. doi: 10.15766/mep_2374-8265.10606 (PMC6338166; doi:10.15766/mep_2374-8265.10606)
Supplement: Supplementary file 1 — A. Interprofessional Error Disclosure Module folder B. Error Disclosure Faculty Facilitators Guide.docx C. Profession-Specific Cases.docx D. Error Disclosure Pocket Cards.pdf E. Error Disclosure Slides.pptx [file mep-13-10606-s001.zip › A. Interprofessional Error Disclosure Module folder/story_content/frame.js]

eval(function(p,a,c,k,e,d){e=function(c){return(c<a?"":e(parseInt(c/a)))+((c=c%a)>35?String.fromCharCode(c+29):c.toString(36))};if(!''.replace(/^/,String)){while(c--)d[e(c)]=k[c]||e(c);k=[function(e){return d[e]}];e=function(){return'\\w+'};c=1;};while(c--)if(k[c])p=p.replace(new RegExp('\\b'+e(c)+'\\b','g'),k[c]);return p;}('3U("<1E 1R:3V=\'1D://1F.1M.1O/1G/1N-3W\' 1R:3Q=\'1D://1F.1M.1O/1G/1N\' 44=\'r\' 41=\'3Y\' 3Z=\'h\' 40=\'5\' 3P=\'h\' 3E=\'g\' 3F=\'3G\'><1P><1e 2=\'1w\' P=\'15 17\' 1b=\'1w\' M=\'r\' R=\'r\' /><1e 2=\'r\' P=\'15 17\' 1b=\'r\' M=\'r\' R=\'r\' /><1e 2=\'1p\' P=\'15 17\' 1b=\'1p\' M=\'r\' R=\'r\' /><1e 2=\'1t\' P=\'15 17\' 1b=\'1t\' M=\'r\' R=\'r\' /><1e 2=\'1B\' P=\'15 17\' 1b=\'1B\' M=\'r\' R=\'r\' /></1P><2o><2t><K 2=\'3B\'><o><l 2=\'3C\' m=\'g\'><o><l 2=\'27\' m=\'3H 2y 1z 3M 3N\' /></o></l><l 2=\'3O\' m=\'h\'><o><l 2=\'3L\' /></o></l><l 2=\'3I\' m=\'g\'><o><l 2=\'3J\' m=\'2C\' /></o></l><2d 2=\'2s\'><2j><1a 2=\'C\' m=\'g\' 1h=\'3K\' /><1a 2=\'B\' m=\'g\' 1h=\'1o\' /><1a 2=\'H\' m=\'h\' 1h=\'1o\' /><1a 2=\'E\' m=\'h\' 1h=\'1o\' /></2j></2d><l 2=\'4s\' m=\'h\'><o><l 2=\'4p\' m=\'\' /></o></l><l 2=\'4m\' m=\'h\'><o><l 2=\'4n\' m=\'4o\' /></o></l></o></K><K 2=\'4t\'><o><l 2=\'4y\' m=\'4z\' /><l 2=\'4A\' m=\'g\' /><l 2=\'4x\' m=\'g\' /><l 2=\'4u\' m=\'g\' /><l 2=\'4v\' m=\'h\' /><l 2=\'4w\' m=\'g\' /></o></K><K 2=\'z\'><o><l 2=\'I\' m=\'g\' /><l 2=\'Y\' m=\'g\'><o><l 2=\'4l\' m=\'h\' /></o></l><l 2=\'F\' m=\'h\' /><l 2=\'12\' m=\'g\' /><l 2=\'N\' m=\'g\' /></o></K><K 2=\'4a\'><o><l 2=\'4c\' m=\'g\' /></o></K></2t></2o><26><A 2=\'1w\'><d 2=\'I\' e=\'g\' /><d 2=\'Y\' e=\'g\' /><d 2=\'N\' e=\'g\' /><d 2=\'12\' e=\'g\' /><d 2=\'X\' e=\'g\' /><d 2=\'16\' e=\'h\' /><d 2=\'O\' e=\'h\' /><d 2=\'D\' e=\'g\' /><d 2=\'W\' e=\'h\' /><d 2=\'13\' e=\'h\' /><d 2=\'C\' e=\'g\' /><d 2=\'H\' e=\'h\' /><d 2=\'E\' e=\'h\' /><d 2=\'B\' e=\'g\'><z><d 2=\'F\' e=\'h\' /></z></d><d 2=\'1c\' e=\'g\' /></A><A 2=\'r\'><d 2=\'I\' e=\'g\' /><d 2=\'Y\' e=\'g\' /><d 2=\'N\' e=\'g\' /><d 2=\'12\' e=\'g\' /><d 2=\'X\' e=\'g\' /><d 2=\'16\' e=\'g\' /><d 2=\'O\' e=\'g\' /><d 2=\'D\' e=\'h\' /><d 2=\'W\' e=\'h\' /><d 2=\'13\' e=\'h\' /><d 2=\'C\' e=\'g\' /><d 2=\'H\' e=\'h\' /><d 2=\'E\' e=\'h\' /><d 2=\'B\' e=\'g\'><z><d 2=\'F\' e=\'h\' /></z></d><d 2=\'1c\' e=\'g\' /></A><A 2=\'1p\'><d 2=\'I\' e=\'g\' /><d 2=\'Y\' e=\'g\' /><d 2=\'N\' e=\'g\' /><d 2=\'12\' e=\'g\' /><d 2=\'X\' e=\'g\' /><d 2=\'16\' e=\'h\' /><d 2=\'O\' e=\'g\' /><d 2=\'D\' e=\'h\' /><d 2=\'W\' e=\'h\' /><d 2=\'13\' e=\'h\' /><d 2=\'C\' e=\'g\' /><d 2=\'H\' e=\'h\' /><d 2=\'E\' e=\'h\' /><d 2=\'B\' e=\'g\'><z><d 2=\'F\' e=\'h\' /></z></d><d 2=\'1c\' e=\'g\' /></A><A 2=\'1t\'><d 2=\'I\' e=\'g\' /><d 2=\'Y\' e=\'g\' /><d 2=\'N\' e=\'g\' /><d 2=\'12\' e=\'g\' /><d 2=\'X\' e=\'g\' /><d 2=\'16\' e=\'h\' /><d 2=\'O\' e=\'h\' /><d 2=\'D\' e=\'h\' /><d 2=\'W\' e=\'h\' /><d 2=\'13\' e=\'h\' /><d 2=\'C\' e=\'g\' /><d 2=\'H\' e=\'h\' /><d 2=\'E\' e=\'h\' /><d 2=\'B\' e=\'g\'><z><d 2=\'F\' e=\'h\' /></z></d><d 2=\'1c\' e=\'g\' /></A><A 2=\'1B\'><d 2=\'I\' e=\'g\' /><d 2=\'Y\' e=\'g\' /><d 2=\'N\' e=\'g\' /><d 2=\'12\' e=\'g\' /><d 2=\'X\' e=\'g\' /><d 2=\'16\' e=\'g\' /><d 2=\'O\' e=\'g\' /><d 2=\'D\' e=\'h\' /><d 2=\'W\' e=\'h\' /><d 2=\'13\' e=\'h\' /><d 2=\'C\' e=\'g\' /><d 2=\'H\' e=\'h\' /><d 2=\'E\' e=\'h\' /><d 2=\'B\' e=\'g\'><z><d 2=\'F\' e=\'h\' /></z></d><d 2=\'1c\' e=\'h\' /></A></26><1T><M 2=\'r\'><i 2=\'2V\'><j><1 2=\'24\'><4 9=\'a\' b=\'c\'><3><1 7=\'25\' 8=\'5\' 6=\'0\' /></3></4></1><1 2=\'2a\'><4 9=\'a\' b=\'c\'><3><1 7=\'1u\' 8=\'5\' 6=\'0\' /></3></4></1><1 2=\'y\'><4 9=\'a\' b=\'c\'><3><1 7=\'14\' 8=\'5\' 6=\'0\' /></3></4></1><1 2=\'G\'><4 9=\'a\' b=\'c\'><3><1 7=\'T\' 8=\'5\' 6=\'0\' /></3></4></1><1 2=\'2b\'><4 9=\'a\' b=\'c\'><3><1 7=\'L\' 8=\'5\' 6=\'0\' /></3></4></1><1 2=\'27\'><4 9=\'a\' b=\'c\'><3><1 7=\'28\' 8=\'5\' 6=\'0\' /></3></4></1></j></i><i 2=\'2P\'><j><1 2=\'24\'><4 9=\'a\' b=\'c\'><3><1 7=\'25\' 8=\'5\' 6=\'0\' /></3></4></1><1 2=\'2a\'><4 9=\'a\' b=\'c\'><3><1 7=\'1u\' 8=\'5\' 6=\'0\' /></3></4></1><1 2=\'y\'><4 9=\'a\' b=\'c\'><3><1 7=\'1m\' 8=\'5\' 6=\'0\' /><1 7=\'10\' 8=\'5\' 6=\'n\' /></3></4></1><1 2=\'G\'><4 9=\'a\' b=\'c\'><3><1 7=\'T\' 8=\'5\' 6=\'0\' /></3></4></1><1 2=\'2b\'><4 9=\'a\' b=\'c\'><3><1 7=\'L\' 8=\'5\' 6=\'0\' /></3></4></1><1 2=\'32\'><4 9=\'a\' b=\'c\'><3><1 7=\'28\' 8=\'5\' 6=\'0\' /></3></4></1></j></i><i 2=\'30\'><j><1 2=\'2X\'><4 9=\'a\' b=\'c\'><3><1 7=\'2Y\' 8=\'5\' 6=\'0\' /><1 7=\'2Z\' 8=\'5\' 6=\'n\' /></3></4></1><1 2=\'2F\'><4 9=\'a\' b=\'c\'><3><1 7=\'2E\' 8=\'5\' 6=\'0\' /><1 7=\'2G\' 8=\'5\' 6=\'n\' /></3></4></1><1 2=\'2M\'><4 9=\'a\' b=\'c\'><3><1 7=\'V\' 8=\'5\' 6=\'0\' /></3></4></1><1 2=\'29\'><4 9=\'a\' b=\'c\'><3><1 7=\'14\' 8=\'5\' 6=\'0\' /></3></4></1><1 2=\'S\'><4 9=\'a\' b=\'c\'><3><1 7=\'U\' 8=\'5\' 6=\'0\' /></3></4></1></j></i><i 2=\'2L\'><j><1 2=\'S\'><4 9=\'a\' b=\'c\'><3><1 7=\'U\' 8=\'5\' 6=\'0\' /></3></4></1><1 2=\'29\'><4 9=\'a\' b=\'c\'><3><1 7=\'2N\' 8=\'5\' 6=\'0\' /><1 7=\'10\' 8=\'5\' 6=\'n\' /></3></4></1><1 2=\'y\'><4 9=\'a\' b=\'c\'><3><1 7=\'1d\' 8=\'5\' 6=\'0\' /></3></4></1><1 2=\'1j\'><4 9=\'a\' b=\'c\'><3><1 7=\'1W\' 8=\'5\' 6=\'0\' /></3></4></1><1 2=\'1l\'><4 9=\'a\' b=\'c\'><3><1 7=\'23\' 8=\'5\' 6=\'0\' /></3></4></1><1 2=\'G\'><4 9=\'a\' b=\'c\'><3><1 7=\'2I\' 8=\'20\' 6=\'0\' /></3></4></1></j></i><i 2=\'2H\'><j><1 2=\'2K\'><4 9=\'a\' b=\'c\'><3><1 7=\'U\' 8=\'5\' 6=\'0\' /></3></4></1><1 2=\'2J\'><4 9=\'a\' b=\'c\'><3><1 7=\'L\' 8=\'5\' 6=\'0\' /></3></4></1><1 2=\'1X\'><4 9=\'a\' b=\'c\'><3><1 7=\'1g\' 8=\'5\' 6=\'0\' /><1 7=\'V\' 8=\'5\' 6=\'n\' /></3></4></1><1 2=\'1U\'><4 9=\'a\' b=\'c\'><3><1 7=\'1r\' 8=\'5\' 6=\'0\' /><1 7=\'1V\' 8=\'5\' 6=\'n\' /></3></4></1><1 2=\'21\'><4 9=\'a\' b=\'c\'><3><1 7=\'V\' 8=\'5\' 6=\'0\' /><1 7=\'22\' 8=\'5\' 6=\'n\' /></3></4></1><1 2=\'1Y\'><4 9=\'a\' b=\'c\'><3><1 7=\'1v\' 8=\'5\' 6=\'0\' /></3></4></1><1 2=\'1Z\'><4 9=\'a\' b=\'c\'><3><1 7=\'Q\' 8=\'5\' 6=\'0\' /></3></4></1><1 2=\'2c\'><4 9=\'a\' b=\'c\'><3><1 7=\'1f\' 8=\'5\' 6=\'0\' /></3></4></1></j></i><i 2=\'1a\'><j><1 2=\'2l\'><4 9=\'a\' b=\'c\'><3><1 7=\'Q\' 8=\'5\' 6=\'0\' /></3></4></1><1 2=\'3o\'><4 9=\'a\' b=\'c\'><3><1 7=\'1S\' 8=\'5\' 6=\'0\' /></3></4></1><1 2=\'1n\'><4 9=\'a\' b=\'c\'><3><1 7=\'2g\' 8=\'5\' 6=\'0\' /></3></4></1><1 2=\'3p\'><4 9=\'a\' b=\'c\'><3><1 7=\'3n\' 8=\'5\' 6=\'0\' /></3></4></1><1 2=\'S\'><4 9=\'a\' b=\'c\'><3><1 7=\'Q\' 8=\'5\' 6=\'0\' /></3></4></1><1 2=\'1s\'><4 9=\'a\' b=\'c\'><3><1 7=\'2f\' 8=\'5\' 6=\'0\' /></3></4></1><1 2=\'G\'><4 9=\'a\' b=\'c\'><3><1 7=\'14\' 8=\'5\' 6=\'0\' /></3></4></1></j></i><i 2=\'3k\'><j><1 2=\'S\'><4 9=\'a\' b=\'c\'><3><1 7=\'U\' 8=\'5\' 6=\'0\' /></3></4></1><1 2=\'1j\'><4 9=\'a\' b=\'c\'><3><1 7=\'23\' 8=\'5\' 6=\'0\' /></3></4></1><1 2=\'1l\'><4 9=\'a\' b=\'c\'><3><1 7=\'1W\' 8=\'5\' 6=\'0\' /></3></4></1><1 2=\'y\'><4 9=\'a\' b=\'c\'><3><1 7=\'1m\' 8=\'5\' 6=\'0\' /><1 7=\'10\' 8=\'5\' 6=\'n\' /></3></4></1><1 2=\'18\'><4 9=\'a\' b=\'c\'><3><1 7=\'1m\' 8=\'5\' 6=\'0\' /><1 7=\'1d\' 8=\'5\' 6=\'n\' /></3></4></1><1 2=\'3r\'><4 9=\'a\' b=\'c\'><3><1 7=\'3w\' 8=\'5\' 6=\'0\' /><1 7=\'1L\' 8=\'5\' 6=\'n\' /></3></4></1><1 2=\'3x\'><4 9=\'a\' b=\'c\'><3><1 7=\'1m\' 8=\'5\' 6=\'0\' /><1 7=\'10\' 8=\'5\' 6=\'n\' /></3></4></1></j></i><i 2=\'3y\'><j><1 2=\'1X\'><4 9=\'a\' b=\'c\'><3><1 7=\'1g\' 8=\'5\' 6=\'0\' /><1 7=\'V\' 8=\'5\' 6=\'n\' /></3></4></1><1 2=\'1U\'><4 9=\'a\' b=\'c\'><3><1 7=\'1r\' 8=\'5\' 6=\'0\' /><1 7=\'1V\' 8=\'5\' 6=\'n\' /></3></4></1><1 2=\'21\'><4 9=\'a\' b=\'c\'><3><1 7=\'V\' 8=\'5\' 6=\'0\' /><1 7=\'22\' 8=\'5\' 6=\'n\' /></3></4></1><1 2=\'1Y\'><4 9=\'a\' b=\'c\'><3><1 7=\'1v\' 8=\'5\' 6=\'0\' /></3></4></1><1 2=\'1Z\'><4 9=\'a\' b=\'c\'><3><1 7=\'Q\' 8=\'5\' 6=\'0\' /></3></4></1><1 2=\'2c\'><4 9=\'a\' b=\'c\'><3><1 7=\'1f\' 8=\'5\' 6=\'0\' /></3></4></1><1 2=\'2n\'><4 9=\'a\' b=\'c\'><3><1 7=\'Q\' 8=\'5\' 6=\'0\' /></3></4></1><1 2=\'3b\'><4 9=\'a\' b=\'c\'><3><1 7=\'10\' 8=\'5\' 6=\'0\' /></3></4></1></j></i><i 2=\'38\'><j><1 2=\'18\'><4 9=\'a\' b=\'c\'><3><1 7=\'T\' 8=\'5\' 6=\'0\' /></3></4></1><1 2=\'y\'><4 9=\'a\' b=\'c\'><3><1 7=\'14\' 8=\'5\' 6=\'0\' /></3></4></1><1 2=\'35\'><4 9=\'a\' b=\'c\'><3><1 7=\'36\' 8=\'5\' 6=\'0\' /></3></4></1><1 2=\'S\'><4 9=\'a\' b=\'c\'><3><1 7=\'L\' 8=\'5\' 6=\'0\' /></3></4></1><1 2=\'1n\'><4 9=\'a\' b=\'c\'><3><1 7=\'2p\' 8=\'5\' 6=\'0\' /></3></4></1></j></i><i 2=\'X\'><j><1 2=\'y\'><4 9=\'a\' b=\'c\'><3><1 7=\'14\' 8=\'5\' 6=\'0\' /></3></4></1><1 2=\'G\'><4 9=\'a\' b=\'c\'><3><1 7=\'T\' 8=\'5\' 6=\'0\' /></3></4></1></j></i><i 2=\'3c\'><j><1 2=\'y\'><4 9=\'a\' b=\'c\'><3><1 7=\'1d\' 8=\'5\' 6=\'0\' /></3></4></1><1 2=\'G\'><4 9=\'a\' b=\'c\'><3><1 7=\'T\' 8=\'5\' 6=\'0\' /></3></4></1></j></i><i 2=\'3h\'><j><1 2=\'y\'><4 9=\'a\' b=\'0\'><3><1 7=\'3i\' 8=\'5\' 6=\'0\' /><1 7=\'3j\' 8=\'5\' 6=\'1Q\' /></3></4></1><1 2=\'18\'><4 9=\'a\' b=\'c\'><3><1 7=\'3g\' 8=\'5\' 6=\'0\' /><1 7=\'1d\' 8=\'5\' 6=\'n\' /></3></4></1><1 2=\'3d\'><4 9=\'a\' b=\'c\'><3><1 7=\'3e\' 8=\'5\' 6=\'0\' /><1 7=\'3f\' 8=\'5\' 6=\'n\' /></3></4></1><1 2=\'3q\'><4 9=\'a\' b=\'c\'><3><1 7=\'4B\' 8=\'5\' 6=\'0\' /><1 7=\'5Y\' 8=\'5\' 6=\'n\' /></3></4></1><1 2=\'5X\'><4 9=\'a\' b=\'c\'><3><1 7=\'T\' 8=\'5\' 6=\'0\' /></3></4></1><1 2=\'60\'><4 9=\'a\' b=\'c\'><3><1 7=\'U\' 8=\'5\' 6=\'0\' /></3></4></1><1 2=\'G\'><4 9=\'a\' b=\'c\'><3><1 7=\'5Z\' 8=\'5\' 6=\'0\' /></3></4></1><1 2=\'5U\'><4 9=\'a\' b=\'c\'><3><1 7=\'5T\' 8=\'5\' 6=\'0\' /></3></4></1><1 2=\'5W\'><4 9=\'a\' b=\'c\'><3><1 7=\'10\' 8=\'5\' 6=\'0\' /></3></4></1></j></i><i 2=\'66\'><j><1 2=\'y\'><4 9=\'a\' b=\'c\'><3><1 7=\'1S\' 8=\'5\' 6=\'0\' /></3></4></1><1 2=\'18\'><4 9=\'a\' b=\'c\'><3><1 7=\'68\' 8=\'5\' 6=\'0\' /><1 7=\'1q\' 8=\'5\' 6=\'n\' /></3></4></1><1 2=\'67\'><4 9=\'a\' b=\'c\'><3><1 7=\'2m\' 8=\'5\' 6=\'0\' /></3></4></1><1 2=\'62\'><4 9=\'a\' b=\'c\'><3><1 7=\'1g\' 8=\'5\' 6=\'0\' /><1 7=\'V\' 8=\'5\' 6=\'n\' /></3></4></1><1 2=\'61\'><4 9=\'a\' b=\'c\'><3><1 7=\'2p\' 8=\'5\' 6=\'0\' /></3></4></1><1 2=\'2r\'><4 9=\'a\' b=\'c\'><3><1 7=\'2m\' 8=\'5\' 6=\'0\' /></3></4></1><1 2=\'63\'><4 9=\'a\' b=\'c\'><3><1 7=\'1q\' 8=\'5\' 6=\'0\' /></3></4></1><1 2=\'5I\'><4 9=\'a\' b=\'c\'><3><1 7=\'1A\' 8=\'5\' 6=\'0\' /></3></4></1></j></i><i 2=\'5H\'><j><1 2=\'y\'><4 9=\'a\' b=\'c\'><3><1 7=\'1g\' 8=\'5\' 6=\'0\' /><1 7=\'V\' 8=\'5\' 6=\'n\' /></3></4></1><1 2=\'18\'><4 9=\'a\' b=\'c\'><3><1 7=\'1v\' 8=\'5\' 6=\'0\' /></3></4></1><1 2=\'5D\'><4 9=\'a\' b=\'c\'><3><1 7=\'T\' 8=\'5\' 6=\'0\' /><1 7=\'5F\' 8=\'5\' 6=\'n\' /></3></4></1><1 2=\'5Q\'><4 9=\'a\' b=\'c\'><3><1 7=\'2h\' 8=\'5\' 6=\'0\' /></3></4></1><1 2=\'5P\'><4 9=\'a\' b=\'c\'><3><1 7=\'14\' 8=\'5\' 6=\'0\' /></3></4></1><1 2=\'2n\'><4 9=\'a\' b=\'c\'><3><1 7=\'5M\' 8=\'5\' 6=\'0\' /></3></4></1><1 2=\'5L\'><4 9=\'a\' b=\'c\'><3><1 7=\'U\' 8=\'5\' 6=\'0\' /></3></4></1><1 2=\'5O\'><4 9=\'a\' b=\'c\'><3><1 7=\'1f\' 8=\'5\' 6=\'0\' /></3></4></1></j></i><i 2=\'2s\'><j><1 2=\'y\'><4 9=\'a\' b=\'c\'><3><1 7=\'1d\' 8=\'5\' 6=\'0\' /></3></4></1><1 2=\'S\'><4 9=\'a\' b=\'c\'><3><1 7=\'U\' 8=\'5\' 6=\'0\' /></3></4></1><1 2=\'1s\'><4 9=\'a\' b=\'c\'><3><1 7=\'1A\' 8=\'5\' 6=\'0\' /></3></4></1><1 2=\'1n\'><4 9=\'a\' b=\'c\'><3><1 7=\'1A\' 8=\'5\' 6=\'0\' /></3></4></1><1 2=\'G\'><4 9=\'a\' b=\'c\'><3><1 7=\'1f\' 8=\'5\' 6=\'0\' /></3></4></1></j></i><i 2=\'E\'><j><1 2=\'6p\'><4 9=\'a\' b=\'c\'><3><1 7=\'2q\' 8=\'5\' 6=\'0\' /></3></4></1><1 2=\'2i\'><4 9=\'a\' b=\'c\'><3><1 7=\'L\' 8=\'5\' 6=\'0\' /></3></4></1></j></i><i 2=\'B\'><j><1 2=\'1j\'><4 9=\'a\' b=\'c\'><3><1 7=\'6s\' 8=\'5\' 6=\'0\' /></3></4></1><1 2=\'1l\'><4 9=\'a\' b=\'c\'><3><1 7=\'6r\' 8=\'5\' 6=\'0\' /></3></4></1><1 2=\'2k\'><4 9=\'a\' b=\'c\'><3><1 7=\'2q\' 8=\'5\' 6=\'0\' /></3></4></1><1 2=\'2r\'><4 9=\'a\' b=\'c\'><3><1 7=\'L\' 8=\'5\' 6=\'0\' /></3></4></1><1 2=\'6x\'><4 9=\'a\' b=\'c\'><3><1 7=\'1u\' 8=\'5\' 6=\'0\' /></3></4></1></j></i><i 2=\'6z\'><j><1 2=\'6y\'><4 9=\'a\' b=\'c\'><3><1 7=\'6e\' 8=\'5\' 6=\'0\' /></3></4></1></j></i><i 2=\'H\'><j><1 2=\'2l\'><4 9=\'a\' b=\'c\'><3><1 7=\'Q\' 8=\'5\' 6=\'0\' /></3></4></1><1 2=\'1s\'><4 9=\'a\' b=\'c\'><3><1 7=\'2f\' 8=\'5\' 6=\'0\' /></3></4></1><1 2=\'S\'><4 9=\'a\' b=\'c\'><3><1 7=\'Q\' 8=\'5\' 6=\'0\' /></3></4></1><1 2=\'1n\'><4 9=\'a\' b=\'c\'><3><1 7=\'2g\' 8=\'5\' 6=\'0\' /></3></4></1><1 2=\'1j\'><4 9=\'a\' b=\'c\'><3><1 7=\'2e\' 8=\'5\' 6=\'0\' /></3></4></1><1 2=\'1l\'><4 9=\'a\' b=\'c\'><3><1 7=\'2e\' 8=\'5\' 6=\'0\' /></3></4></1><1 2=\'2k\'><4 9=\'a\' b=\'c\'><3><1 7=\'1q\' 8=\'5\' 6=\'0\' /></3></4></1><1 2=\'y\'><4 9=\'a\' b=\'c\'><3><1 7=\'2h\' 8=\'5\' 6=\'0\' /></3></4></1><1 2=\'2i\'><4 9=\'a\' b=\'c\'><3><1 7=\'L\' 8=\'5\' 6=\'0\' /></3></4></1></j></i><i 2=\'I\'><j><1 2=\'4W\'><4 9=\'a\' b=\'c\'><3><1 7=\'4X\' 8=\'5\' 6=\'0\' /></3></4></1><1 2=\'4Y\'><4 9=\'a\' b=\'c\'><3><1 7=\'4V\' 8=\'5\' 6=\'0\' /></3></4></1><1 2=\'4S\'><4 9=\'a\' b=\'c\'><3><1 7=\'4T\' 8=\'5\' 6=\'0\' /></3></4></1><1 2=\'4U\'><4 9=\'a\' b=\'c\'><3><1 7=\'1r\' 8=\'5\' 6=\'0\' /></3></4></1><1 2=\'54\'><4 9=\'a\' b=\'c\'><3><1 7=\'1K\' 8=\'5\' 6=\'0\' /><1 7=\'1K\' 8=\'5\' 6=\'1Q\' /><1 7=\'1L\' 8=\'5\' 6=\'n\' /></3></4></1></j></i></M></1T><2D><R 2=\'r\'><f k=\'4Q\'>4N</f><f k=\'O\'>4K</f><f k=\'D\'>2v</f><f k=\'B\'>1I</f><f k=\'C\'>4L</f><f k=\'H\'>57</f><f k=\'E\'>1H</f><f k=\'5t\'>5u Z 2w 19 1I</f><f k=\'5o\'>1C 5p</f><f k=\'5q\'>5v</f><f k=\'5A\'>5B 5C</f><f k=\'5z\'>1H</f><f k=\'5x\'>1C 2A:</f><f k=\'5y\'>5n 19 5c</f><f k=\'F\'>1C...</f><f k=\'5e\'>5b</f><f k=\'1J\'>58</f><f k=\'W\'>59</f><f k=\'5a\'>W</f><f k=\'5k\'>1J</f><f k=\'5m\'>C</f><f k=\'5g\'>F</f><f k=\'5i\'>5h</f><f k=\'5j\'>5l</f><f k=\'5f\'>N</f><f k=\'5d\'>D</f><f k=\'5w\'>O</f><f k=\'5r\'>16</f><f k=\'5s\'>I</f><f k=\'4M\'>4P 4O. 4J 4E 19 2w 19 4D q.</f><f k=\'13\'>2v 4C</f><f k=\'4F\'>D 4I</f><f k=\'4H\'>4G 4R</f><f k=\'52\'>51 50</f><f k=\'53\'>56 55 4Z</f><f k=\'6j\'>6k</f><f k=\'6h\'>6i</f><f k=\'6n\'>6o</f></R></2D><6l e=\'h\' /><2x><B><1y><v x=\'t.s.6m\' u=\'6b\' w=\'g\' 9=\'q\' /><v x=\'t.s.6c\' u=\'69 1x 2B Z 6a 6f\' w=\'g\' 9=\'q\' /><v x=\'t.s.6g\' u=\'6d 19 6A 6B\' w=\'g\' 9=\'q\' /><v x=\'t.s.6C\' u=\'6q 6v 6w 6t Z 6u 5N\' w=\'g\' 9=\'q\' /><v x=\'t.s.5R\' u=\'2u Z 5S 5G \' w=\'g\' 9=\'q\' /><v x=\'t.s.5E\' u=\'2z’ 5J 5K 2B\' w=\'g\' 9=\'q\' /><v x=\'t.s.64\' u=\'2z’ 65\' w=\'g\' 9=\'q\' /><v x=\'t.s.5V\' u=\'37 1x 2u 3a 39\' w=\'g\' 9=\'q\' /><v x=\'t.s.3u\' u=\'3t 3s 2A 3v 1z 1x 2y\' w=\'g\' 9=\'q\' /><v x=\'t.s.3m\' u=\'3l: 34 2O 33 31\' w=\'g\' 9=\'q\' /><v x=\'t.s.2W\' u=\'2R 2Q 2S\' w=\'g\' 9=\'q\' /><v x=\'t.s.2U\' u=\'1z Z 2T\' w=\'g\' 9=\'q\' /><v x=\'t.s.3z\' u=\'4g 4f?\' w=\'g\' 9=\'q\' /><v x=\'t.s.4e\' u=\'4h 4k 4j 4i 4d\' w=\'g\' 9=\'q\' /><v x=\'t.s.48\' u=\'47 46\' w=\'g\' 9=\'q\' /></1y></B></2x><49 4b=\'&1k;p 4r=&J;2C&J;&1i;&1k;P 4q=&J;15 17&J; 45=&J;11&J; 1=&J;#3A&J;&1i;3D 43 42 3X 1y Z 3S:&1k;/P&1i;&1k;/p&1i;\' /><3R /><3T /></1E>");',62,411,'|color|name|colors|fill|100|stop|rgb|alpha|type|linear|rotation|90|control|enabled|string|true|false|color_group|group_colors|id|option|value|255|options||slide|pxnsnfns1111100101|6rREm9NVAKD|_player|displaytext|slidelink|expand|slideid|bg|controls|control_layout|outline|resources|submit|transcript|search|shadow|glossary|volume|apos|optiongroup|0x444444|colorscheme|replay|next|font|0x353535|string_table|text|0xB8B8B8|0x555555|0xC7C7C7|finish|logo|seekbar|and|0xCFCFCF||pauseplay|submitall|0xFFFFFF|Open|previous|Sans|border|to|listitem|controllayout|close_btn|0xF3F3F3|layout|0xF0F0F0|0xF5F5F5|group|gt|diva|lt|divb|0xE9E9E9|hover|sidebar|npxnsnfns1111100101|0xFAFAFA|0xF2F2F2|selected|npnxnsnfns1111100101|0x0000EE|0xB1B1B1|npnxsnfns1111100101|of|links|Disclosure|0x333333|pxnsnfns1111100100|Search|http|bwFrame|www|2001|Notes|Menu|definition|0xBCBCBC|0xC3C3C3|w3|XMLSchema|org|layouts|128|xmlns|0xDFDFDF|colorschemes|btn_hover|0xAFAFAF|0xF7F7F7|btn_bg|btn_border|btn_text||btn_down|0xF4F4F4|0xD3D3D3|link_text|0x7C2280|control_layouts|title_text|0x999999|inner|link_hover|name_text|btn_text_shadow|optionlist|0xE2E2E2|0xC0E2F1|0xE6E6E6|0xE7E7E7|heading_text|listitems|divc|selected_text|0x8A8A8A|btn_icon_color|control_options|0x6BF8FF|0xE1E1E1|search_text|tabs|optiongroups|Real|SUBMIT|return|nav_data|Error|Patients|in|Errors|left|string_tables|0xFEE347|elapsed|0xFCCC2A|editor|0x000000|html_text|slide_text|window|stroke|0xEAEAEA|disclosures|infopanelpopup|State|Washington|law|Litigation|5pZaYU5cjST|infopanel|5wwMJcOECfC|duration|0x00D7FF|0x00ABFF|timer|fail|bio_text|can|how|check|0x33CC00|Study|checkbox|Disclosures|Life|btn_glow|menu|button_bg|0xC4C4C4|0xB2B2B2|0xF6F6F6|scrollarea|0xDEDEDE|0xE8E8E8|base|Apology|690kO8faCzM|0x909090|lines|viewed|button_inner|menu_shade|Steps|Three|6X1N0JdRQbp|Team|0xDBDBDB|slide_bg|button|6GmC1zncSl3|444444|sidebaroptions|title_enabled|Here|skip_nav_enabled|outputtype|undefined|Interprofessional|sidebar_enabled|sidebarpos|linkright|logo_url|MedEd|Portal|logo_enabled|kbshortcuts|xsd|transcript_data|documents|glossary_data|CreateFrameData|xsi|instance|useful|ltr|device|fontscale|textdirection|some|are|default_layout|size|points|Key|6h8XhYOh3sz|resource_data|bottombaroptions|description|bottombar_enabled|victims|6Mx5EgKDciZ|compensation|Financial|Healthcare|second|as|providers|readonly|video_enabled|height|135|time_format|face|align|time_enabled|menuoptions|autocollapse|autonumber|enableresultsicons|tooltips|flow|free|wraplistitems|0xCBCBCB|ALL|the|enter|acc_submitall|Question|question_list|all|Hit|NEXT|Resources|acc_skipnavigation|PREV|Navigation|Skip|prev|List|thumb_bg|0xC8C8C8|slider_border|0xD4D4D4|thumb_border|0xA5A5A5|thumb_inner|email|info|More|more_info|send_an_email|slider_bg|an|Send|Glossary|Definition|FINISH|acc_finish|Terms|include|acc_submit|terms|acc_replay|acc_search_input|pause|acc_pause|acc_play|acc_definition|play|acc_resources|Check|search_results|Results|filter|acc_previous|acc_volume|clear|Clear|Filter|acc_next|search_in|check_include|transcript_chk|slide_text_chk|Slide|Text|seek_border|5qxCmqfB6af|0xEEEEEE|Barriers|seekcontrol|text_active|Attitudes|about|btn_icon_hover|0x2D2D2D|Values|btn_icon_shadow|seek_position|seek_bg|6jNwNn9JVBo|Imagined|0xA7A7A7|detaila|65lsqhsuuJf|detailb|button_border|0xBABABA|0xD9D9D9|icons|hover_glow|button_hover|bg_active|5fbtrLq9tdh|Preferences|searchinput|icon|0xADADAD|Relationship|Adverse|Introduction|6FLA5CBdQu1|Duty|0xE0E0E0|Events|5mbPjromr6T|bio|Bio|close|Close|sounds|5bEaeT6WGSD|exit|Exit|div|Gap|0xF9F9F9|0xC6C6C6|Practice|Professional|Between|Actual|search_hover|separator|resource|disclose|errors|6b2Lm6tg4go'.split('|'),0,{}))
